# Supplementary material for: Reprogramming of the FOXA1 cistrome in treatment-emergent neuroendocrine prostate cancer
Source: Nat Commun. 2021 Mar 30;12:1979. doi: 10.1038/s41467-021-22139-7 (PMC8010057; doi:10.1038/s41467-021-22139-7)
Supplement: Supplementary file 3 — Supplementary Data 1–4 [file 41467_2021_22139_MOESM3_ESM.xlsx]

## Sheet: Supplementary Data 1
Supplementary Data 1: Summary statistics for ChIP-seq experiments
PDX	Histology	Histone mark / TF	Peaks	Peaks with > 10-fold enrichment	FRIP score	Mapped reads	Used for differential ChIP-seq peak analysis?
LuCaP 70	PRAD	H3K27ac	54272	18487	63.6	110843910	YES
LuCaP 77	PRAD	H3K27ac	68738	26372	68.1	128634450	YES
LuCaP 77CR	PRAD	H3K27ac	55095	22724	64.6	97657766	NO
LuCaP 49	NEPC	H3K27ac	43208	10583	54.6	83805366	YES
LuCaP 58	PRAD	H3K27ac	63165	20464	57	68811553	YES
LuCaP 70CR	PRAD	H3K27ac	43703	17780	65.7	80686188	NO
LuCaP 78	PRAD	H3K27ac	64105	20861	64.3	114316031	YES
LuCaP 78CR	PRAD	H3K27ac	42491	16530	55.6	55048922	NO
LuCaP 81	PRAD	H3K27ac	62184	22007	48.1	97805360	YES
LuCaP 81CR	PRAD	H3K27ac	46758	19598	53.9	90740886	NO
LuCaP 86.2	PRAD	H3K27ac	72864	15652	34.3	126550572	YES
LuCaP 92	PRAD	H3K27ac	44258	18103	56	92730597	YES
LuCaP 93	NEPC	H3K27ac	62085	15316	49	95153775	YES
LuCaP 136	PRAD	H3K27ac	50382	21422	62	70806713	YES
LuCaP 136CR	PRAD	H3K27ac	51596	21097	70.7	58538998	NO
LuCaP 141	PRAD	H3K27ac	44038	16542	61.9	72870973	YES
LuCaP 145.1	NEPC	H3K27ac	69086	22693	48	73428230	YES
LuCaP 145.2	NEPC	H3K27ac	55496	17167	53.7	96927228	NO
LuCaP 167	PRAD	H3K27ac	50418	21727	70.1	98157863	YES
LuCaP 170.2	PRAD	H3K27ac	74640	29788	65.6	188639101	YES
LuCaP 170.3	PRAD	H3K27ac	59264	20725	61.9	86961939	NO
LuCaP 173.1	NEPC	H3K27ac	51439	18243	57.5	107004201	YES
LuCaP 173.2	Double-negative	H3K27ac	67366	16326	48.8	59969210	NO
LuCaP 176	PRAD	H3K27ac	69266	17354	54.5	73663357	NO
LuCaP 189.3	PRAD	H3K27ac	37599	16328	73.8	87831006	YES
LuCaP 189.4	PRAD	H3K27ac	47366	20631	72.3	119325017	NO
LuCaP 136CR	PRAD	INPUT	NA (input)	NA (input)	NA (input)	95696162	NA (input)
LuCaP 136	PRAD	INPUT	NA (input)	NA (input)	NA (input)	106589050	NA (input)
LuCaP 141	PRAD	INPUT	NA (input)	NA (input)	NA (input)	129803017	NA (input)
LuCaP 145.1	NEPC	INPUT	NA (input)	NA (input)	NA (input)	96330357	NA (input)
LuCaP 145.2	NEPC	INPUT	NA (input)	NA (input)	NA (input)	95262628	NA (input)
LuCaP 167CR	PRAD	INPUT	NA (input)	NA (input)	NA (input)	55191468	NA (input)
LuCaP 167	PRAD	INPUT	NA (input)	NA (input)	NA (input)	85246281	NA (input)
LuCaP 170.2	PRAD	INPUT	NA (input)	NA (input)	NA (input)	92960486	NA (input)
LuCaP 170.3	PRAD	INPUT	NA (input)	NA (input)	NA (input)	126887760	NA (input)
LuCaP 173.1	NEPC	INPUT	NA (input)	NA (input)	NA (input)	50200742	NA (input)
LuCaP 173.2	PRAD	INPUT	NA (input)	NA (input)	NA (input)	42197912	NA (input)
LuCaP 176	PRAD	INPUT	NA (input)	NA (input)	NA (input)	87133436	NA (input)
LuCaP 189.3	PRAD	INPUT	NA (input)	NA (input)	NA (input)	106127917	NA (input)
LuCaP 189.4	PRAD	INPUT	NA (input)	NA (input)	NA (input)	60887046	NA (input)
LuCaP 49	NEPC	INPUT	NA (input)	NA (input)	NA (input)	49012415	NA (input)
LuCaP 58	PRAD	INPUT	NA (input)	NA (input)	NA (input)	117888374	NA (input)
LuCaP 70CR	PRAD	INPUT	NA (input)	NA (input)	NA (input)	35968602	NA (input)
LuCaP 70	PRAD	INPUT	NA (input)	NA (input)	NA (input)	112277383	NA (input)
LuCaP 77CR	PRAD	INPUT	NA (input)	NA (input)	NA (input)	119221878	NA (input)
LuCaP 77	PRAD	INPUT	NA (input)	NA (input)	NA (input)	105380534	NA (input)
LuCaP 78CR	PRAD	INPUT	NA (input)	NA (input)	NA (input)	36121769	NA (input)
LuCaP 78	PRAD	INPUT	NA (input)	NA (input)	NA (input)	93039438	NA (input)
LuCaP 81CR	PRAD	INPUT	NA (input)	NA (input)	NA (input)	68430220	NA (input)
LuCaP 81	PRAD	INPUT	NA (input)	NA (input)	NA (input)	81786929	NA (input)
LuCaP 86.2	PRAD	INPUT	NA (input)	NA (input)	NA (input)	91545929	NA (input)
LuCaP 92	PRAD	INPUT	NA (input)	NA (input)	NA (input)	66688389	NA (input)
LuCaP 93	NEPC	INPUT	NA (input)	NA (input)	NA (input)	97767181	NA (input)
LuCaP 208.1	NEPC	INPUT	NA (input)	NA (input)	NA (input)	49873915	NA (input)
LuCaP 173.1	NEPC	H3K27me3	31899	NA (broadPeak)	NA (broadPeak)	77377278	YES
LuCaP 145.1	NEPC	H3K27me3	79597	NA (broadPeak)	NA (broadPeak)	42524624	YES
LuCaP 145.2	NEPC	H3K27me3	62210	NA (broadPeak)	NA (broadPeak)	66239151	YES
LuCaP 49	NEPC	H3K27me3	60201	NA (broadPeak)	NA (broadPeak)	60042206	YES
LuCaP 58	PRAD	H3K27me3	88461	NA (broadPeak)	NA (broadPeak)	49534144	YES
LuCaP 77	PRAD	H3K27me3	70721	NA (broadPeak)	NA (broadPeak)	55355106	YES
LuCaP 78	PRAD	H3K27me3	77620	NA (broadPeak)	NA (broadPeak)	55948423	YES
LuCaP 81	PRAD	H3K27me3	95207	NA (broadPeak)	NA (broadPeak)	49421292	YES
LuCaP 92	PRAD	H3K27me3	92862	NA (broadPeak)	NA (broadPeak)	43112292	YES
LuCaP 93	NEPC	H3K27me3	73204	NA (broadPeak)	NA (broadPeak)	48955700	YES
LuCaP 145.1	NEPC	H3K4me3	28934	11076	61.5	57195623	YES
LuCaP 145.2	NEPC	H3K4me3	27741	12468	74.4	56419433	YES
LuCaP 173.1	NEPC	H3K4me3	22887	11582	74.3	68011420	YES
LuCaP 58	PRAD	H3K4me3	24232	12041	63.9	55758407	YES
LuCaP 78	PRAD	H3K4me3	20204	10747	56.4	60256757	YES
LuCaP 81	PRAD	H3K4me3	18898	10073	62.9	60725452	YES
LuCaP 92	PRAD	H3K4me3	24279	10438	74.8	73992725	YES
LuCaP 93	NEPC	H3K4me3	28733	13011	71.5	59326158	YES
LuCaP 49	NEPC	H3K4me3	31056	18279	60	63848958	YES
LuCaP 77	PRAD	H3K4me3	23769	17476	76.6	79070542	YES
LuCaP 136	PRAD	FOXA1	61366	11170	18.4	65129058	YES
LuCaP 136CR	PRAD	FOXA1	83361	23149	32.7	55087080	NO
LuCaP 141	PRAD	FOXA1	119418	30051	37.5	105337677	NO
LuCaP 145.1	NEPC	FOXA1	72512	24679	45.9	67142213	YES
LuCaP 145.2	NEPC	FOXA1	165985	29770	41.6	169284667	NO
LuCaP 167	PRAD	FOXA1	97075	31632	39.7	79457151	YES
LuCaP 167CR	PRAD	FOXA1	94096	32143	32.8	91493909	NO
LuCaP 170.2	PRAD	FOXA1	89790	23218	25.7	81533334	YES
LuCaP 170.3	PRAD	FOXA1	135557	34899	34.5	99035922	NO
LuCaP 173.1	NEPC	FOXA1	53488	18986	16.3	46340148	YES
LuCaP 173.2	Double-negative	FOXA1	81871	18930	23	67637153	NO
LuCaP 176	PRAD	FOXA1	93834	25730	31.2	66551737	NO
LuCaP 189.3	PRAD	FOXA1	47290	18066	28.5	23385845	YES
LuCaP 189.4	PRAD	FOXA1	79243	31592	37	53624282	NO
LuCaP 208.1	NEPC	FOXA1	43961	15307	13.2	39686676	YES
LuCaP 35	PRAD	FOXA1	127588	29953	32.1	72438506	NO
LuCaP 49	NEPC	FOXA1	49059	15591	16.3	46756459	YES
LuCaP 58	PRAD	FOXA1	127918	39002	38.2	87347494	YES
LuCaP 70	PRAD	FOXA1	89550	25847	34.8	69917585	YES
LuCaP 70CR	PRAD	FOXA1	97921	34362	39	72664275	NO
LuCaP 77	PRAD	FOXA1	112512	41930	43.2	84163126	YES
LuCaP 77CR	PRAD	FOXA1	120027	35361	30	102576523	NO
LuCaP 78	PRAD	FOXA1	122439	36781	46	94880278	YES
LuCaP 78CR	PRAD	FOXA1	33974	5338	10.2	109019331	NO
LuCaP 81	PRAD	FOXA1	146651	44817	48.9	104310005	YES
LuCaP 81CR	PRAD	FOXA1	89371	33446	36.6	85622898	NO
LuCaP 86.2	PRAD	FOXA1	92325	18483	19.9	107932338	YES
LuCaP 92	PRAD	FOXA1	85712	27009	33.6	83635849	YES
LuCaP 93	NEPC	FOXA1	68318	20535	35.6	45090867	YES

## Sheet: Supplementary Data 2
Supplementary Data 2: NEPC- and PRAD-enriched candidate regulatory elements
NEPC-enriched candidate regulatory elements (Ne-CREs)					PRAD-enriched candidate regulatory elements (Ad-CREs)
chromosome	start	end			chromosome	start	end
chr12	103342443	103361070			chr17	7957086	7973139
chr18	30702167	30706908			chr19	52451215	52472477
chr5	95766548	95771608			chr19	15943314	15956488
chr17	2336013	2342941			chrX	62652796	62655240
chr12	16744018	16767611			chr1	20354946	20362003
chr8	53156160	53169067			chr10	51464379	51469320
chr8	73448041	73453253			chr8	23468903	23488679
chr12	5093030	5104030			chrX	66762616	66779474
chr14	51672251	51679223			chrX	71445801	71449463
chr13	22242488	22253221			chr7	151613615	151627228
chr17	71741359	71747884			chr1	41508849	41514489
chr11	74986034	74989927			chr4	140616171	140619910
chr8	143289490	143298190			chr18	52432005	52437614
chr5	147121886	147125913			chr10	114119212	114125473
chr8	85156562	85176190			chr9	89016673	89024515
chr21	35961237	35969721			chr4	24595433	24602074
chr6	6941516	6944448			chr12	111500005	111522735
chr12	78602453	78606881			chr8	23516931	23544655
chr11	126846778	126851819			chr3	28828285	28831525
chr2	52490421	52492861			chr14	50353178	50357024
chr1	245937361	245941271			chr5	32229053	32236922
chr18	8656738	8664639			chr8	23446179	23457013
chr1	154539477	154541384			chr2	219173142	219182263
chr12	89350217	89355145			chrX	44748293	44753743
chr1	163440326	163444375			chr10	75433298	75439288
chr1	226727860	226731769			chr19	8589741	8592075
chr15	74518885	74522927			chr2	234177295	234185654
chr2	2649724	2651793			chr3	129625886	129628919
chr18	3865864	3880512			chr10	29386857	29399678
chr2	131512278	131515578			chr14	91754629	91759945
chr2	112938613	112942147			chr17	5162249	5169330
chr19	13714232	13739873			chr16	80865984	80875871
chr1	153314952	153322766			chr5	113305585	113309009
chr15	74419254	74423936			chr8	23421953	23432149
chr8	73732013	73739235			chr9	33326290	33332626
chr4	40334404	40340589			chr7	55244651	55254494
chr8	146110514	146116976			chr1	36728484	36743202
chr8	141179244	141184019			chr16	88104938	88113467
chr1	205407344	205415135			chr11	82847143	82854076
chr5	1543648	1558203			chr7	111440703	111447814
chr12	97621158	97624745			chr19	47426003	47433622
chr1	5487363	5493108			chr11	68868844	68877126
chr19	509702	513571			chr16	29747323	29762575
chr9	136565682	136570949			chr17	1500196	1503039
chr15	92454951	92463026			chr10	47725120	47729940
chr12	49941574	49945712			chr5	117972684	117975752
chr6	19937506	19943660			chr13	34908023	34911717
chr15	29032600	29038888			chr5	148191017	148196979
chr13	22456322	22472729			chr1	197749076	197754651
chr2	60318709	60323593			chr11	65952725	65960742
chr2	64267480	64270483			chr11	113905852	113916002
chr8	140842705	140846781			chr7	99422810	99428310
chr6	19859076	19867797			chr15	58894040	58900842
chr5	138435857	138457722			chr7	149064598	149075114
chr12	54472681	54477279			chr14	103724649	103729674
chr6	20890074	20895087			chr5	118370171	118376952
chr12	103887332	103892082			chr8	90729596	90736593
chr17	185057	190998			chr16	2877751	2882115
chr9	129168283	129217087			chr8	48432825	48441913
chr6	156668241	156671369			chr11	101980066	101984612
chr8	141016819	141019391			chr3	45584456	45591729
chr9	96458851	96462869			chr11	107699450	107713942
chr18	45816002	45825671			chr1	120570567	120576523
chr8	60018707	60024744			chr7	36074753	36078961
chr2	58101820	58114360			chr15	80065986	80074649
chr11	74904183	74913153			chr12	43258337	43260983
chr21	35973378	35976718			chr8	367800	387331
chr7	126169655	126177046			chr3	153940606	153947645
chr7	129910313	129916475			chr12	10787291	10792498
chr12	103657377	103677289			chr3	57892563	57896206
chr11	20507718	20516344			chr14	75565818	75569880
chr15	72906029	72909724			chr5	54864049	54875274
chr12	100685680	100690910			chr6	131454510	131458332
chr17	2651883	2654006			chr14	74452499	74456651
chr17	46548039	46551053			chr20	56322009	56356104
chr17	72321044	72347272			chr17	8247919	8251617
chr11	116385372	116388956			chr8	23499670	23504297
chr2	2321559	2338376			chr5	75704266	75713549
chr11	126698312	126704990			chr1	15884145	15889305
chr9	116058551	116066258			chr3	122369066	122373321
chr2	119390126	119394378			chr7	89836538	89884281
chr2	75301886	75305269			chr15	85762231	85764373
chr8	61987211	61992385			chr10	75471683	75477510
chr11	12338301	12344197			chr2	201528668	201532783
chr6	127835333	127841514			chr14	95803008	95809297
chr10	48369996	48376051			chr19	46245167	46247722
chr4	121668736	121672404			chr7	66351469	66355354
chr5	175222287	175226022			chr10	71142413	71148026
chr10	49795853	49809642			chr14	74441807	74447304
chr18	6144050	6147405			chr6	144616370	144622248
chr15	74593773	74613487			chr7	24162092	24173722
chr13	51563073	51570258			chr10	75329826	75338984
chr4	186707616	186710516			chr2	227513724	227515974
chrX	152234377	152235133			chr19	8437742	8441270
chr19	29890508	29897734			chr10	47128841	47134960
chr9	136496950	136501014			chr10	51765115	51770093
chr12	103796289	103800465			chr12	101988247	102027369
chr15	92095267	92097985			chr1	145245031	145251188
chr14	93376163	93379761			chr2	69892413	69904166
chr2	177429439	177432072			chr3	128094106	128106696
chr18	45865524	45879069			chr3	72791788	72801342
chr2	2847778	2856208			chr11	48059598	48068170
chr1	4454651	4459384			chr12	83322613	83328513
chr22	26563862	26568403			chr11	48075146	48084872
chr14	104832458	104837259			chr19	48563633	48567586
chr18	30347226	30353624			chr19	19154691	19158804
chr14	101639155	101643556			chr9	110213837	110220709
chr6	118691438	118701257			chr7	379671	383983
chr19	29008912	29016138			chr16	16128801	16141398
chr4	128064440	128068196			chr2	243058135	243066446
chr14	88816764	88821147			chr7	38337809	38360704
chr19	42617132	42620138			chr19	11838563	11842707
chr8	143278888	143287279			chr13	48876818	48879315
chr11	112274028	112275802			chr1	77911694	77915274
chr7	107891876	107899540			chr9	129781440	129789552
chr10	43427874	43431198			chr16	20700426	20721130
chr8	127420216	127426273			chr10	49218273	49222608
chr8	73614212	73616296			chr2	38609663	38612717
chr19	29798438	29803737			chr17	7918585	7925999
chr1	163794209	163797992			chr7	127369896	127373424
chr1	5821050	5832099			chr12	112287215	112289711
chr14	36813397	36817732			chr17	57945051	57951316
chr8	143369269	143377411			chr4	77529813	77535735
chr11	119780406	119784436			chr7	89781797	89797976
chr22	26460657	26464301			chr10	48901283	48906289
chr4	5885993	5896849			chr9	38436461	38438796
chr4	120846165	120861956			chr10	63693368	63705686
chr2	3615636	3618030			chr7	149282805	149285869
chr18	31535476	31540858			chr19	39639134	39654801
chr1	231296490	231299302			chrX	24106072	24112922
chr2	217671875	217676432			chr7	127205694	127207554
chr13	112505869	112510239			chr1	184556487	184561009
chr1	245969646	245975994			chr22	31598830	31604787
chr12	97188370	97190366			chr20	2747671	2751286
chr20	60854533	60859233			chr11	67847077	67851763
chr10	29263389	29266237			chr2	227597305	227608434
chr15	75487130	75489738			chr9	19402315	19407087
chr11	113343097	113348307			chr12	111557932	111561949
chr19	18818573	18821331			chr14	92554255	92556120
chr6	113492608	113494520			chr8	1892650	1898827
chr8	143272860	143276275			chr5	40305705	40310860
chr8	140656670	140659155			chr17	30203659	30209038
chr9	138330067	138342524			chr3	128051124	128071060
chr1	27237320	27243691			chr4	48987541	48991074
chr18	68779472	68784814			chr8	19277569	19280784
chr1	29734706	29742140			chr1	2176952	2184338
chr4	133460602	133463831			chr2	102719690	102744248
chr5	153575526	153580751			chr17	36475196	36479020
chr1	211874223	211880793			chr5	176792045	176795034
chr12	106521156	106524933			chr19	16044439	16047191
chr13	111954028	111955855			chr18	48506243	48510699
chr19	42652711	42660493			chr17	17884470	17888584
chr1	35052003	35059582			chr16	69292537	69297596
chr1	67239585	67246767			chr10	115920661	115927740
chr6	156903151	156904894			chr2	107166808	107183498
chr6	39305015	39313854			chr19	52472795	52490852
chr2	236876616	236878276			chr21	42847010	42927027
chr1	205417642	205420846			chr12	116187236	116202974
chr3	134123373	134127568			chr9	123387038	123393951
chr6	21518746	21526156			chrX	66863626	66868506
chr4	2297018	2300417			chr1	43698507	43704242
chr20	38504272	38508351			chr14	21147981	21160065
chr11	35703315	35705351			chr4	78060737	78070582
chr1	158092694	158095510			chr10	46190827	46196159
chr4	8039043	8054771			chr5	70923474	70935988
chr17	40432586	40436125			chr8	124452449	124457084
chr8	142210428	142214013			chr7	112059786	112064756
chr20	47843944	47847913			chr17	7934004	7940042
chr2	217291494	217295840			chr14	49944114	49951477
chr2	163693423	163697564			chr8	22239041	22242767
chr3	179665485	179669861			chr5	67293780	67295931
chrX	150878659	150882712			chr3	132014674	132031058
chr2	129760972	129763743			chr2	100086318	100093854
chr22	47437750	47442991			chr3	7197464	7205195
chr17	55887476	55889835			chr6	167305615	167310732
chr19	39987510	39990569			chr7	16459185	16462164
chr17	81125179	81129045			chr9	89733470	89736795
chr11	45694487	45700900			chr5	132171359	132178166
chr11	20865389	20867421			chr16	14511537	14514164
chr22	26337315	26341756			chr2	227540151	227545959
chr8	140858103	140862491			chr2	201541663	201547312
chr18	45839481	45863853			chr15	32991607	32994224
chr21	35217911	35222270			chr3	27369678	27372637
chr9	136396374	136404073			chr12	116264553	116277021
chr16	12338320	12342365			chr5	15355574	15358660
chr11	132008878	132013677			chr13	42293445	42296334
chr2	191726989	191730318			chr2	131374968	131387263
chr11	78651378	78654221			chr12	115092038	115098534
chr10	129244871	129250017			chr19	16206645	16211967
chr1	246375824	246385778			chr7	105951289	105956902
chr12	31261798	31264261			chr13	47176282	47181734
chr13	98931391	98933462			chr3	183011932	183015183
chr12	129559787	129564374			chr7	46299426	46300891
chr20	21513319	21518094			chr15	82779210	82781066
chr14	93896421	93898458			chr2	131876665	131879748
chr8	140288342	140292218			chrX	54956061	54959721
chr1	4586090	4590837			chr2	102756817	102762594
chr8	139827545	139831773			chr2	1688771	1696174
chr1	48114552	48118485			chr6	137968603	137971195
chr1	180894184	180902177			chr10	88763972	88774004
chr1	27632728	27635718			chr2	101691292	101702687
chr1	180932853	180935169			chr21	44134219	44138242
chr1	30347545	30354355			chr2	179302540	179304507
chr5	147126347	147133440			chr1	214722876	214726744
chr18	42475108	42479672			chr18	566410	571031
chr2	51089576	51095023			chr22	43386179	43394490
chr17	72355511	72360349			chr16	75632176	75635476
chr19	28925577	28930504			chr2	38363769	38377802
chr3	191777035	191780285			chr2	130996647	131000483
chr2	218804115	218809310			chr5	15899739	15905719
chr15	77891508	77893024			chr17	17849222	17857098
chr11	45917340	45919253			chr10	51227434	51228553
chr1	5816042	5820062			chr17	8595568	8597501
chr1	237898183	237921840			chr1	207190947	207208719
chr11	19888381	19896700			chr8	25263959	25267770
chr15	66442747	66450304			chr9	35842261	35846601
chr6	39289303	39291361			chr12	12736958	12742100
chr11	122530036	122535465			chr5	17111907	17117598
chr14	63507841	63514746			chr2	243043351	243057819
chr8	73483603	73485513			chr1	184587775	184605202
chr1	237861021	237881600			chr14	23621180	23626323
chr16	18244349	18248217			chr17	35626279	35636033
chr4	7398602	7401073			chr11	130111232	130115223
chr3	179750077	179758213			chr22	35586177	35588917
chr8	140731475	140733589			chr11	129891324	129896989
chr10	127729328	127732124			chr15	20477980	20482938
chr1	61476632	61479920			chr1	52031774	52036752
chr16	66357758	66380695			chr10	24537205	24542801
chr11	117603745	117607178			chr9	96292192	96297416
chr7	71459238	71462181			chr10	114088466	114097359
chr2	136882498	136885538			chr10	63680920	63685812
chr12	106097232	106101842			chr12	111469302	111476827
chr3	134784878	134787705			chr12	115098848	115139038
chr10	127679396	127681929			chr2	28188463	28190754
chr17	78701426	78706943			chr14	60433643	60438385
chr16	132655	137425			chr10	122007830	122016272
chr13	107859842	107871679			chr7	149050507	149053866
chr1	209006840	209012104			chr6	79383235	79388133
chr1	230426906	230430375			chr7	6498863	6501920
chr6	41125771	41128574			chr19	15978149	15982762
chr20	30554932	30557438			chr2	135830526	135834104
chr1	246314223	246318384			chr2	110446768	110452356
chr1	33826777	33833519			chr1	215762523	215765815
chr4	54003211	54007181			chr1	206758332	206764508
chr1	37496318	37507686			chrX	66965767	66969156
chr6	157548953	157559467			chr8	143755852	143767799
chr7	74040645	74044705			chr7	97983001	97986179
chr22	44990291	44997127			chr12	115171439	115177740
chr8	141282934	141284599			chr6	86616354	86619911
chr12	17033235	17036039			chr4	48998434	49003602
chr4	8007587	8013883			chr15	82957908	82963025
chr11	73700773	73703586			chr20	49757650	49761863
chr8	143187062	143191836			chr19	43957669	43962669
chr4	42787655	42789948			chr9	23596107	23601203
chr14	86290912	86292077			chr8	27333270	27338947
chr1	3840554	3842943			chr7	142590037	142600454
chr15	42182300	42188067			chr14	50106766	50110304
chr15	89903545	89909193			chr2	38378465	38388982
chr4	113969723	113996992			chr11	102047761	102050357
chr1	6890201	6894958			chr6	42919671	42923621
chr11	126853157	126856418			chr17	19839906	19842340
chr6	119068780	119070716			chr12	3972098	3974171
chr20	32285776	32291847			chr12	115073191	115078128
chr17	78559122	78563284			chr15	62796717	62800078
chr19	31294894	31298259			chr11	68878948	68884493
chr12	5382309	5387269			chr4	102785163	102787919
chr5	174889917	174892755			chr9	110460130	110462478
chr17	27409580	27424707			chr16	80643237	80649237
chr15	27513631	27520242			chr7	107252997	107259081
chr8	73757126	73761124			chr15	45636070	45639329
chr8	73793139	73800813			chr20	2245006	2248024
chr17	79502878	79508932			chr12	79947203	79951299
chr10	80225301	80231416			chr12	94080926	94084694
chr10	12523569	12528915			chr20	4944699	4950551
chr18	901450	912016			chr2	168938405	168946136
chr1	205424038	205427225			chr8	17643825	17665189
chr4	22458578	22463285			chr5	168015877	168020194
chr14	28464106	28466821			chr14	52468376	52473710
chr22	27287185	27292120			chr5	172256636	172289713
chr14	36570983	36584610			chr9	97389825	97396272
chr16	1939378	1941781			chr2	69907887	69923658
chr21	38429522	38435094			chr11	44157579	44170147
chr7	157866213	157872280			chr3	45439073	45440817
chr8	140335230	140338377			chr1	19916939	19920440
chr8	143143290	143146128			chr4	984802	989065
chr2	122560349	122564275			chr6	116431258	116435616
chr11	117365221	117374005			chr3	101954531	101960663
chr8	142044680	142054681			chr14	68318141	68327884
chr2	177365379	177368443			chr20	45336595	45345289
chr5	43509897	43512748			chr10	46323812	46326409
chr20	5891036	5893781			chr6	148578119	148581345
chr7	107879469	107884750			chr21	42945577	42955559
chr22	39388003	39390294			chr6	131575713	131582321
chr20	31213797	31216900			chr6	3374500	3387719
chr20	48936446	48939301			chr15	101525104	101528208
chr9	72056460	72059160			chr8	17691842	17697080
chr2	4066842	4068902			chr7	213232	217964
chr1	22509924	22513338			chr17	26851091	26857013
chr1	6060702	6065105			chr15	84882225	84885057
chr6	39317761	39321082			chr7	36071101	36073503
chr11	112831769	112838727			chr11	68889147	68892011
chr19	7156031	7160953			chr8	27345370	27351592
chr2	217235486	217237799			chr9	104304730	104306955
chr9	136466034	136476505			chr3	122160295	122166494
chr19	49905301	49909323			chr12	116435497	116438441
chr19	13826870	13829716			chr1	71216858	71219653
chr6	69397149	69401407			chr15	66873192	66876410
chr12	114448890	114450780			chr19	6257451	6264887
chr12	3712806	3715662			chr20	61281752	61285735
chr18	31321144	31340006			chr20	37233566	37235725
chr3	126873366	126880494			chr3	68529105	68535064
chr6	153460440	153462552			chr10	104997693	105002855
chr14	100951185	100956679			chr1	100948663	100954689
chr6	56152085	56156966			chr20	435177	436706
chr17	46263993	46267293			chr7	40278405	40280486
chr12	2421233	2426671			chr1	204411320	204414240
chr2	163617859	163626682			chr5	68571332	68574320
chr19	28954790	28961293			chr22	24600748	24606696
chr2	177511228	177519195			chr8	54997916	55007260
chr4	105508991	105518078			chr10	51488030	51495792
chr7	14937986	14944709			chr8	1692186	1695652
chr2	176295108	176297873			chr2	201608947	201617551
chr1	56284095	56288801			chr18	71921447	71930362
chr2	97609528	97611882			chr3	138835261	138842064
chr20	20375238	20378533			chr1	211645871	211648327
chr4	5930762	5936794			chr9	73087294	73097652
chr1	174921572	174926058			chr7	38250828	38321348
chr2	53746351	53748936			chr1	65634935	65637503
chr5	73108129	73110765			chrX	66261090	66266823
chr9	128817062	128822845			chr9	117319027	117323509
chr19	30084290	30089818			chr1	120407887	120414435
chr6	141235517	141238689			chr4	161282813	161288141
chr8	102252086	102259675			chr12	123929317	123932068
chr18	921638	931450			chrX	111548617	111551602
chr2	235840520	235842719			chr8	96327592	96332412
chr5	152751615	152753005			chr3	10009625	10014038
chr17	74695201	74698355			chr1	84871050	84879157
chr18	45799880	45802780			chr7	101519589	101530299
chr17	74964109	74968430			chr2	120094270	120097288
chr2	108127622	108130387			chr2	206835611	206842475
chr13	26310639	26314246			chrX	11246873	11293168
chr3	39688841	39699274			chr3	142080930	142085559
chr12	101147074	101148545			chrX	67005079	67014534
chr9	132998171	133002964			chr1	147985676	147987167
chr12	119417726	119422254			chr10	51513320	51522950
chr4	8033769	8038737			chr1	211713970	211717464
chr17	36710138	36711828			chr7	75193415	75196407
chr21	44696699	44699481			chr16	80933312	80935848
chr14	100962684	100965307			chr10	121701283	121703602
chr4	25249197	25252841			chr22	29771173	29777178
chr2	169711800	169716203			chr11	14640473	14643725
chr9	93633996	93636270			chr3	47481877	47488667
chr2	15188307	15191772			chr17	77950595	77954818
chrX	146457392	146459111			chr1	109638092	109639727
chr6	20865219	20871150			chr3	193636593	193642785
chr6	138897355	138899602			chr10	43686343	43693467
chr21	45915923	45920285			chr7	129488895	129506738
chr6	33913387	33920939			chr5	79765973	79768714
chr18	45753083	45762382			chr5	113667476	113670131
chr11	133938836	133944941			chr7	139354395	139360747
chr13	107879389	107887711			chr5	29479212	29486964
chr8	146034591	146039266			chr14	51123054	51127542
chr19	41912260	41935332			chr12	102156586	102160191
chr12	103814377	103820393			chr6	131865653	131872001
chr2	218791379	218803034			chr11	82390697	82394940
chr18	61614687	61617977			chr1	184386981	184396087
chr11	128211102	128214336			chr1	900986	904215
chr11	112481936	112485787			chr13	72760197	72762363
chr5	138390510	138394005			chr12	57700944	57706693
chr10	127928483	127929850			chr22	45674742	45682429
chr7	33430679	33436583			chr6	11730755	11740005
chr22	44981452	44983770			chr17	35670897	35682362
chr13	46472378	46475929			chr21	30332080	30337191
chr6	21842515	21854406			chr19	1828407	1831238
chr18	5284633	5286108			chr2	86489743	86492346
chr18	31737504	31740770			chr8	42953727	42957973
chr12	174885	176825			chr9	23662108	23666444
chr21	44800340	44804653			chr1	36760197	36767705
chr2	130075159	130077611			chr10	24780314	24785653
chr1	209425500	209426977			chr4	156489933	156496491
chr10	80316434	80323382			chr3	72326817	72330715
chr10	126334523	126340004			chr19	34395378	34398106
chr6	24211458	24214260			chr2	63004587	63007698
chr11	20055033	20061234			chr1	2012418	2017870
chr5	102140930	102148491			chr7	105844979	105848716
chr1	241518936	241521584			chr2	131256674	131258722
chr11	13010096	13011562			chr8	30532290	30535195
chr6	6833748	6836710			chr5	148502404	148511569
chr1	22501203	22503991			chr10	70289482	70291381
chr13	22654848	22657373			chr9	133768287	133770695
chr17	78018585	78022060			chr7	97713809	97717131
chr8	140815134	140821015			chr3	190475783	190481319
chrX	30328702	30333251			chr6	57834855	57840285
chr12	16719768	16731769			chr21	44150659	44159581
chr20	20419084	20423503			chr3	57900570	57909389
chr12	98478774	98482327			chr4	57772981	57777283
chr6	112036084	112038186			chrX	149251107	149254987
chr14	94389742	94395775			chr9	126683679	126687289
chr6	140906218	140908554			chrX	65948258	65951689
chr13	38508313	38509456			chr10	15824690	15827442
chr13	38838107	38840300			chr15	83155895	83157417
chr16	32780523	32781279			chr6	28424060	28427993
chr1	208905214	208906972			chr8	128960804	128966302
chr22	36931562	36934306			chr1	167878650	167890869
chr2	226263097	226267651			chrX	44825438	44829282
chr12	123588774	123592214			chr18	14916132	14923462
chr7	75992955	75995009			chr4	165690603	165693068
chr8	23193037	23194715			chr15	23125990	23129509
chr6	152431751	152435688			chr2	132234583	132238885
chr15	73666562	73669315			chr7	97904675	97907132
chr11	126458077	126459930			chr15	44099666	44102186
chr9	126322192	126325711			chr12	122190592	122195166
chr5	7528338	7531076			chr3	154925528	154933469
chr6	6771826	6776791			chr13	21078377	21082426
chr22	49500855	49503384			chr12	115761617	115764937
chr1	30372949	30375702			chr7	120347522	120350992
chr1	210835191	210838629			chr7	98804645	98810556
chr2	5678297	5681328			chr1	120306440	120312966
chr5	142601008	142603651			chr7	30815573	30821408
chr6	34060136	34064610			chr13	30962187	30965026
chr1	109795233	109798754			chr12	3959903	3962948
chr13	108206049	108207909			chr19	2701893	2703269
chr17	54119318	54126271			chr3	108120915	108132688
chr2	69442729	69446554			chr7	151571719	151576167
chr20	46234220	46236379			chrX	65970080	65972455
chr13	53390400	53393751			chr2	86954995	86956540
chr5	146857361	146868850			chr15	83165807	83168781
chr17	36785916	36789499			chr10	80237233	80248138
chrX	128924728	128929005			chr2	122383901	122386431
chr11	70698696	70702366			chr7	2770958	2774440
chrX	71360535	71364271			chrX	16745421	16748449
chr4	10588604	10590202			chr7	134272783	134275691
chr15	47587641	47595293			chr2	223639469	223668933
chr17	30606284	30609979			chr5	80058673	80061348
chr4	5956278	5959447			chr14	104191987	104206376
chr5	147159145	147162404			chr16	19085676	19091843
chr2	133337471	133343360			chr4	143514007	143524399
chr1	111832409	111834302			chr21	45394928	45402054
chr15	28972184	28975721			chr5	131017940	131022322
chr1	5368255	5374692			chr4	8420350	8426815
chr3	66913107	66915393			chr20	49927826	49929951
chr1	157326258	157334278			chr2	231893482	231908328
chr12	5082704	5088863			chr6	44122597	44125503
chr1	5804498	5808698			chr3	42610387	42615097
chr11	12805262	12811804			chr9	114204898	114206824
chr12	106166330	106168327			chr8	1771174	1772893
chr9	38322356	38326441			chr9	74542399	74546416
chr2	23837764	23844776			chr16	46960800	46966334
chr19	43652684	43655569			chr4	186245354	186251065
chr22	49550917	49557425			chr11	113927405	114118538
chr4	189358717	189361984			chr10	93876125	93887754
chr12	42020562	42022676			chr2	26476863	26480915
chr14	36733112	36754167			chr2	130862085	130876263
chr5	141121783	141129398			chr16	11903361	11905301
chr15	66430113	66434155			chr3	120395353	120406264
chr16	33249226	33250393			chrX	66080786	66090879
chr8	142193585	142195756			chr7	138644435	138653013
chr17	71583170	71586669			chr8	30183511	30188511
chr21	36691346	36694630			chrX	21987406	21996678
chr6	19297357	19299133			chr3	153934879	153937722
chr1	67230793	67238799			chr4	159781299	159783557
chr9	36870141	36871818			chr2	208132078	208136135
chr2	166070057	166074406			chr12	93478634	93485471
chr18	25753291	25759170			chr3	148341031	148345949
chr14	63828193	63830511			chr13	91891366	91895602
chr12	124946849	124949468			chr2	196224854	196239528
chr8	85093078	85105157			chr13	72766739	72770902
chr10	404814	408761			chr8	27131799	27133086
chr2	240157153	240160455			chr2	175366878	175369238
chrX	68398352	68400402			chr9	104962664	104973905
chr7	107901016	107905143			chr16	56804788	56811822
chr8	140386049	140387002			chr21	29405082	29409873
chr10	126327033	126333795			chr7	38329318	38333193
chr1	7278277	7281266			chr1	100450480	100454325
chr4	9868551	9872016			chr3	187753447	187756542
chr1	2464872	2469294			chr3	138442275	138449251
chr6	153466183	153468286			chr6	151342740	151350459
chr17	17264679	17268522			chr5	69210642	69211701
chr2	25450971	25456267			chr3	159765916	159768954
chr1	153553367	153556970			chr19	33512135	33529277
chr1	235997655	235999098			chr8	101691569	101695787
chr20	53049429	53052945			chr8	19621675	19628200
chr19	13740120	13746921			chr12	27691018	27693682
chr18	22295847	22298416			chrX	66322935	66327304
chr1	37431101	37436797			chr10	6296835	6298752
chr2	51053911	51059289			chr9	295629	308184
chr7	157898767	157904830			chr21	47580580	47583125
chr7	45495364	45498334			chr10	114139679	114157780
chr10	23483885	23490738			chr8	27997411	27999161
chr11	70706261	70710138			chr9	88983024	88985657
chr14	78126013	78130751			chr17	9584832	9600523
chr11	122538552	122540251			chr6	52778354	52787322
chr1	232467634	232472302			chr10	48235522	48236201
chr15	74491761	74503204			chr7	139001909	139005450
chr10	48358834	48362893			chr2	32552423	32556030
chr15	69977303	69981044			chr10	66625288	66629147
chr18	3992238	3996920			chr21	16287400	16291399
chr7	1763479	1766629			chr5	32126198	32132247
chr17	27369084	27371950			chr3	154949189	154954048
chr22	20724870	20728965			chr17	37806751	37810826
chr6	159074978	159078466			chrX	122440818	122446043
chr18	3687813	3694713			chr1	49810922	49814952
chr6	21309958	21310578			chr3	161122436	161135987
chr2	177501113	177504408			chr10	63773631	63783060
chr9	92927619	92933530			chr7	127304181	127307712
chr7	140907351	140909626			chr22	17543338	17546799
chr1	235077910	235081211			chr3	10851990	10856654
chr6	24521460	24524100			chr8	128015882	128042251
chr8	73783131	73787995			chr6	139805926	139810048
chr4	152445975	152450348			chr17	57717851	57722021
chr7	138522226	138523954			chr19	17096482	17099512
chr8	131652980	131655723			chr9	13081731	13086068
chr14	82887752	82892501			chr9	82688288	82690324
chr8	127436179	127439604			chr9	22954325	22957982
chr7	74000375	74003713			chr3	182607461	182608775
chr16	11020974	11025835			chr20	5052434	5056087
chr12	71848108	71852083			chrX	6990576	6995222
chr2	4319750	4320962			chr17	2897195	2902311
chr13	101296407	101299058			chrX	40374955	40379786
chr8	140712967	140719084			chr11	118235830	118238097
chr13	52337662	52339949			chr19	5257539	5263444
chrX	123567852	123571262			chrX	15622616	15627008
chr11	66630638	66634785			chr10	43677085	43685237
chr15	23154773	23158809			chr8	75088666	75091314
chr10	132156884	132162089			chr17	44048781	44053405
chr5	47507	49521			chr5	113284073	113289076
chr18	42522977	42528227			chr6	145429914	145434751
chr9	132038706	132049438			chrX	16679782	16682767
chr9	35774307	35780325			chr7	25978863	25982085
chr6	99271389	99286260			chr4	68575361	68581063
chr2	176965584	177024327			chr17	55194968	55200771
chr11	46411103	46415737			chr19	6515532	6518518
chr11	12782843	12792325			chr3	106078481	106081269
chr1	245062161	245064062			chr3	45575250	45582338
chr3	127479185	127483167			chr12	63831795	63835700
chr6	124274392	124276231			chr19	5266509	5271017
chr20	20204622	20207840			chr20	8073567	8081840
chr12	97410687	97417487			chr17	19558885	19565855
chr1	209124366	209126364			chr1	227736347	227738835
chr1	208272128	208277758			chr7	43929315	43933529
chr1	220635479	220641330			chr8	25058113	25060110
chr17	55582016	55586663			chr5	131005472	131010432
chr5	57877648	57879726			chrX	46650197	46654411
chr2	200170852	200177471			chr1	113135861	113139491
chr7	45617395	45620980			chr9	21964707	21966192
chr8	140690198	140696424			chr2	204493785	204498007
chr7	2005138	2008408			chr8	92118539	92122313
chr1	208954198	208956740			chr17	7129717	7133627
chr2	88475271	88477094			chrX	77274090	77277138
chr13	22236228	22239157			chr21	41113116	41117459
chr2	954574	957785			chr3	57955528	57961625
chr10	3406236	3409242			chr5	179866402	179867653
chr5	51338156	51342072			chr2	37374623	37378545
chr20	17205287	17211100			chr2	107159298	107160690
chr7	126416361	126419264			chr1	184758078	184764656
chr2	62693188	62700280			chr15	57926997	57930534
chr8	140759408	140764640			chr5	167708502	167711689
chr22	49854188	49859046			chr4	110833431	110837989
chr6	110298600	110301478			chr7	103821801	103826140
chrX	39159304	39161448			chr18	52494854	52499514
chr6	141784380	141788875			chr8	66930337	66936714
chr2	215123890	215125613			chr14	35820313	35825975
chr4	114028947	114040694			chr13	101384759	101389992
chr15	57544122	57557083			chr15	50792595	50795997
chr2	23752017	23781206			chr15	52286114	52289291
chr1	6328936	6338964			chr1	144461127	144461851
chr11	70839741	70843657			chr18	56717982	56727419
chr2	49827762	49832445			chr8	22924622	22928314
chr9	96046652	96051990			chr11	3625973	3628496
chr11	20859486	20864152			chr12	93945425	93949660
chr18	6369085	6376223			chr12	62926258	62928301
chr19	29359138	29361072			chr3	138434832	138438775
chr12	123601763	123608964			chr2	196464567	196468626
chr13	102566782	102572602			chr17	79335522	79340869
chr1	36535184	36536974			chr11	69448828	69474765
chr19	17797230	17799707			chr13	48964059	48966093
chr1	5157670	5162232			chr5	14519155	14524956
chr11	122117795	122120033			chr20	45311147	45313840
chr2	136897864	136900519			chr1	246898169	246900750
chr4	10619930	10628170			chr19	17249158	17251878
chr2	224463600	224467943			chr11	124836823	124838889
chr5	52841	57531			chr5	135192853	135195493
chr7	135010141	135013469			chr2	171520300	171526547
chr13	53477023	53481061			chr2	130951405	130954432
chr4	4610873	4615794			chr19	2575413	2580341
chr12	124578322	124580460			chr9	91550968	91560689
chr1	37314998	37318772			chr19	16177202	16183896
chr19	28894203	28898221			chr2	107190257	107194933
chr11	11272913	11276829			chr5	127161669	127167289
chr6	40194108	40199163			chr5	14680470	14688252
chr2	67262917	67268005			chr17	2245686	2253281
chr12	117548308	117553572			chr22	36879674	36881648
chr14	91816703	91823034			chr14	74123854	74131085
chr6	39293476	39300144			chr1	745396	749281
chr2	152589047	152592004			chr5	150132333	150135198
chr8	72266888	72275944			chr1	234664502	234675242
chr22	35819966	35823447			chr12	97957758	97967713
chr2	229309957	229313672			chr16	80687216	80691392
chr6	35772458	35774706			chr16	1679619	1683436
chr8	140665652	140669853			chr5	16540831	16551092
chr11	87064045	87072996			chr14	35846874	35850902
chr18	44236294	44238846			chr10	124776142	124782270
chr7	108081834	108084475			chr18	33676083	33680451
chr14	98441207	98446400			chr20	48635189	48637626
chr10	92967995	92973980			chr16	80741595	80744409
chr6	159172457	159182283			chr16	84439222	84445413
chr11	31461640	31467314			chr2	3472682	3477679
chr10	29675294	29678300			chr4	149519058	149520716
chr1	244393668	244396389			chr19	1976568	1979648
chr6	156882843	156886140			chr6	43113352	43120184
chr6	113638820	113640437			chr5	32423784	32425744
chr2	6192769	6195708			chr1	186531864	186549004
chr12	109045579	109052693			chrX	20045625	20051670
chr2	97592428	97601695			chr7	142578420	142586070
chr12	3449872	3455463			chr11	108419675	108424494
chr2	75042793	75044953			chr13	21632225	21636396
chr18	3798898	3801358			chr13	77607556	77609156
chr19	28971647	28975169			chr8	30658354	30663811
chr11	128633009	128637729			chr17	11888316	11894849
chrX	70851965	70854091			chr11	124498178	124503385
chr14	56391432	56394874			chr8	19548066	19555397
chr18	69071609	69074794			chr7	151546983	151550219
chr13	53401182	53403036			chr10	51528987	51537255
chr13	102684007	102689441			chr2	55325966	55329026
chr1	17022860	17031777			chr12	80423613	80426573
chr6	124385117	124388869			chr9	37601696	37604276
chr12	79578217	79582415			chr11	121167730	121173999
chr1	211901295	211919746			chr5	173249295	173254404
chr12	106198481	106201540			chr4	26976211	26978628
chr22	49312737	49318414			chr18	6773327	6778009
chr15	70592215	70594335			chr5	148225094	148237227
chr6	84760713	84763252			chr5	137532313	137536340
chr11	123296300	123299687			chrX	153308871	153317632
chr18	32771891	32774144			chr7	87902631	87939111
chr1	181482642	181485558			chr4	95558470	95627063
chr1	80518951	80521501			chr7	30572765	30575201
chr19	18835599	18838201			chr9	110145698	110154041
chr10	99647988	99653350			chr10	63591864	63602114
chr3	72836108	72839709			chr5	172425269	172428940
chrX	152557889	152559847			chr13	106554452	106558096
chr2	184528913	184531755			chrX	71838902	71843080
chr12	119717282	119718309			chr2	21053909	21057079
chr14	36960431	36996645			chr11	113651493	113655151
chr19	3041474	3043459			chr8	15534468	15535905
chr11	18005691	18019073			chr17	80107171	80113467
chr5	151418162	151419141			chr5	148392221	148400458
chr9	92886322	92891055			chr12	93407452	93416825
chr5	60017178	60019706			chr11	48068810	48074639
chr1	163023534	163028078			chr15	58911184	58914795
chr5	70681410	70692713			chr7	151515389	151518535
chr22	49545162	49549360			chr1	10686824	10698998
chr7	125412052	125418034			chr10	11864742	11870090
chr2	5548665	5552054			chr4	65488268	65492248
chr17	78743843	78750282			chr6	36422078	36424683
chr9	96571922	96578674			chrX	107755960	107764848
chr6	69942249	69943733			chr6	11286560	11290096
chr13	51817324	51819816			chr15	85772966	85775052
chr17	78609256	78616163			chr3	25633310	25643062
chr17	71714436	71719313			chr6	151375951	151380163
chr1	4368852	4371759			chr20	52683272	52690074
chr18	983245	987823			chrX	11433401	11451285
chr1	3843716	3845268			chr1	19932111	19949670
chr11	34001337	34004275			chr10	98140484	98143171
chr5	94109979	94116811			chr19	34961475	34964729
chr15	91642534	91645281			chr10	47731119	47732533
chr20	10196875	10200823			chr5	79917072	79924024
chr5	55443060	55446485			chr13	77625968	77632587
chr2	235303500	235307507			chr9	88976124	88978598
chr16	82536807	82542196			chr1	45906976	45915123
chr12	3667969	3670124			chr5	148987363	148999210
chrX	153165887	153171882			chr12	95280971	95285868
chr6	2467832	2473481			chr15	52541738	52546748
chr11	75869739	75874334			chr5	139700685	139705390
chr5	157387698	157389320			chr10	46714290	46716101
chr4	113260944	113266104			chr12	63357990	63366495
chr9	136434503	136453270			chr12	58427086	58430134
chr11	119734034	119736803			chr7	131085317	131087639
chr12	55450509	55452286			chr2	109520562	109522743
chr21	35187070	35194367			chr3	14284025	14292879
chrX	131725390	131728819			chr7	128827852	128829801
chr15	92464200	92473619			chr12	12601431	12606264
chr5	123209071	123212836			chr19	12505715	12506809
chr8	140886716	140894682			chr6	107590924	107594769
chr6	34458054	34459339			chr14	69402175	69408126
chr6	69465873	69471702			chr3	10104892	10108242
chr1	230434146	230438493			chr16	69285380	69290240
chr7	50658326	50663234			chr12	50640042	50654476
chr10	134106237	134112373			chr14	100427591	100435227
chr18	59521354	59523159			chr7	98011325	98015495
chr4	35105875	35111395			chr2	162938750	162943791
chr18	56882594	56890608			chr5	96222913	96224204
chr1	245979123	245980912			chr17	73014909	73018288
chr11	20690219	20694311			chr10	102201593	102203630
chr15	53950007	53952130			chr9	128272683	128277495
chr1	11015195	11030933			chr3	71028090	71038184
chr1	22259000	22261401			chrX	9287806	9291115
chr15	31594862	31602119			chr9	561198	565927
chr17	75258690	75262163			chr4	15766137	15769584
chr11	91992791	91994355			chr3	142157086	142160367
chr7	3981532	3984809			chr2	201604451	201608740
chr16	63466240	63470313			chr6	44697211	44704239
chr6	170770336	170775201			chr7	149295551	149300482
chr21	27379917	27381362			chr3	107771192	107773483
chr6	14108194	14110123			chr14	82025811	82030020
chr7	817021	820763			chr12	82872496	82875236
chr9	139647758	139650081			chr10	1079556	1083381
chr16	11694911	11698084			chr3	34930075	34933492
chr18	25290830	25294680			chr5	159475158	159477498
chr12	109034409	109039163			chr2	111021127	111022550
chr8	142855846	142860600			chr9	123330243	123337168
chr12	16712810	16718217			chr8	30283650	30286015
chr11	12727163	12730784			chr8	58711427	58723881
chr1	43663578	43666013			chr15	83026029	83027737
chr17	46540056	46541941			chr15	58901131	58905646
chr22	49629791	49633347			chr12	121114445	121117264
chr7	141129121	141132353			chr19	32845495	32857587
chr11	45108322	45110134			chr2	239207090	239210163
chr5	138425760	138430775			chr5	148978472	148986418
chr11	75334900	75339389			chrX	138624399	138628101
chr12	118104391	118106345			chr8	11708218	11713653
chr20	50816821	50818796			chr12	52376958	52381082
chr6	124521240	124523726			chr12	111526860	111536399
chr15	60589760	60593480			chr5	95665831	95677783
chr10	98947292	98950348			chr5	74914420	74920791
chr16	5696271	5702127			chr14	64141861	64147271
chr12	49607260	49610779			chr3	9814626	9818769
chr16	16662847	16664771			chr5	167772087	167785593
chr17	76524372	76527356			chr22	35660642	35663099
chr11	76001362	76003938			chr5	71037352	71051665
chr5	149173766	149176745			chr1	179254343	179259617
chr9	106463400	106466862			chr16	69429785	69440709
chr5	121646384	121660522			chr6	131316158	131318095
chr9	119986106	119987712			chr8	39703797	39714630
chr10	133359070	133361261			chr12	12554548	12560464
chrX	7526292	7528734			chr11	129058519	129063311
chrX	152348999	152353297			chr22	30190246	30199057
chr6	159069899	159071462			chr8	28143771	28149748
chr11	112870060	112875242			chr21	45346503	45351427
chr1	156820724	156824390			chr5	176368635	176374284
chr8	20124961	20129361			chr9	35917471	35925588
chr7	73927244	73930878			chr8	75631587	75636892
chr9	135346598	135349228			chr6	158016367	158020089
chr13	22649692	22653081			chrX	66872987	66875756
chr5	130544244	130547647			chr9	131621383	131627175
chr7	22357588	22360774			chr8	23440108	23442431
chr22	24459936	24466940			chr1	207976330	208003256
chr4	138158834	138161386			chr11	75427945	75434737
chr1	47287722	47289260			chr4	159716375	159719572
chr1	226759114	226761030			chr13	20698600	20703735
chr14	104780155	104783895			chr1	218818930	218825330
chr8	140366568	140370124			chr13	21342882	21344027
chr11	63867676	63875358			chr5	31682119	31686289
chr8	73824945	73825465			chr14	93438178	93442496
chr12	21634622	21638491			chr17	55150170	55155339
chr7	141112976	141118630			chr2	234187320	234190871
chr11	119904535	119907088			chr22	43320498	43324480
chr1	37397923	37400996			chr10	962133	965877
chr11	20019919	20026153			chr10	114159896	114165422
chr11	20617697	20629240			chrX	29823084	29832607
chr12	112607812	112613030			chr6	64513959	64518355
chr11	126798279	126801065			chr19	55586370	55588640
chr10	133173886	133175179			chr7	23995085	23997697
chr1	163514693	163516814			chr10	51771164	51774336
chr5	91736622	91739729			chr8	23507849	23514741
chr1	1108363	1114590			chr10	112576214	112590137
chr14	100936416	100941984			chr1	234030215	234034756
chr15	53985467	53987241			chrX	46164895	46166602
chr10	126341297	126344352			chr12	38514501	38521203
chr2	70530853	70532863			chr10	93860110	93873009
chr2	25293850	25297390			chrX	73915150	73918751
chr1	163948157	163952299			chr10	75429562	75432214
chr7	14874546	14876892			chr3	72177435	72180078
chr13	114637027	114639948			chr22	29911506	29918149
chr17	35244661	35246824			chr10	27834339	27837626
chr2	26651584	26656123			chr15	57768179	57773048
chr19	42572360	42575009			chr22	20803439	20807077
chrX	70863499	70866147			chr17	79625939	79628439
chr12	16600438	16605651			chr4	77636103	77647652
chr16	85247036	85257615			chr3	141172517	141177083
chr1	18442803	18446021			chr1	40769569	40774143
chr12	123567943	123572447			chr2	38916809	38922336
chr5	152702290	152705763			chr2	234607386	234610637
chr2	239311683	239316463			chr15	22938187	22940338
chrX	71481500	71483922			chr2	11526869	11530658
chr22	41611642	41614559			chr8	27137732	27146935
chr2	68150281	68151581			chr7	142997039	142999396
chr11	20042733	20052237			chr8	6290524	6293885
chr8	143315611	143321245			chr20	36734191	36743262
chr21	19096170	19098936			chr3	160942042	160943623
chr8	73773541	73775460			chr14	104237405	104243339
chr1	210720836	210722056			chr1	62289858	62292834
chr2	119494657	119496947			chr19	37287468	37291458
chr3	139185156	139189946			chr5	131059260	131061606
chr15	74509435	74518459			chr8	75621421	75630086
chr7	137038360	137040538			chr21	42714081	42724033
chr9	136519276	136525377			chr5	172433660	172440397
chr9	86118071	86122363			chr5	118423045	118424912
chr12	68741810	68745969			chr3	94303643	94311589
chr16	78584321	78589348			chr9	88960586	88972066
chr6	83401883	83403818			chr2	67797709	67802336
chr6	6712039	6713966			chr2	193238160	193277788
chrX	128273078	128275419			chr7	16439879	16443915
chr11	40206869	40209671			chr2	196179717	196190234
chr5	92677504	92679111			chr1	20676023	20689346
chr2	68924682	68927254			chr7	65347806	65349706
chr11	63812132	63813144			chr5	73875779	73878158
chr5	100473	107792			chrX	21890784	21895783
chr9	85926048	85929818			chr11	66696396	66701009
chr12	45860835	45863911			chr7	107165370	107171514
chr11	40173367	40175439			chr21	16245674	16253302
chr16	69125599	69130398			chr20	37232874	37233425
chr2	121984085	121988326			chr1	222772440	222776759
chr9	92901821	92907090			chrX	73467753	73476859
chr6	140957106	140958656			chr4	69325447	69332155
chr6	109999255	110001536			chr5	75985819	75988320
chr11	113447721	113450055			chr10	50625727	50627774
chr16	56342482	56347528			chr17	1406830	1408975
chrX	152370988	152372119			chr5	122731093	122734415
chr3	170804044	170808672			chr5	180016371	180025078
chr8	140928686	140932837			chr1	116675077	116677827
chr11	45263156	45266264			chr12	15426101	15429199
chr1	181747110	181749035			chr5	34410948	34426329
chr1	35148654	35151710			chr2	194337429	194341549
chr5	64101964	64105191			chr16	85031348	85036672
chr5	142555188	142559242			chr8	42920449	42925453
chr3	123150007	123154588			chr3	174150812	174155452
chr2	171958257	171960767			chrX	11474073	11485763
chr12	114610278	114613378			chr12	49173180	49177193
chr10	49810491	49813986			chrX	122853268	122856226
chr3	111716875	111720986			chr1	59036899	59045322
chr18	33253550	33256698			chr9	110191313	110199359
chr16	19248209	19252305			chr5	140739249	140747574
chr10	32037546	32041927			chr7	1169342	1173219
chr13	27944580	27950014			chr9	33876589	33880206
chr12	87761630	87763375			chr2	105910864	105915145
chr17	37719280	37721511			chr2	86899912	86904460
chr15	92547050	92550184			chr7	102628126	102634569
chr14	101659190	101662297			chr6	28509413	28511174
chr17	80743106	80753911			chr17	33321265	33326541
chr15	93921206	93923225			chr17	76108336	76112312
chr2	136963582	136965346			chr4	110793043	110797112
chr17	36570468	36579464			chr8	99546985	99554358
chr1	232195094	232196409			chr7	148901524	148904343
chr2	224450120	224452246			chr1	216937375	216941501
chr5	141111175	141115954			chr8	117812831	117817142
chr10	127701694	127703918			chr2	219986141	219997353
chr2	14539538	14543786			chr10	82610658	82611367
chr5	146046099	146048638			chr3	182540340	182545070
chr8	99062703	99065136			chr15	101978678	101982578
chr12	56983563	56986016			chr1	155663353	155665917
chr15	89146961	89149772			chr12	120579056	120581467
chr12	74685597	74688370			chr2	195879319	195885720
chr19	50736261	50739219			chr11	129970823	129975824
chr18	3819491	3823713			chr2	131977873	131994065
chr12	119638974	119641671			chr12	92109628	92115414
chr2	166047346	166060814			chr2	10566584	10569255
chr1	202035778	202047699			chr1	109688639	109698719
chr9	127181468	127185216			chr3	129141243	129145459
chr1	6304547	6306937			chrX	122493472	122494960
chr5	152498877	152505713			chr7	473933	477205
chr10	132208839	132211885			chr4	108602477	108607166
chr5	22540672	22543284			chr4	146864429	146869124
chr11	128230714	128232226			chr8	75643198	75672919
chr1	37543123	37548197			chr7	45728792	45732819
chrX	13181964	13186311			chr10	47194485	47194962
chr3	2002507	2007776			chrX	66116759	66130586
chr11	117487688	117491643			chr9	72293090	72294896
chr15	40160023	40162569			chr5	32328638	32333482
chr2	130465898	130469102			chrX	109415681	109421921
chr6	19994757	19997100			chr19	2601619	2603683
chr19	50827330	50829951			chrX	15761874	15772909
chr5	146477617	146479328			chr3	25729929	25734720
chr15	74426981	74430425			chr7	73612374	73616116
chr6	124282001	124291113			chr15	34508431	34509815
chr9	110033455	110035251			chr11	116677370	116681160
chr3	181472066	181478503			chr7	151772114	151775074
chr1	5890157	5892353			chr4	79478313	79485727
chr3	182225415	182228878			chr2	205397372	205401341
chr2	66652451	66655054			chr20	13680522	13683987
chr11	44455496	44457264			chr7	92101545	92105336
chr12	24558231	24560391			chrX	54819821	54826305
chr4	7360621	7362302			chr6	138575822	138582913
chr2	70037868	70039552			chr8	103253782	103255972
chr1	42001316	42004803			chr12	126455819	126469955
chr5	26621441	26625657			chr14	61821399	61824338
chr16	17385804	17387398			chr5	137149618	137152595
chr6	1969898	1972148			chr11	64143018	64150117
chr6	19877482	19882205			chr10	79766412	79774694
chr7	147497559	147501612			chr19	2497946	2499995
chr16	69132719	69136843			chr7	66104779	66107329
chr17	27346577	27347569			chr3	176801446	176803834
chr1	32450087	32453860			chrX	73888597	73891638
chr6	30673344	30676988			chr2	110476371	110481015
chr10	58393179	58395537			chr4	188128416	188132596
chr11	15432144	15434993			chr16	2619049	2620024
chr4	10733814	10737708			chr3	108099118	108105440
chr4	62245037	62247765			chr12	116150504	116153070
chr21	39682039	39684566			chr10	17483343	17490341
chr6	156937936	156940860			chr10	14610098	14624035
chr2	217469977	217473381			chr12	123879602	123885190
chr17	78758261	78761902			chr8	27283909	27285976
chr16	18235703	18237373			chr1	151710907	151714150
chr9	88789537	88792073			chr20	56310851	56315963
chr7	2154687	2158498			chr3	172322369	172329160
chr4	1866912	1869585			chr10	61447640	61449656
chr13	22210231	22214160			chr7	101005506	101007807
chr11	70670160	70674259			chr11	15631400	15642928
chr1	1396714	1398916			chr6	110970701	111007756
chr6	8277641	8286025			chr14	93189995	93194088
chr8	143399066	143408042			chr10	121242967	121245875
chr17	54107137	54108240			chr18	19619515	19628718
chr4	86527171	86530647			chr17	5113956	5116689
chr1	5356240	5358893			chr8	27597167	27599668
chr17	27318057	27335981			chr9	74352869	74361866
chr5	94116984	94120762			chr13	77622071	77622235
chr2	239064970	239069523			chrX	109472025	109474371
chr8	72446612	72450445			chr8	128792749	128797516
chr18	3505906	3515330			chr7	27413	28051
chr18	3829757	3850098			chr7	101025378	101027430
chr16	15282337	15283374			chr9	110279347	110281924
chr7	12423947	12427614			chr5	17075722	17082599
chr6	160450126	160452368			chr6	68571183	68575215
chr11	71284755	71286268			chr2	63014726	63018697
chr2	25431960	25434746			chr3	11407436	11410281
chr11	117739572	117741881			chrX	99998886	100002712
chr12	129453082	129459828			chr13	21605238	21612470
chr15	94613073	94614619			chr8	67011035	67013730
chr11	126726625	126729685			chr19	30174027	30177576
chr16	4114350	4115982			chr22	20025104	20029239
chr18	72189400	72192501			chr20	340079	354575
chr1	226615110	226618342			chrX	56945832	56948376
chr15	74525808	74539588			chr8	8261898	8267070
chr17	72267173	72272717			chr16	80894329	80927355
chr6	135920379	135922486			chr17	4243258	4249958
chr10	124105781	124110699			chr7	151628580	151630867
chr9	109891661	109895353			chr12	26118793	26125242
chr15	26595875	26599132			chrX	42690537	42694385
chr15	48178172	48180755			chr5	67940371	67951190
chr15	91723664	91728252			chr20	54954757	54956087
chr5	102125503	102137882			chr9	70835752	70838284
chr15	91738828	91743842			chr3	141564194	141566055
chrX	6595765	6597208			chr10	46321636	46323410
chr9	104759658	104764077			chr12	92344678	92349647
chr12	103600929	103603948			chr19	30165199	30172130
chr6	115374726	115376608			chr1	78260255	78264162
chr4	140743630	140748761			chr7	26002436	26013732
chr9	127190344	127192299			chr17	7283006	7287061
chr8	73673020	73675021			chr7	139362136	139367764
chr13	113627491	113629587			chr13	42243565	42246343
chr1	117362514	117363989			chr1	186487732	186493217
chr7	150494952	150501226			chr11	128881168	128895669
chr13	114912826	114918652			chr15	83153612	83154103
chr22	21071180	21073787			chr2	132352692	132367417
chr7	147495116	147496253			chr12	50918230	50934728
chr10	22262662	22268217			chr9	116839543	116845775
chr1	87863197	87867407			chr6	11433574	11436565
chr11	117593260	117597903			chr17	5198935	5205093
chr2	1126215	1129470			chr18	14927605	14929610
chr18	47998032	48002482			chr10	93915783	93918099
chr2	8649092	8660122			chr16	72678284	72680388
chr1	177737550	177740869			chr15	30144593	30147440
chr9	93589433	93595558			chr15	101416991	101453081
chr20	25297321	25301715			chr10	24517876	24520309
chr22	47088807	47093225			chr18	18821292	18823731
chr17	55545067	55547555			chr8	87266856	87272739
chr19	38691417	38698690			chr15	68757694	68765838
chr8	140962552	140973714			chr14	49926602	49929591
chr8	73453525	73455114			chr3	51683343	51687787
chr17	78864139	78867802			chr1	77971691	77976570
chr2	7192647	7194942			chr16	27565056	27573849
chr1	168081923	168082960			chr1	40745389	40750655
chr21	36611162	36613094			chr11	86714826	86718260
chr4	182712819	182715903			chr3	73765352	73769791
chr5	53439811	53445554			chrX	19937938	19940094
chr17	46384496	46390912			chr4	684608	690244
chr4	3652765	3666625			chr7	107416881	107430753
chr14	104705142	104708707			chr10	130481049	130492456
chr22	34237453	34239420			chr2	64739452	64745834
chr10	58639816	58642398			chrX	16157809	16163708
chr13	22495012	22497315			chr3	48654247	48659784
chr12	5485723	5490245			chr2	196199668	196210749
chr11	117343461	117346320			chr11	86709787	86712638
chr13	96400761	96403772			chr7	101541291	101545256
chr20	23089470	23096244			chr6	46786367	46792044
chr19	51588430	51591207			chr11	74690967	74696411
chr17	65520000	65529537			chr7	122216437	122219453
chr16	16651790	16656307			chrX	31393033	31398192
chr2	2690691	2694675			chr4	97697455	97699716
chr12	57181011	57185127			chr20	236915	239583
chr9	127104327	127106445			chr3	15943843	15946493
chr9	8916102	8919202			chr1	24109930	24113062
chr15	75984262	75988322			chrX	18737504	18744400
chr16	87754645	87759770			chr20	5949508	5958968
chr4	6978619	6980725			chr13	46779554	46782932
chr19	29362194	29367292			chr2	171309919	171314479
chr1	48161107	48165689			chr1	20462651	20467943
chr7	95555951	95558870			chr5	131635524	131640211
chr3	20906824	20910194			chr5	148204079	148224864
chr13	104189367	104194321			chr6	38823269	38833882
chr6	168497760	168506326			chr3	65791820	65796171
chrX	152242553	152244281			chr22	30329769	30333484
chr9	2359113	2363032			chr16	48294223	48296892
chr22	47309945	47312484			chr2	65541356	65544845
chr11	70757838	70763548			chr4	124306803	124308753
chr8	60698483	60700593			chr5	67429256	67431665
chr2	159678048	159681677			chr11	35985595	35993904
chr20	8411989	8414230			chr7	142622892	142626140
chr8	143110408	143113797			chr4	149611340	149616676
chr6	111946001	111948646			chr11	67014759	67017491
chr2	23804327	23825677			chr19	45358918	45363731
chr17	48685149	48688291			chr20	50525637	50529561
chr20	21562502	21565757			chr9	123702987	123706386
chr21	18005377	18008209			chr2	63508920	63513448
chr13	49402000	49405537			chr10	64959016	64971091
chr12	129547542	129550187			chr13	35335442	35339517
chr19	13749557	13756048			chr11	517743	519621
chr22	26392870	26394896			chr15	55495634	55496644
chr2	59959675	59962903			chr21	44230526	44236615
chr2	215356082	215357436			chr4	74760058	74762562
chr11	47697811	47698767			chr14	81972252	82007787
chr4	13160604	13167547			chr12	116178085	116179732
chr3	45813584	45823125			chrX	15830817	15832703
chr2	50674956	50677528			chr10	122036829	122040176
chr9	123663040	123668796			chr2	3526320	3529312
chr15	28264012	28268817			chr6	151372442	151375264
chr8	140904954	140910848			chr16	22249992	22252692
chr5	146012217	146013935			chr3	195744808	195751140
chr11	20109959	20113365			chr9	35255153	35261396
chr11	93011785	93014525			chr12	1061359	1063610
chr6	112030873	112034752			chrX	13779731	13785520
chr20	17398644	17403003			chr14	34711541	34713719
chr2	176920394	176922059			chr2	190384566	190390462
chr10	132975588	132978604			chr7	111405092	111408185
chr8	85183777	85187475			chrX	52987107	52988917
chr2	1227778	1233787			chr21	16957766	16960587
chr11	121022689	121024417			chrX	66831334	66833126
chr4	9726036	9729432			chr15	83609492	83613920
chr12	129668107	129669951			chr7	87855221	87857215
chr11	117571366	117578491			chr4	95348324	95352261
chr11	70463744	70466405			chr16	4417468	4420479
chr15	74561035	74563424			chr17	16980232	16983966
chr5	153474303	153476955			chr3	65316616	65318360
chr1	201499832	201502125			chr3	127798177	127805489
chr18	26001548	26003623			chr3	131954297	131995875
chr9	13991022	13995360			chr17	5206662	5211859
chr6	123072599	123076303			chr17	55092835	55096554
chr1	164739469	164746601			chr6	170869449	170872192
chr1	29751764	29754314			chr17	59472448	59494974
chr2	18073577	18077103			chr10	93562822	93565576
chr9	86122989	86127985			chr13	77717003	77719610
chr2	2745719	2748475			chr8	27810937	27813254
chr5	38792349	38794546			chr16	85810757	85812298
chr22	18327558	18331007			chr3	143543879	143548313
chr19	29776569	29778940			chr1	24340952	24350759
chr6	126548377	126550875			chr7	101131673	101133643
chr17	78636457	78639644			chr7	66933991	66936791
chr2	38203231	38206797			chr1	205575372	205582481
chr9	98223997	98226544			chr10	38129566	38131492
chr4	105469449	105470643			chr4	124530467	124531990
chr5	1299959	1302442			chr2	102444986	102448694
chr11	63825242	63826727			chr7	26752634	26756829
chr3	13254524	13258517			chr5	132179107	132191901
chr6	124314501	124319754			chr3	72345234	72352097
chr12	125298291	125301624			chr1	149521990	149522466
chr1	15238973	15241599			chr7	111166841	111171785
chr2	237877126	237884585			chr3	79426127	79428615
chr1	187844683	187848914			chr15	90229018	90236242
chr15	81710598	81712479			chr19	58398276	58400905
chr6	124754336	124755212			chr9	98834480	98838425
chr1	24357036	24360036			chr5	95490307	95496151
chr3	53836591	53839325			chr4	39574968	39576955
chrX	108969429	108972188			chr12	14359440	14363138
chr1	201507332	201510583			chr3	4259414	4262300
chr1	6505381	6510661			chr5	17951093	17952942
chr17	9272911	9275896			chr7	143066902	143068098
chr6	14923566	14926786			chr15	90349234	90358790
chr11	70891839	70901395			chr2	20994762	20997385
chr1	223274168	223278719			chr2	100019080	100023056
chr4	183842894	183845371			chr1	162699960	162704604
chr5	102987935	102992700			chr5	72187656	72192604
chr6	14549067	14550451			chr19	4386966	4393243
chr12	2020411	2022099			chr1	192828765	192833072
chr11	45679859	45688055			chr10	46317877	46319802
chr1	205887987	205891161			chr4	99398951	99404823
chr20	48933763	48935513			chr8	22787122	22788719
chr5	177326196	177327527			chr14	55781501	55786760
chr6	20951040	20958120			chr2	109937954	109940075
chr8	104143619	104150167			chr16	54771176	54774356
chr22	23608187	23613946			chr11	118738816	118742226
chr20	51655909	51659851			chr1	116651764	116656598
chr1	150752799	150756030			chr3	70849780	70857145
chr22	30764818	30770790			chr1	93864504	93867051
chr6	145855367	145857676			chr1	95831827	95840180
chr7	126527119	126529411			chr2	101573127	101577472
chr11	33911802	33921573			chr10	27771239	27775340
chr6	51261790	51264375			chr17	73953979	73957344
chr11	117690050	117691599			chrX	73397599	73402792
chr12	79404918	79411962			chr9	123594278	123597170
chr6	124440309	124441294			chr14	36270884	36273728
chr5	157327288	157328609			chr8	95455118	95461060
chr10	123990846	123997980			chr12	10804722	10808228
chr22	27052609	27057739			chr5	75585019	75589320
chr2	55709112	55711247			chr22	45583198	45587724
chr19	21903987	21905132			chr15	72650331	72652613
chr20	31109318	31118632			chr2	25976953	25982935
chr10	132199644	132204545			chr17	56099238	56102064
chr1	110165263	110169190			chr7	89820388	89825011
chr13	108108233	108111602			chr17	11180287	11184430
chr9	138348202	138349570			chr12	94200613	94213841
chr20	3625087	3644734			chr4	147284151	147301924
chr10	121552992	121556546			chr2	231910257	231918309
chr18	66881633	66885091			chr3	12640402	12641461
chr8	61377255	61378994			chr1	200874144	200879641
chr10	22090465	22093187			chr19	57682621	57684513
chr16	33457776	33459181			chr12	15054196	15060120
chr4	3251459	3255363			chr14	69808289	69811501
chrX	152616461	152622338			chr5	35182774	35191650
chr19	43892956	43901485			chr2	189432997	189442687
chr6	136555012	136558887			chr15	101888244	101890552
chr2	3912353	3916787			chr1	32784909	32789990
chr2	11040579	11044741			chr2	21020812	21026036
chr5	8842419	8845168			chr9	110096975	110104210
chrX	152661809	152666550			chr15	83556850	83560988
chr17	71379586	71382584			chr2	171506065	171511207
chr11	15587383	15588463			chr8	19587664	19589206
chr15	66261919	66264656			chr6	163910154	163918042
chr13	69860786	69864267			chr2	172165798	172168355
chr1	212844194	212845488			chr4	48991317	48996142
chrX	18091790	18095509			chr3	73568629	73572451
chr8	71944051	71945548			chr10	51226461	51227095
chr13	114609020	114613225			chr4	185811309	185821787
chr1	164620286	164621589			chr20	56512215	56518309
chr7	28394032	28397134			chr8	18858984	18861848
chr6	6930058	6933398			chr7	371818	374343
chr1	83712254	83714220			chr21	29243285	29250218
chr1	7425068	7429051			chr15	40680434	40684639
chr15	78029712	78034826			chr8	22541123	22543164
chr22	49921407	49927951			chr1	32780204	32783467
chr1	5868956	5872817			chr10	133827340	133830837
chr3	134513914	134517700			chr17	73220522	73227141
chr11	45283644	45286012			chr7	130672954	130676341
chr22	46614462	46616456			chr5	89593804	89595815
chr1	170063520	170064440			chr3	57693977	57696203
chr17	45281891	45284046			chr20	38986719	38989469
chr13	34349250	34352145			chr8	81458384	81473325
chr6	109287449	109290056			chr15	55546772	55551230
chr2	6205070	6215353			chr4	75901073	75903154
chr22	23577870	23581390			chr4	73794385	73798306
chr13	31618802	31622373			chr1	85778957	85781014
chr8	41752863	41755650			chr17	62810350	62813588
chr11	72082832	72085211			chr3	51670551	51672971
chr22	49690324	49692715			chr5	95322142	95328024
chr2	115562184	115566718			chr13	44030538	44032052
chr5	175248566	175253192			chr10	37471385	37473903
chr18	46392269	46393999			chr2	26188387	26191065
chr10	12579500	12584636			chr19	49064128	49067847
chr14	99559779	99561260			chr3	4605667	4610245
chr6	99150560	99151788			chr9	125005492	125012705
chr8	138766127	138767000			chr8	30575173	30585937
chr13	93104808	93106380			chr14	103887458	103889340
chr14	61677358	61680217			chr1	10167285	10170427
chr17	78880337	78884519			chr15	31160120	31163924
chr4	10690352	10692672			chr12	48146000	48150540
chr5	123119600	123123705			chr10	115800736	115812964
chr3	134751894	134754420			chr3	72396517	72397716
chr20	17148916	17151433			chr15	29728759	29733419
chr1	117590795	117592499			chr22	45261395	45263332
chr1	163895676	163899037			chr11	62133681	62140860
chr13	57881810	57890659			chr7	6440521	6445587
chr6	40927401	40931426			chr15	39176319	39191159
chr1	230438956	230440260			chr14	99940752	99942579
chr7	147753189	147756725			chr7	142609353	142612979
chr4	183818588	183823550			chr15	79947781	79951489
chr9	126399432	126400939			chr11	58767539	58787166
chr12	41671068	41672502			chr15	75104286	75111992
chr14	78743456	78746243			chr6	34147152	34148634
chr14	44931072	44933809			chr4	159082560	159099508
chr22	26325540	26328104			chr10	106046930	106049424
chr3	116191070	116194969			chr2	173310014	173314706
chr4	189970030	189981280			chr1	93937714	93938599
chr9	85887674	85891109			chr5	67388006	67390447
chr4	77191154	77193230			chr1	22113574	22116220
chr11	22723663	22727059			chr20	5076679	5082193
chr12	5376585	5379425			chr15	25122472	25125596
chr17	46269144	46274545			chr11	73384528	73393949
chr3	56528832	56531952			chr18	19217021	19220756
chr18	33654823	33658071			chr4	148836888	148838538
chr18	46427897	46429424			chr4	143832561	143835639
chr3	55346734	55350711			chr2	171471029	171477223
chr12	123525377	123529639			chr21	30520532	30523904
chr18	3519613	3522801			chr6	4107982	4112124
chr1	210843515	210845694			chr3	193557333	193563163
chr15	67321457	67324529			chr16	89519477	89520820
chr6	5500271	5503182			chr7	39702060	39702966
chr2	230280380	230285321			chr15	58673974	58678372
chr18	3913887	3916759			chr7	77295653	77297798
chr19	13707693	13713891			chr4	80991214	80995172
chr1	15809349	15818519			chr7	27383265	27391789
chr6	36687251	36691042			chr7	138778340	138781812
chr1	7506433	7508983			chr10	51525897	51527534
chr15	60244215	60247210			chr3	106977888	106980633
chr7	73506057	73509818			chr1	99921908	99924635
chr2	241872415	241876107			chr21	47606607	47611874
chr5	146711560	146713217			chr2	102664203	102669623
chr11	33689041	33691293			chr4	40702469	40706653
chr16	51255572	51261326			chr4	108451992	108453956
chr22	26315337	26316462			chr4	75867693	75871785
chr2	74599114	74602728			chr1	9059652	9066198
chr20	22479337	22481694			chr19	6349730	6353767
chr16	19998766	20000934			chr3	172408302	172417730
chr14	101247170	101253804			chr15	90285598	90306620
chr1	44780150	44784499			chr13	111486664	111492152
chr20	12351740	12354835			chr9	36098604	36103968
chr14	101213009	101214819			chr16	3602374	3604422
chr6	141581647	141583012			chr3	129379935	129385705
chr5	176260633	176265208			chr7	103126496	103131298
chr8	142942468	142946099			chrX	17308630	17310599
chr17	32959861	32961066			chr8	30347838	30350692
chr1	150699577	150703262			chr19	17100857	17103405
chr11	19880061	19882813			chr1	47728726	47734842
chr11	116480118	116481823			chrX	29642367	29649707
chr21	30627520	30629874			chr16	27535061	27544371
chr16	32698792	32700362			chr15	23790565	23793709
chr17	77405694	77408048			chr13	84303715	84307995
chr17	78778573	78780069			chr10	65440591	65443394
chr15	47965164	47968109			chr7	27352405	27355442
chr6	160264278	160267695			chr6	90042691	90048070
chr1	110822940	110826081			chr10	116615275	116619839
chr11	20947883	20949590			chr10	115791310	115795702
chr16	16657426	16659302			chr1	2138488	2141513
chr8	61677107	61683796			chr16	28534565	28541226
chr2	11883013	11907125			chr1	10104998	10108346
chr2	64510195	64511964			chr4	78482141	78487569
chr18	45825990	45829982			chr10	74876721	74880756
chrX	150870921	150873246			chr10	48240263	48240665
chr9	7332896	7340358			chr13	110158994	110164811
chr13	77364927	77366262			chr19	38788162	38792494
chr18	41777501	41779943			chr3	129582498	129584606
chr15	61890284	61891630			chr12	102893841	102899973
chr2	240151550	240154777			chr4	95536303	95554167
chr1	156772907	156779071			chr18	51785756	51792405
chr15	88288991	88291714			chr1	236481642	236486543
chr13	42674829	42678024			chr14	25273560	25277077
chr12	131475763	131478817			chr6	43648370	43653179
chr6	24272511	24274993			chr11	99516064	99518087
chr10	86024530	86026396			chr17	74165992	74177267
chr6	36971582	36975585			chr15	41292764	41294772
chr17	64758779	64761477			chr15	57951765	57968523
chr11	75587176	75591379			chr10	51457433	51458763
chr1	3601794	3610562			chr8	101670766	101677316
chr10	87675637	87677507			chr21	45607538	45609271
chr22	49457483	49459873			chr2	76601302	76608456
chr5	101989113	101993307			chr12	110774381	110786236
chr18	43977461	43983724			chr1	93338268	93341504
chr2	58382340	58383287			chr12	93800503	93810540
chr1	46204862	46206454			chr1	224222954	224230932
chr11	115828674	115830618			chr4	39569446	39573111
chr10	12847545	12850790			chr7	164297	166594
chr16	77270954	77273624			chr1	12554592	12558094
chr17	55473174	55475147			chr1	225071673	225073113
chr15	29210005	29212192			chr7	148139391	148148424
chr21	38413314	38415190			chr9	22536048	22540475
chr8	31678393	31680844			chr7	65785471	65787811
chr6	1636358	1638592			chr7	137773673	137784792
chr6	20899380	20901943			chr2	195885930	195896270
chr2	51244995	51260679			chr6	58438902	58445286
chr11	44344223	44352841			chr19	53960509	53967380
chr11	44400008	44403353			chr21	37604075	37610102
chr14	78662305	78670750			chr8	133908731	133914075
chr17	66110983	66113780			chr11	63007046	63010635
chr6	118720927	118723614			chr3	194587617	194595906
chr12	68961421	68964216			chr3	133305490	133309896
chr11	115126278	115129040			chr7	91683763	91697647
chr22	24523958	24526332			chrX	44079209	44087586
chr22	49486071	49490929			chr7	129554075	129558994
chr6	24256653	24259043			chr8	134331409	134348650
chr6	159519223	159520556			chr10	6406784	6408636
chr13	37449207	37450815			chr15	62804393	62808431
chr2	168700152	168702458			chr14	23649171	23653487
chr1	18006282	18012318			chr2	219307369	219315051
chr17	2348892	2351768			chr2	172945371	172968791
chr15	51589462	51593566			chr20	54922547	54924850
chr14	101493711	101497217			chr6	117242212	117247033
chr8	140327049	140330676			chr16	56941998	56959584
chr7	15167029	15169509			chr2	10604179	10607803
chr14	90948880	90950866			chr13	52311506	52315836
chr17	34053228	34055731			chr17	59585652	59589890
chr4	20355862	20359831			chr9	75188281	75199510
chr12	120851207	120852673			chr2	1617346	1639322
chr2	177397431	177403489			chr16	16036021	16038321
chr11	74853450	74864606			chr2	194006372	194008748
chr11	21199671	21202498			chr19	52421206	52426185
chr11	117533803	117537722			chr10	46197548	46198959
chr1	156881546	156884219			chr3	32784568	32788748
chr5	102197511	102205441			chr2	46263472	46272137
chr7	157689255	157694285			chr18	21941858	21944445
chr1	245611854	245613597			chr12	71030697	71041775
chr4	92209363	92211242			chrX	42565916	42568525
chr7	150634832	150644816			chr12	80712974	80717224
chr6	6884931	6887543			chr3	25437232	25439632
chr6	33902482	33904391			chr11	124906194	124909014
chrX	18083264	18085411			chr2	201869775	201874922
chr15	74553359	74559195			chr17	19144816	19155180
chr18	30789594	30793373			chr12	93486965	93498235
chr17	76445042	76448846			chr6	149423202	149425503
chr1	6363704	6366643			chr4	6948928	6961857
chr22	43841077	43845175			chr5	133944055	133951248
chr19	13813846	13815758			chr11	117067216	117069467
chr1	37320537	37324580			chr2	20981596	20984627
chr8	23159221	23163259			chr22	43234406	43249045
chr13	27434838	27437543			chr15	63501799	63506847
chr13	53579542	53581875			chr12	71189512	71191636
chr17	72628095	72632645			chr16	66675182	66677474
chr1	175177173	175178413			chr17	56742631	56747565
chr6	112255365	112256603			chr1	156122450	156124703
chr3	195170033	195175135			chr18	56208696	56224585
chr14	63472414	63476586			chr2	9590226	9593722
chr14	76951656	76953714			chr8	124414291	124420200
chr8	140611066	140617506			chr10	33481882	33486873
chr5	72452854	72455456			chr4	77451142	77453815
chr6	56251251	56254144			chr11	67892532	67897093
chr15	89033910	89034841			chr12	72163860	72166282
chr6	123063937	123067895			chr17	2013273	2016806
chr3	18790791	18795900			chr1	81058530	81060687
chr8	145327438	145328659			chr17	7940801	7954008
chr20	48312538	48316072			chr14	68971594	68983634
chr3	42216315	42218560			chr7	25995340	26001169
chr13	114477895	114481118			chr8	59546979	59551165
chr1	5482273	5486047			chr16	48289611	48291400
chrX	153143786	153146253			chr3	113385173	113387532
chr2	68054467	68056214			chr12	93819314	93826460
chr11	70721313	70725902			chr2	71435594	71439161
chr5	78107115	78109992			chr2	28824020	28829134
chr12	117482307	117485040			chr22	46282689	46284856
chrX	20479121	20482612			chr21	31594603	31597096
chr22	47162683	47166791			chr1	153739703	153742486
chr6	3295035	3297331			chr2	87294562	87296197
chr10	91810352	91812802			chr5	132142062	132146869
chr12	29305803	29306974			chr16	3413889	3416784
chr17	53786850	53788906			chr20	23733382	23740103
chr7	91754125	91757539			chr3	42462858	42468473
chr7	95561793	95564548			chr4	108707982	108709578
chr17	31457367	31460361			chr7	144086276	144090506
chr2	220172664	220174516			chr6	122292255	122297382
chr18	3885759	3888228			chr21	41176881	41181460
chr5	152506215	152511127			chr2	131250757	131254609
chr1	5572933	5575474			chr5	159489640	159494097
chr12	52888163	52891740			chr6	93572548	93577176
chr11	132292095	132295168			chr9	94102161	94105594
chr3	191924699	191926207			chr3	24327893	24331877
chr16	7884420	7885236			chr15	84893722	84894579
chrX	133139596	133142308			chr3	25300322	25307148
chr14	77106272	77108371			chr5	128490802	128492379
chr2	106356416	106358500			chrX	96664275	96666501
chr20	17704898	17706729			chr20	9286368	9289583
chr4	25066369	25068349			chr16	56580603	56587942
chr2	217171573	217175092			chr4	170088487	170091141
chr8	40653316	40654998			chr12	93903834	93906576
chrX	79607105	79612092			chr6	106876367	106884611
chr4	5972867	5974394			chr9	71959086	71965443
chr6	25041200	25043209			chr4	152072776	152076438
chr6	113884272	113887749			chr1	113430746	113435580
chrX	45887921	45890467			chr6	144639645	144645199
chr14	63176643	63179394			chr22	24590639	24595136
chr6	90200349	90203393			chr19	7679419	7688255
chr15	25661274	25662706			chr14	51227671	51238713
chr1	11906813	11909253			chr13	49761392	49763055
chr1	245861309	245863566			chr9	103047246	103048864
chr2	59259064	59260399			chr7	16804267	16806026
chr10	22832204	22834714			chrX	56335502	56335792
chr12	3599197	3603489			chrX	54814244	54817734
chr9	138220390	138225223			chr9	91634837	91638574
chr3	123031595	123035639			chr2	38652563	38656996
chr8	59743546	59749296			chr2	113803475	113805353
chr16	15277676	15278978			chr10	28663750	28665906
chr7	82135605	82138409			chr2	121386579	121389690
chr9	120256015	120258378			chr8	19532723	19542881
chrX	153148740	153152786			chr13	45540210	45547288
chr5	98702350	98707302			chr5	113711821	113715017
chr6	33924875	33929945			chrX	15783288	15784252
chr1	160292692	160298997			chr5	37500231	37502821
chr18	55581700	55584216			chr7	149337421	149344214
chr5	93218656	93231355			chr8	30503784	30506597
chr4	10631941	10633588			chr13	94771406	94778450
chr6	170193450	170195506			chr11	41799146	41802984
chr11	126941083	126942165			chr16	48261681	48264771
chr8	141247515	141249597			chr2	242223465	242226170
chr7	131959554	131962667			chr16	81305718	81312503
chr20	16906735	16908788			chr15	90857420	90860296
chr8	143590878	143598860			chr13	100848455	100852493
chr12	107724904	107725997			chr14	21316034	21318747
chr19	47298811	47301065			chr15	73023287	73032260
chr6	5490168	5491832			chr7	73171153	73175764
chr5	98664978	98671512			chr10	11905537	11920074
chr9	134911501	134914203			chr3	66778575	66781878
chr12	31268761	31274280			chr1	120163984	120171694
chr1	207814008	207816159			chr7	99546552	99549119
chr2	42565286	42567351			chr10	104523077	104538970
chr8	139842362	139844310			chr9	24372992	24376331
chr2	218828908	218831514			chr8	134317901	134325215
chr15	57808181	57810224			chr10	97479780	97481860
chr17	71390174	71393992			chr17	56155714	56158114
chr6	5728447	5730613			chrX	66939676	66948297
chr12	57653508	57660429			chr4	151833070	151835701
chr7	69557151	69559309			chr9	198037	199909
chr16	56320081	56323744			chr1	11480202	11483719
chr4	2070337	2077473			chr11	83071853	83076070
chr10	29990822	29993616			chr6	137908792	137911181
chr15	31091996	31096093			chr10	73262930	73267106
chr17	71971401	71974234			chr8	19307392	19322162
chr12	41869111	41872274			chr9	98741128	98743607
chr2	98993312	98996938			chr11	62703835	62708274
chr9	72157022	72159355			chr13	30429372	30431277
chr9	37023582	37028314			chr5	95640412	95645133
chr2	220315643	220319784			chr10	71441863	71447915
chr7	22231882	22233765			chr5	17055845	17060034
chr11	117313315	117316675			chr2	148452938	148455455
chr2	111957407	111958693			chr10	70205488	70207272
chr10	55246190	55248071			chr15	66938413	66949062
chr2	55097955	55099293			chr4	77521973	77524000
chr2	85894779	85896783			chrX	95665199	95667080
chr6	22783734	22786920			chr17	5157912	5159502
chr8	110423693	110425862			chr22	46083688	46088977
chr6	33828206	33830107			chr6	106991094	106996599
chr17	76460490	76463573			chr14	60400671	60404894
chr10	87687429	87688683			chr10	115966036	115967614
chr19	33306919	33310117			chr1	165852433	165860462
chr4	120419687	120420407			chr7	143422363	143423852
chr5	4626402	4631576			chr4	55010395	55013410
chr12	33148975	33151367			chr12	29577020	29580738
chr16	79041674	79044822			chr9	99342575	99346412
chr12	89344283	89347877			chr2	197148596	197150965
chr22	51161981	51165234			chr10	27818006	27828427
chr5	175262764	175266464			chr12	115148805	115151113
chr8	41341663	41344255			chr6	134940528	134945409
chr3	121918434	121921399			chr6	25446385	25449726
chr11	20718444	20720183			chr22	40790085	40796219
chr12	105017713	105027472			chr11	85531606	85533908
chr15	54123621	54131513			chr3	64563188	64565036
chr2	3905385	3906115			chr16	48316250	48322833
chr16	52467892	52474106			chrX	67467231	67468235
chr9	93330153	93332235			chr19	37828103	37831415
chr11	35515500	35516343			chr9	93316669	93319069
chr5	96064679	96067398			chr9	79891330	79894371
chr4	151883187	151887296			chr10	51553796	51557336
chr7	42932226	42934139			chr15	30095095	30098933
chr4	5845053	5846773			chr15	25670618	25672973
chr14	91039229	91042362			chr16	53496600	53500562
chr14	104756165	104763915			chr3	42537014	42539167
chr15	57518445	57524640			chr4	170369388	170371419
chr22	20889982	20892351			chr2	54186344	54190962
chr8	84859512	84861569			chr1	120886059	120888479
chr11	123414972	123416059			chr5	40520900	40522271
chr16	1926965	1928922			chr7	102768813	102772633
chr8	33578867	33580957			chrX	16402305	16405630
chr20	20231450	20238217			chr12	63850204	63855873
chr12	125570201	125572902			chrX	56253241	56255741
chr2	1970906	1973114			chr4	123620513	123625343
chr1	230683375	230687061			chr2	187406707	187410629
chr4	8030590	8033296			chr19	17124516	17126410
chr2	237473744	237490581			chr10	73855084	73860440
chr2	44996007	45000417			chr11	124692823	124694970
chr15	78278491	78285079			chr12	104607210	104609143
chr19	38662356	38665378			chr17	64946427	64950324
chr15	26633269	26640386			chr16	27593003	27595398
chr10	25155020	25157195			chr11	94806306	94811821
chr10	133228348	133231154			chr19	11687931	11693969
chr11	19184470	19187386			chr13	42385238	42386730
chr12	105037064	105039372			chr3	187921501	187935673
chr11	16131319	16136088			chr2	159896378	159904233
chr13	108197592	108199517			chr20	672356	677103
chr6	41389406	41390858			chr19	19150108	19152918
chr8	141456483	141460097			chr6	74417837	74422089
chr12	51764941	51766777			chr5	165205020	165223979
chr9	9611462	9616522			chr15	62727797	62735457
chr6	37647070	37649615			chr2	7086651	7087069
chr17	17288331	17292241			chr20	57185100	57188885
chr12	114329006	114330453			chr21	31598184	31601409
chr12	103633230	103645575			chr2	221061980	221065838
chr11	36297016	36298802			chrX	13081903	13083948
chr12	106132230	106136705			chr10	34920812	34923836
chr15	78917315	78919467			chr9	36416113	36423682
chr2	98086900	98087765			chr15	41067136	41071047
chr1	157476501	157477698			chr10	44973977	44977380
chr11	45689999	45691486			chr21	16240188	16244577
chr12	52333974	52336822			chr14	65716042	65717992
chr18	30693629	30697489			chr5	118834952	118840625
chrX	42353736	42356591			chr7	131908990	131911561
chr1	37521450	37523414			chr4	129578450	129585662
chr12	131523584	131527784			chr1	246778857	246782713
chr4	11340475	11342698			chr8	81962434	81965911
chr2	136862092	136865627			chr9	3238298	3241768
chr12	76205794	76207367			chr3	141094951	141097287
chr12	109458136	109458874			chr15	85759635	85760693
chr17	26784725	26787744			chr5	11789809	11794272
chr6	112182170	112184227			chr7	30547362	30550669
chr17	26807220	26809237			chr3	71499079	71507374
chrX	152237860	152238243			chr3	104857419	104861420
chr15	47601603	47602936			chr19	39632296	39638405
chr4	166158162	166162653			chr7	51362098	51365603
chr5	173472602	173474525			chr12	115909637	115913616
chr6	33790240	33791159			chr12	115249916	115252188
chr9	132880219	132882720			chr9	137246098	137254658
chr5	115829953	115832727			chr8	82603021	82609328
chr4	91106981	91109597			chrX	114982803	114983904
chr11	45392516	45395543			chr4	39549504	39551478
chr22	26477436	26480374			chr12	123178658	123181871
chr18	6405111	6405833			chr4	40808626	40810047
chr20	19117037	19119866			chr12	123888275	123891673
chr2	168732739	168735348			chr2	10730000	10734314
chr9	75294496	75297882			chr2	83208935	83215653
chr7	130058668	130067702			chr7	159109923	159112915
chr3	134621445	134624960			chr6	11065788	11069306
chr6	170796968	170799652			chr8	39475163	39477034
chr6	36894076	36897651			chr18	496677	502306
chr2	25509290	25515853			chr7	80509037	80517936
chr15	68958215	68960098			chr11	68302620	68307116
chr6	104372383	104374466			chr1	79754648	79758413
chr18	37926917	37928243			chr9	75177967	75181597
chr10	95406412	95409622			chr2	39940441	39956696
chr6	33837530	33839206			chr8	28003916	28006706
chr2	207093577	207098227			chr11	102500355	102502500
chr18	35144007	35148482			chr16	9080521	9083588
chr12	5309984	5312098			chr16	11960492	11961992
chr12	589777	591887			chr18	44465564	44468210
chr16	6014807	6017275			chr11	118635060	118637069
chr14	96482495	96484062			chr16	68691276	68694005
chr9	139051666	139053872			chr12	15156985	15158887
chr20	40726194	40728535			chr11	124888281	124892749
chr8	35782187	35786514			chr10	89150984	89151674
chr1	16369322	16373006			chr8	855928	861043
chr3	45847744	45850858			chr2	10736955	10741066
chr3	139166045	139167909			chr5	75716963	75719750
chr1	157479331	157482323			chr5	94976118	94980764
chr6	99540855	99542689			chr15	83581926	83593290
chr5	134819458	134821013			chr12	14992719	15000866
chr18	40193051	40198577			chr9	130345040	130347477
chrX	30380319	30385220			chr20	40027491	40029182
chr11	20269327	20272477			chr8	30498910	30500189
chr16	57320352	57321968			chr2	73773779	73774337
chr19	29079701	29083210			chr15	71361664	71365926
chr2	50239683	50247587			chr1	18742816	18744848
chr2	3306049	3308227			chr18	33687193	33696024
chr18	42426856	42434172			chr2	231658369	231663619
chr1	17997153	17999810			chr6	46727953	46732466
chr8	140349840	140353541			chr4	160690206	160693952
chr19	39383185	39385345			chr3	128942743	128946433
chr5	100641932	100643325			chr13	44332574	44333819
chr10	12637957	12641455			chr15	102028563	102030851
chr11	127494043	127495015			chr5	121338524	121342209
chr11	122143691	122145142			chr1	186460597	186465146
chrX	135836317	135837953			chr15	42519116	42521894
chr11	115902994	115909422			chr1	187725887	187730015
chr3	54154183	54164901			chr7	555943	563992
chr1	181031243	181032449			chr4	42131523	42140765
chr20	22442216	22452699			chr1	214687236	214692762
chr10	88410977	88413477			chr1	25913688	25917852
chr2	112019820	112020969			chr17	39688451	39698251
chr12	86649151	86650616			chr3	127960940	127961182
chr2	4405822	4407528			chr3	183125418	183128102
chr10	80665040	80666188			chr8	102434029	102439025
chr11	67793287	67795288			chr8	108608321	108611492
chr8	102961445	102962827			chr12	94978044	94987133
chr8	80871337	80877142			chr7	134535386	134538811
chr15	60642102	60644657			chrX	72398985	72403532
chr8	72649122	72650901			chr10	79129948	79135247
chr2	68171980	68175189			chr3	161107194	161109356
chr5	51432074	51433701			chr18	28777330	28781156
chr1	230364924	230369389			chr15	45779268	45817292
chr13	111866095	111869131			chr5	16570968	16576782
chr8	102864481	102867494			chr1	97876417	97883236
chr20	6901355	6902535			chr17	73605636	73611670
chr15	27305182	27310144			chr16	88820185	88841875
chr13	51832976	51833955			chr12	123863296	123864944
chr16	83656478	83659027			chr1	156430326	156437110
chr5	78104856	78106242			chr6	53003870	53008442
chr21	35823849	35826283			chr4	109130133	109134796
chr18	59464561	59466766			chr18	43380684	43384948
chr15	60507193	60510012			chrX	66914399	66921352
chr2	118406306	118407657			chr1	205565741	205571730
chr8	145323572	145324235			chr8	18513599	18528174
chr1	181454111	181455623			chr12	116294968	116300630
chr8	143434356	143443501			chr6	137964100	137965306
chr19	40128796	40132799			chr15	99766769	99769028
chr4	62157836	62163077			chr3	197546958	197552272
chr17	29570509	29574023			chr15	52084796	52086920
chr13	51820158	51822314			chr1	202887296	202890295
chr1	6881978	6889830			chr4	71927321	71936969
chr3	139097497	139099665			chr22	21220441	21222974
chr15	66455026	66459718			chr10	82588007	82591533
chr2	240101735	240107247			chr14	93450990	93456184
chr18	44339697	44342714			chr6	74344838	74349919
chr6	141859620	141861381			chr2	227535355	227536925
chr6	145883677	145884726			chr2	233443788	233446313
chr5	16095440	16098046			chr14	67810419	67813847
chr8	91335169	91338488			chr22	26831831	26834287
chr6	52041078	52042364			chr8	18756475	18758515
chr1	48363133	48373702			chr19	54124329	54126503
chr1	45655627	45657814			chr4	170280695	170282285
chr6	113907697	113909395			chr18	13025169	13029247
chr7	66877578	66879905			chr11	129633328	129634768
chr11	126673710	126675018			chr2	236445781	236456015
chr19	10346279	10350483			chr15	78303288	78306907
chr9	139032360	139036251			chr3	42602630	42606705
chr21	29773241	29775350			chr11	30441297	30449713
chr12	44463487	44466426			chr5	55117636	55121683
chr6	90273715	90275573			chr5	147291227	147292500
chr9	136527586	136533371			chr11	67279614	67281302
chr4	14268609	14270131			chr2	112840632	112845859
chr9	126155683	126160808			chr16	24964265	24967602
chr15	27313944	27318735			chr5	93700783	93706053
chrX	130797628	130798765			chr21	47904718	47909968
chr13	36072414	36076989			chr7	105855640	105858709
chrX	142374062	142375303			chr4	103494615	103498644
chr13	112135674	112137638			chr2	85566461	85568761
chr2	161543202	161545589			chr17	53509405	53512589
chr11	123524457	123526350			chr2	239170116	239174680
chr5	51558150	51559969			chr15	63079539	63081912
chr1	97098573	97101583			chr10	69714733	69716530
chr9	101414278	101417652			chr17	43652484	43656497
chr17	72195651	72198549			chr4	175431263	175447174
chr15	46569492	46573313			chr8	29043141	29043844
chr2	2951920	2956480			chrX	46598561	46600322
chr17	78652148	78654316			chr17	80089104	80095276
chr6	53092909	53094621			chr15	66822039	66824641
chr15	88295366	88299690			chrX	65964401	65966585
chr3	185926989	185929597			chr1	215807868	215811195
chrX	142406146	142407809			chr5	133633227	133638287
chr22	49001167	49003316			chrX	149093726	149094803
chr3	45906216	45907941			chr12	445053	451003
chrX	39622965	39624621			chr2	190348221	190353327
chr13	97628213	97629777			chr8	6455302	6460881
chr10	72342901	72346835			chr19	2794036	2802126
chr3	126889076	126893966			chr6	143777350	143779699
chr4	5445412	5446634			chr1	23800315	23803075
chr9	120792776	120793745			chr19	53437879	53450884
chr3	123139168	123143523			chr7	128422901	128427780
chr11	127324039	127325898			chr1	100874658	100885504
chr11	113220526	113223090			chr2	193050690	193064761
chr1	56753545	56754606			chr7	26060054	26067368
chr15	61404164	61405378			chr16	81360089	81364046
chr12	120798817	120801403			chr12	102102306	102110583
chr11	10338151	10341893			chr3	159769973	159771877
chr19	3067323	3069059			chr14	31631895	31635717
chr7	117447537	117451764			chr8	29234247	29236541
chr14	78636720	78640019			chrX	46671350	46673187
chr1	5886182	5889513			chr2	178969715	178972542
chr2	236566264	236568596			chr4	6688871	6701755
chr2	59856819	59859345			chr15	65462607	65466720
chr9	138882748	138886326			chr2	227522629	227524551
chr1	153014112	153015650			chr4	98544645	98546933
chr6	98790456	98791533			chr1	169536747	169546485
chr8	73775668	73779756			chr20	62513315	62517621
chr2	168780562	168783128			chr7	134643737	134649815
chr6	6822841	6828299			chr1	143656865	143658593
chr2	229552257	229553954			chr15	71004538	71015072
chrX	49672581	49677584			chr3	169760777	169770086
chr22	44723605	44729587			chr1	100980061	100984091
chr11	123441293	123442277			chr1	16658909	16662683
chr6	74368679	74372324			chr7	40283184	40284184
chr2	194366411	194369056			chr7	51242407	51251029
chr16	16697719	16699323			chr3	4350930	4354335
chr12	84881001	84883203			chr5	36284738	36289437
chr9	80415198	80424465			chr13	21526619	21528630
chrX	145346886	145349371			chr16	88453913	88455600
chr1	241622806	241624673			chr19	21620703	21624518
chr18	60803949	60806983			chr8	23462947	23464022
chr1	61918007	61920171			chr7	86971491	86977414
chr6	148751167	148754926			chr9	94074114	94078951
chr1	5199332	5202164			chr3	73497288	73505843
chr6	149290120	149294595			chr13	20737655	20746926
chr16	1840376	1845653			chr17	57798024	57808166
chr5	173123920	173126707			chr15	57258887	57263513
chr12	97652247	97655611			chr10	63051813	63056374
chr1	12002924	12005583			chr3	152544843	152547291
chr5	152465248	152467145			chrX	11363589	11374726
chr2	3713534	3716711			chr7	73330305	73332063
chr8	40757416	40761371			chr2	28003528	28005435
chr1	180930125	180932562			chr20	30529429	30534549
chr2	125300003	125301646			chr7	156942748	156946380
chr2	135265027	135266897			chr3	42964406	42966613
chr18	3679918	3686718			chr8	23272030	23272519
chr17	3756483	3759091			chr9	705552	710677
chr15	92544468	92545937			chr3	172226893	172243002
chr13	36561332	36563156			chr15	33114040	33119611
chr16	49157562	49164033			chr7	149109048	149110055
chr16	33400486	33404152			chr2	17842812	17845244
chr5	133259487	133261262			chr8	103969498	103972559
chr14	78772652	78775410			chr8	39619639	39622537
chr2	44304845	44305627			chrX	81946532	81953015
chr20	18645237	18650700			chr15	60746420	60748631
chr4	48184957	48190315			chr3	128198496	128217436
chr10	111910422	111913452			chr2	169641010	169642568
chr9	92899997	92900743			chr1	110560170	110563929
chr2	173279457	173280521			chr4	160897314	160899413
chr11	132189128	132191106			chr5	172468697	172470509
chr11	11551658	11561807			chr17	11913620	11915051
chr6	39778245	39782396			chr7	128596509	128598952
chr17	46615671	46725891			chr6	169294879	169299673
chr11	20677980	20681710			chr12	104261996	104265639
chr11	117326711	117330985			chr2	169658000	169661652
chr2	106231133	106235168			chrX	54345388	54346579
chr2	54924976	54926896			chr10	88681669	88683463
chr2	1901284	1904896			chr21	17031191	17033434
chr11	20118087	20120489			chr6	135905964	135910450
chr7	126244465	126246897			chr11	66568705	66570355
chr4	8145443	8148319			chr5	54911598	54914307
chr1	205252243	205256368			chr4	171000152	171005221
chr7	2168188	2170547			chr3	24168566	24186228
chr4	25183269	25185622			chr5	40669230	40670924
chrX	48516779	48519499			chr21	42931274	42943347
chr1	4467488	4469343			chr5	144820847	144823827
chr12	58203895	58213177			chrX	36860393	36869080
chr4	183525007	183527463			chr4	123764449	123764999
chr8	73705656	73711038			chr5	137900766	137904955
chr5	82804860	82806667			chr3	157185595	157191469
chr9	92799415	92803295			chr4	170091544	170113866
chrX	54154090	54157554			chr15	69682835	69684632
chr21	24364949	24367396			chr5	148972366	148978090
chr2	10516947	10519115			chr17	61761024	61764159
chr2	97555638	97565992			chr4	169998346	170005080
chr1	230391732	230394862			chr12	110130619	110136228
chr10	13861726	13866407			chr4	110914435	110916756
chr20	59602639	59603966			chrX	110911737	110915188
chr1	234405995	234410988			chr8	124023581	124026299
chr8	89762384	89765476			chr15	31360021	31363553
chr17	71536872	71539280			chr7	98618652	98623456
chr18	932885	936498			chr3	197513171	197516013
chr9	1494491	1497959			chr1	118145100	118146353
chr1	47447939	47451027			chr2	142321824	142324416
chr6	124346929	124349907			chr15	41440246	41443923
chr17	71516551	71519000			chr6	110870036	110883791
chr18	13562073	13567707			chr13	91676746	91677922
chr11	70346810	70351832			chr9	91529030	91533021
chr6	33779582	33782509			chr9	141114479	141115270
chr8	89074502	89079126			chr12	8141517	8145067
chr2	140369893	140374124			chr6	149413245	149416721
chr9	96701895	96703740			chr21	29810812	29813675
chr14	67943513	67947941			chr5	32841412	32845218
chr17	36029797	36033384			chrX	71435777	71438939
chr22	17793701	17798242			chr6	11352167	11359932
chr10	86998506	87000439			chr15	46249409	46254735
chr6	141855705	141857083			chr8	74241760	74244701
chr8	139854483	139860835			chr7	131616847	131621680
chr15	48482797	48484624			chr13	46862225	46865754
chr8	72176239	72177093			chr6	31885858	31890728
chr12	131115261	131121031			chr2	172811611	172814303
chr1	61435557	61437249			chr15	93396506	93401837
chr16	85233342	85242385			chr15	84896035	84899116
chr20	33245071	33249554			chr16	47009936	47011402
chr13	114874323	114876531			chr1	244824946	244827306
chr6	69343269	69351604			chr16	14606308	14609186
chr18	32721757	32725066			chr7	63971349	63980084
chr1	201909887	201911808			chr17	55291662	55294525
chr2	4394454	4396190			chr2	172419898	172423303
chr12	69399561	69403220			chr3	37388851	37393576
chr18	10619782	10621577			chr1	184331219	184334590
chr1	246944605	246948913			chr16	53481811	53485379
chr8	129805581	129808097			chr4	80510068	80521874
chr14	28526375	28527501			chr4	70042465	70045572
chr12	5106496	5112261			chr13	60711746	60713699
chr2	135246977	135251542			chr12	10812490	10819336
chr9	33793273	33797618			chr7	55243801	55244380
chr10	23093545	23095879			chr19	2598730	2600051
chr17	69076515	69078757			chr22	40671017	40675271
chr4	3680463	3682322			chr14	69320074	69321343
chr3	116352997	116354434			chr5	141563758	141574528
chr12	104897916	104902853			chr15	101752014	101764337
chrX	13375067	13379730			chr14	61954869	61961791
chr16	254832	256745			chr8	110585790	110627597
chr15	92114637	92116351			chr20	49510321	49513944
chr18	30631070	30632494			chr1	60207360	60210803
chr5	51564576	51566641			chr10	71216338	71221458
chr16	71017794	71022735			chr4	170358656	170361686
chr7	14428204	14430679			chr7	45723443	45728207
chr15	57503531	57518254			chr4	123587136	123587981
chr11	70453331	70455779			chr19	8486332	8487710
chr17	20587372	20589591			chr8	66937776	66943293
chr19	41908267	41910796			chrX	95136273	95142296
chr11	123214181	123217491			chr3	183675091	183678277
chr3	56948444	56954486			chr1	155853381	155855290
chr9	97911799	97914255			chr16	48324235	48335498
chr6	140590779	140594300			chr11	118132945	118138213
chr7	90616520	90619364			chr7	75697704	75699832
chr9	126246976	126248354			chr12	10802122	10804002
chr3	135250511	135251519			chr10	70274886	70278430
chr17	5546858	5548370			chr14	103614049	103616065
chr20	44766241	44769935			chr1	155361391	155370254
chr6	126130438	126134707			chr7	149370404	149373159
chr11	112613827	112620383			chr1	25825230	25829211
chr2	3679692	3684117			chr17	33242308	33248276
chr17	25871433	25875249			chr11	83099106	83101435
chr2	30844447	30846104			chr11	124924119	124929622
chr12	130260657	130263311			chr8	53665590	53668281
chr1	211883418	211888470			chr20	37174543	37178143
chr1	96207623	96210927			chr1	112990551	112994361
chr22	47790659	47792835			chr8	520547	524068
chr19	36058805	36062080			chr20	42831115	42834452
chr12	117921540	117926581			chr1	8028694	8033939
chrX	137841184	137842501			chr16	85025953	85031016
chr14	36445692	36448248			chr1	910675	913924
chr11	126669530	126671131			chr2	27513879	27518123
chr16	48984694	48987683			chr14	21130713	21132755
chr8	140851927	140857560			chr2	217489881	217491962
chr3	134989457	134992299			chr12	115061927	115064455
chr6	50154483	50155937			chr10	18922472	18928637
chr3	149932533	149936601			chr21	39984477	39986121
chr19	46281741	46287229			chr5	119387661	119392640
chr14	90090531	90095031			chr5	43208102	43211646
chr7	66722015	66723479			chr11	134224328	134227683
chr5	177484130	177486406			chr3	172379466	172387626
chr16	19850895	19853205			chr12	93356844	93358393
chr9	92153034	92155188			chr12	115435660	115443836
chr11	111246753	111251624			chr1	146574278	146583258
chr14	89742831	89744792			chr10	82798546	82803546
chr6	155561197	155561947			chr11	116721682	116725770
chr5	175081216	175082518			chr16	81381664	81384422
chr11	128165487	128170330			chr15	69679360	69682606
chr12	97402698	97406321			chr11	129676240	129679142
chrX	76264770	76267571			chr9	98830425	98832720
chr14	77287835	77289361			chr2	192125746	192131902
chr8	73414209	73417170			chr3	195580820	195583943
chr19	13780203	13782664			chr6	147497874	147503101
chr15	27427217	27430689			chr6	160555869	160565261
chr1	112789296	112791928			chr3	173618054	173624958
chr6	21262496	21266346			chr19	50133297	50135418
chr10	22868640	22873591			chr2	10888340	10900531
chr5	2684718	2691430			chr11	62674713	62681049
chr1	7282757	7286464			chr6	28648809	28661341
chr9	92691219	92693551			chr3	156880532	156887287
chr2	158184311	158187194			chr15	71388295	71393266
chr7	112336666	112338480			chr10	43668805	43671510
chr20	22546967	22567929			chr17	63717374	63722091
chr5	70696117	70702403			chr12	54195986	54199662
chr6	33821755	33824983			chr2	233531566	233538217
chr6	39325760	39326590			chr14	100275085	100277572
chr6	141422880	141425642			chr6	142606332	142607478
chr22	44739473	44741458			chr9	74575286	74578846
chr13	57871514	57881518			chr2	233748906	233751792
chr2	68148542	68149997			chr6	121369247	121370887
chr11	47124093	47135500			chr19	16282984	16284887
chr3	123107417	123112352			chr12	32396539	32404870
chr6	37454746	37466000			chr12	111596578	111598537
chr1	195714095	195715339			chr2	121047238	121051642
chr6	156662422	156663876			chr8	39686819	39693229
chr5	176236406	176246531			chr8	30215374	30217129
chr5	28757	31159			chr3	58086442	58091979
chr10	50812742	50819459			chr15	38993447	38995733
chr13	108490576	108491556			chr8	95995650	96005928
chr14	99098757	99101011			chr2	144088883	144095642
chr2	218781026	218785090			chr17	59527121	59528542
chr12	103725228	103733443			chr6	80720229	80725678
chrX	146406914	146409870			chr6	149450334	149457555
chr4	3257097	3260693			chr10	65558101	65560030
chr18	68513338	68518495			chr2	109625888	109627385
chr8	59814705	59818125			chr3	48848215	48850928
chr2	59200835	59201745			chr8	87424884	87431063
chrX	39630900	39632547			chr3	172263344	172267895
chr7	126208819	126210941			chr8	8511300	8515189
chr8	72986828	72988924			chr5	168123062	168125624
chr7	45381564	45382421			chr17	17677318	17678683
chr2	203398333	203401177			chr15	71369397	71376741
chr6	37502901	37505343			chr8	23414384	23421188
chr8	83574466	83580988			chr9	74333908	74335622
chr6	69425755	69430283			chr16	15152913	15155663
chr16	9352639	9355496			chr10	101292111	101295800
chr16	12332578	12334575			chr14	100737780	100739047
chr13	101158450	101161741			chr5	125699963	125710025
chr1	210098749	210100455			chr12	94335173	94338925
chr22	30108490	30132258			chrX	17057912	17061815
chr1	37359566	37360765			chr10	93727863	93730866
chr11	113129690	113131125			chr6	46700530	46704585
chr16	81663188	81670982			chr16	27582609	27584664
chr2	136889030	136890630			chr11	108476552	108478835
chr12	119822030	119826910			chr16	2924081	2925455
chr7	141108089	141111018			chr14	35518042	35522446
chr22	47655128	47657851			chr1	975219	976297
chr10	432886	439187			chrX	29549567	29554836
chr1	164606825	164608641			chr2	135918467	135924273
chr6	12749068	12750974			chr3	177614460	177617161
chr8	105380282	105384241			chr12	13279999	13285680
chr5	135145045	135149116			chr10	51538682	51545331
chr4	22485603	22491180			chr10	34806612	34810015
chr7	48674901	48679217			chr22	16277021	16280421
chr9	114716266	114718877			chr10	37447562	37452367
chr3	127173937	127178749			chr14	64201665	64203112
chr16	85324238	85325887			chr1	19504001	19507234
chr9	38284079	38285225			chr12	20326996	20330441
chr2	177154913	177158873			chr8	27179379	27181980
chr2	197851443	197856700			chr19	40966660	40973697
chr11	21086771	21088176			chr12	47637198	47644464
chr5	173160145	173165101			chr2	73957106	73959093
chr10	72458967	72460492			chr3	74691422	74694358
chr16	17317896	17320564			chrX	55490607	55491552
chr4	17668710	17670244			chr7	139130633	139133026
chr5	177189259	177191962			chr18	6780533	6784319
chr12	96415046	96416087			chr8	47481652	47485880
chr17	30633925	30635495			chr5	74128538	74131287
chr5	20112312	20115041			chr4	87249884	87254895
chr1	229764060	229765547			chr7	139649912	139651908
chr6	81231587	81234858			chr9	95518207	95521196
chr5	160593294	160594614			chr1	152161209	152172719
chr2	70629854	70631984			chr4	77540912	77548312
chr9	134634054	134635676			chr9	20566102	20571650
chr8	141713361	141716399			chr1	187290118	187291329
chr16	79690148	79691344			chr5	141625177	141631879
chr19	28934138	28937171			chr9	2021199	2026122
chr3	61418954	61421760			chr10	77492180	77494161
chr1	117498290	117500843			chr1	66780938	66785745
chr10	35999652	36002401			chr12	94094994	94109960
chr13	113502702	113505164			chr8	26056883	26064531
chr12	68792482	68795163			chr8	27265000	27267007
chr22	27040576	27045855			chr3	87643257	87650681
chr10	134541624	134544335			chr7	143670063	143672501
chr1	158038275	158047451			chr1	214654815	214657069
chr6	124527098	124529511			chr5	127387391	127389611
chr7	2648971	2659935			chrX	15640794	15642214
chr3	134136608	134144210			chr3	71444945	71446023
chr2	43285874	43287246			chr5	128487196	128489519
chr16	85258244	85264348			chr11	129931268	129933858
chr11	8853356	8855669			chr2	101433952	101444619
chr6	36930992	36933360			chr18	14931830	14937894
chr5	26784886	26786473			chrX	66824527	66826034
chr18	32701814	32703843			chr9	135255285	135259195
chr15	89949888	89952650			chr5	149416240	149419745
chr1	209380571	209381705			chr12	51615097	51617612
chr2	1182190	1184655			chr1	71052689	71055388
chr3	12629737	12631235			chr2	204762717	204766727
chr5	72413170	72417520			chr12	15086441	15090475
chr10	1243809	1245578			chr17	40953726	40962209
chr17	50233596	50238918			chr4	77199253	77206619
chr6	90197027	90198464			chrX	14090573	14092538
chr2	6904409	6906710			chr2	187396296	187399627
chr21	18214143	18215807			chr4	88412890	88415933
chr10	676119	677435			chrX	24141650	24144442
chr13	27939980	27944110			chr11	67110707	67117880
chr6	87607411	87608014			chr10	19901410	19904713
chr6	110376139	110377125			chr7	38207448	38210651
chr6	10125470	10126841			chr20	52700197	52704349
chr1	37783628	37783946			chrX	130074471	130076170
chr1	241388545	241390216			chr3	68984805	68987441
chr13	27574846	27577249			chr12	115348465	115350551
chr1	30435459	30439820			chr15	50882837	50883167
chr18	6382287	6384031			chr19	24003512	24007537
chr15	73633938	73635474			chr19	5297488	5299403
chr13	114820756	114827628			chr16	30867181	30869335
chr2	170711259	170713821			chr2	100668762	100705963
chr20	29523325	29527163			chr2	27818430	27821488
chr6	38572453	38573291			chr5	40374257	40377516
chr6	90192629	90193992			chr14	20004337	20008249
chr2	46484009	46485336			chr9	139289448	139291948
chr17	30345009	30349586			chr14	50565917	50570004
chr13	99774482	99778376			chr3	20961937	20964260
chr5	133159309	133166965			chr7	88018849	88024095
chrX	13481050	13483468			chr5	177915387	177917373
chr12	44586016	44587855			chr8	37423063	37426119
chr1	157489961	157491179			chr7	111878296	111880555
chr2	161550858	161554342			chr12	118777882	118781938
chr1	243874961	243878069			chr13	30599989	30602760
chr12	119695675	119697855			chr9	118255241	118261934
chr22	51177754	51179505			chr7	107432254	107445689
chr2	19623624	19629820			chr1	204384725	204389410
chr19	45778245	45779970			chr8	129152997	129156420
chr11	113268946	113271054			chr5	71007894	71015050
chr3	134691797	134695134			chr19	51401902	51413409
chr14	104857021	104864038			chr3	58412376	58415560
chr13	26598105	26599385			chr11	74368328	74371584
chr2	240012302	240017809			chr1	1932407	1934092
chr10	88426598	88435479			chrX	122878191	122880378
chr17	75691568	75694198			chr12	118255499	118261399
chr1	151621930	151625370			chr6	143477729	143481592
chr15	99986235	99989103			chr7	34274144	34277923
chr16	18239434	18239937			chr7	127899100	127901146
chr5	121725804	121729662			chr22	40722520	40724641
chr3	181456612	181460595			chrX	88767425	88772027
chr2	44293656	44295933			chr3	122082629	122086045
chr8	128650718	128652275			chr13	80014340	80017481
chr11	70731261	70733242			chr8	26266086	26269443
chr4	151873618	151877140			chr16	10611396	10616553
chr1	31358554	31361922			chr7	36334169	36336054
chr4	91900446	91902416			chr8	58753917	58762037
chr20	52865586	52868728			chr8	30095913	30097465
chr1	42401563	42402635			chr10	81303613	81322654
chr12	52712398	52716172			chr20	4039546	4042543
chr11	20767637	20769698			chr12	79958633	79962724
chr18	35082890	35085927			chr17	62529569	62537749
chr1	92941222	92942670			chrX	17010112	17016841
chr11	57056354	57057278			chr1	247668114	247682988
chr2	66527318	66529528			chr17	44477207	44479173
chr8	89336086	89341526			chr7	25288340	25291581
chr2	9903203	9906896			chr12	91029193	91030135
chr18	3789859	3795744			chr12	67353364	67356522
chr2	237654014	237665709			chr5	33337038	33338878
chr8	140323879	140325830			chr10	101569119	101573138
chr16	77476576	77478953			chr5	121315010	121319241
chrX	5969863	5972953			chr6	167687604	167689628
chr13	22521012	22525797			chr11	111496094	111500672
[truncated: 12,988 more rows]

## Sheet: Supplementary Data 3
Supplementary Data 3: H3K27ac HiChIP loop calls for LNCaP
chromosome	anchor_1	anchor_2	negative_log10(Q)
chr1	712499	742499	12.5499
chr1	712499	752499	2.58546
chr1	712499	757499	40.4564
chr1	712499	762499	10.9992
chr1	712499	792499	18.4042
chr1	712499	797499	2.13922
chr1	717499	742499	7.53633
chr1	717499	757499	18.1644
chr1	717499	762499	8.29589
chr1	717499	792499	6.77557
chr1	712499	742499	12.5499
chr1	717499	742499	7.53633
chr1	742499	757499	19.9167
chr1	747499	757499	6.1337
chr1	712499	752499	2.58546
chr1	752499	757499	71.9529
chr1	712499	757499	40.4564
chr1	717499	757499	18.1644
chr1	742499	757499	19.9167
chr1	747499	757499	6.1337
chr1	752499	757499	71.9529
chr1	757499	762499	43.5064
chr1	757499	792499	7.53052
chr1	712499	762499	10.9992
chr1	717499	762499	8.29589
chr1	757499	762499	43.5064
chr1	712499	792499	18.4042
chr1	717499	792499	6.77557
chr1	757499	792499	7.53052
chr1	712499	797499	2.13922
chr1	857499	862499	21.6716
chr1	857499	862499	21.6716
chr1	862499	867499	6.03694
chr1	862499	897499	2.81499
chr1	867499	1252499	3.1864
chr1	862499	867499	6.03694
chr1	867499	912499	2.0786
chr1	862499	897499	2.81499
chr1	897499	902499	2.30526
chr1	897499	902499	2.30526
chr1	902499	912499	17.3651
chr1	912499	1002499	5.30651
chr1	912499	1167499	2.63398
chr1	912499	1242499	8.29889
chr1	867499	912499	2.0786
chr1	902499	912499	17.3651
chr1	937499	1002499	24.3911
chr1	937499	1167499	11.2924
chr1	937499	1207499	17.719
chr1	937499	1217499	3.36392
chr1	937499	1242499	8.4338
chr1	937499	1252499	4.64683
chr1	937499	942499	54.3056
chr1	937499	947499	3.67855
chr1	937499	957499	2.93124
chr1	937499	992499	3.87277
chr1	937499	997499	5.09204
chr1	942499	1002499	8.67973
chr1	942499	1207499	4.29624
chr1	942499	1242499	4.38865
chr1	942499	1252499	2.21382
chr1	937499	942499	54.3056
chr1	942499	947499	12.0271
chr1	947499	1002499	6.37181
chr1	947499	1167499	2.62656
chr1	947499	1207499	8.96124
chr1	947499	1242499	3.2389
chr1	947499	1252499	10.3676
chr1	937499	947499	3.67855
chr1	942499	947499	12.0271
chr1	947499	952499	92.2505
chr1	947499	997499	2.59019
chr1	952499	1207499	3.41462
chr1	947499	952499	92.2505
chr1	957499	1002499	16.0122
chr1	957499	1167499	2.52753
chr1	957499	1207499	7.01878
chr1	937499	957499	2.93124
chr1	957499	992499	4.6902
chr1	957499	997499	2.9665
chr1	937499	992499	3.87277
chr1	957499	992499	4.6902
chr1	937499	997499	5.09204
chr1	947499	997499	2.59019
chr1	957499	997499	2.9665
chr1	1002499	1167499	10.5332
chr1	1002499	1207499	2.66547
chr1	1002499	1252499	4.6117
chr1	912499	1002499	5.30651
chr1	937499	1002499	24.3911
chr1	942499	1002499	8.67973
chr1	947499	1002499	6.37181
chr1	957499	1002499	16.0122
chr1	1007499	1167499	2.17222
chr1	1007499	1207499	2.91268
chr1	1052499	1097499	4.84858
chr1	1052499	1167499	17.3751
chr1	1052499	1172499	3.1756
chr1	1052499	1207499	2.73436
chr1	1052499	1242499	3.4602
chr1	1057499	1167499	8.59261
chr1	1062499	1097499	2.49118
chr1	1062499	1167499	11.8201
chr1	1062499	1207499	4.10104
chr1	1067499	1167499	17.7391
chr1	1067499	1172499	4.17954
chr1	1067499	1207499	5.6936
chr1	1077499	1082499	2.87331
chr1	1077499	1087499	4.30167
chr1	1077499	1082499	2.87331
chr1	1082499	1167499	2.08368
chr1	1082499	1207499	2.60845
chr1	1077499	1087499	4.30167
chr1	1087499	1092499	2.91399
chr1	1087499	1167499	20.3985
chr1	1087499	1172499	3.89399
chr1	1087499	1207499	8.42751
chr1	1087499	1242499	2.12273
chr1	1087499	1092499	2.91399
chr1	1092499	1167499	5.28154
chr1	1052499	1097499	4.84858
chr1	1062499	1097499	2.49118
chr1	1097499	1167499	16.5408
chr1	1097499	1172499	2.97886
chr1	1097499	1207499	9.967
chr1	1097499	1212499	2.10085
chr1	1102499	1167499	5.50669
chr1	1102499	1207499	3.30379
chr1	1002499	1167499	10.5332
chr1	1007499	1167499	2.17222
chr1	1052499	1167499	17.3751
chr1	1057499	1167499	8.59261
chr1	1062499	1167499	11.8201
chr1	1067499	1167499	17.7391
chr1	1082499	1167499	2.08368
chr1	1087499	1167499	20.3985
chr1	1092499	1167499	5.28154
chr1	1097499	1167499	16.5408
chr1	1102499	1167499	5.50669
chr1	1167499	1172499	31.7309
chr1	1167499	1207499	9.21509
chr1	912499	1167499	2.63398
chr1	937499	1167499	11.2924
chr1	947499	1167499	2.62656
chr1	957499	1167499	2.52753
chr1	1052499	1172499	3.1756
chr1	1067499	1172499	4.17954
chr1	1087499	1172499	3.89399
chr1	1097499	1172499	2.97886
chr1	1167499	1172499	31.7309
chr1	1172499	1177499	18.9144
chr1	1172499	1207499	3.32961
chr1	1172499	1177499	18.9144
chr1	1187499	1207499	4.08356
chr1	1002499	1207499	2.66547
chr1	1007499	1207499	2.91268
chr1	1052499	1207499	2.73436
chr1	1062499	1207499	4.10104
chr1	1067499	1207499	5.6936
chr1	1082499	1207499	2.60845
chr1	1087499	1207499	8.42751
chr1	1097499	1207499	9.967
chr1	1102499	1207499	3.30379
chr1	1167499	1207499	9.21509
chr1	1172499	1207499	3.32961
chr1	1187499	1207499	4.08356
chr1	937499	1207499	17.719
chr1	942499	1207499	4.29624
chr1	947499	1207499	8.96124
chr1	952499	1207499	3.41462
chr1	957499	1207499	7.01878
chr1	1097499	1212499	2.10085
chr1	937499	1217499	3.36392
chr1	1237499	1242499	2.07587
chr1	1052499	1242499	3.4602
chr1	1087499	1242499	2.12273
chr1	1237499	1242499	2.07587
chr1	1242499	1252499	16.3167
chr1	912499	1242499	8.29889
chr1	937499	1242499	8.4338
chr1	942499	1242499	4.38865
chr1	947499	1242499	3.2389
chr1	1247499	1252499	6.68262
chr1	1002499	1252499	4.6117
chr1	1242499	1252499	16.3167
chr1	1247499	1252499	6.68262
chr1	1252499	1257499	134.713
chr1	1252499	1262499	3.83081
chr1	1252499	1277499	10.2485
chr1	1252499	1282499	8.20831
chr1	1252499	1442499	4.96748
chr1	1252499	1447499	2.43552
chr1	867499	1252499	3.1864
chr1	937499	1252499	4.64683
chr1	942499	1252499	2.21382
chr1	947499	1252499	10.3676
chr1	1252499	1257499	134.713
chr1	1252499	1262499	3.83081
chr1	1252499	1277499	10.2485
chr1	1277499	1282499	2.33031
chr1	1277499	1442499	7.19815
chr1	1252499	1282499	8.20831
chr1	1277499	1282499	2.33031
chr1	1282499	1442499	9.44388
chr1	1292499	1437499	3.32594
chr1	1307499	1312499	76.9621
chr1	1307499	1442499	3.31426
chr1	1307499	1312499	76.9621
chr1	1312499	1332499	4.73328
chr1	1312499	1337499	3.93723
chr1	1312499	1367499	5.12644
chr1	1312499	1407499	4.4215
chr1	1312499	1437499	3.33769
chr1	1312499	1442499	12.3581
chr1	1312499	1332499	4.73328
chr1	1332499	1337499	3.17945
chr1	1332499	1407499	6.87687
chr1	1332499	1442499	7.61735
chr1	1312499	1337499	3.93723
chr1	1332499	1337499	3.17945
chr1	1337499	1342499	40.7407
chr1	1337499	1367499	11.5453
chr1	1337499	1407499	20.8311
chr1	1337499	1437499	10.0385
chr1	1337499	1442499	27.8135
chr1	1337499	1447499	8.61649
chr1	1337499	1342499	40.7407
chr1	1342499	1367499	24.3942
chr1	1342499	1407499	2.57696
chr1	1342499	1437499	4.59679
chr1	1342499	1442499	13.3199
chr1	1342499	1447499	2.28925
chr1	1352499	1442499	3.03176
chr1	1362499	1367499	9.58351
chr1	1312499	1367499	5.12644
chr1	1337499	1367499	11.5453
chr1	1342499	1367499	24.3942
chr1	1362499	1367499	9.58351
chr1	1367499	1372499	13.106
chr1	1367499	1407499	29.6442
chr1	1367499	1442499	15.1778
chr1	1367499	1372499	13.106
chr1	1372499	1407499	5.2281
chr1	1312499	1407499	4.4215
chr1	1332499	1407499	6.87687
chr1	1337499	1407499	20.8311
chr1	1342499	1407499	2.57696
chr1	1367499	1407499	29.6442
chr1	1372499	1407499	5.2281
chr1	1407499	1437499	2.54727
chr1	1407499	1442499	8.24381
chr1	1292499	1437499	3.32594
chr1	1312499	1437499	3.33769
chr1	1337499	1437499	10.0385
chr1	1342499	1437499	4.59679
chr1	1407499	1437499	2.54727
chr1	1437499	1442499	8.85564
chr1	1252499	1442499	4.96748
chr1	1277499	1442499	7.19815
chr1	1282499	1442499	9.44388
chr1	1307499	1442499	3.31426
chr1	1312499	1442499	12.3581
chr1	1332499	1442499	7.61735
chr1	1337499	1442499	27.8135
chr1	1342499	1442499	13.3199
chr1	1352499	1442499	3.03176
chr1	1367499	1442499	15.1778
chr1	1407499	1442499	8.24381
chr1	1437499	1442499	8.85564
chr1	1252499	1447499	2.43552
chr1	1337499	1447499	8.61649
chr1	1342499	1447499	2.28925
chr1	1497499	1502499	5.20094
chr1	1497499	1502499	5.20094
chr1	1502499	1507499	5.24702
chr1	1502499	1507499	5.24702
chr1	1507499	1512499	27.5585
chr1	1507499	1537499	2.86201
chr1	1507499	1547499	2.89959
chr1	1507499	1512499	27.5585
chr1	1512499	1537499	2.73947
chr1	1512499	1552499	3.56576
chr1	1507499	1537499	2.86201
chr1	1512499	1537499	2.73947
chr1	1507499	1547499	2.89959
chr1	1547499	1552499	12.874
chr1	1512499	1552499	3.56576
chr1	1547499	1552499	12.874
chr1	1607499	1612499	8.10743
chr1	1607499	1612499	8.10743
chr1	1612499	1842499	3.81338
chr1	1622499	1672499	31.9006
chr1	1622499	1677499	40.7339
chr1	1622499	1687499	7.33649
chr1	1622499	1692499	2.8905
chr1	1622499	1822499	9.01723
chr1	1622499	1827499	9.16736
chr1	1622499	1837499	16.7715
chr1	1622499	1842499	9.76027
chr1	1652499	1842499	2.42046
chr1	1622499	1672499	31.9006
chr1	1622499	1677499	40.7339
chr1	1677499	1837499	2.96378
chr1	1622499	1687499	7.33649
chr1	1687499	1807499	3.50374
chr1	1687499	1817499	4.44347
chr1	1687499	1822499	13.1597
chr1	1687499	1827499	6.82907
chr1	1687499	1837499	19.4472
chr1	1687499	1842499	13.2013
chr1	1622499	1692499	2.8905
chr1	1692499	1822499	8.22123
chr1	1692499	1827499	9.14917
chr1	1692499	1837499	20.4693
chr1	1692499	1842499	13.7685
chr1	1707499	1822499	4.09953
chr1	1707499	1827499	2.4779
chr1	1707499	1837499	15.4433
chr1	1707499	1842499	3.44095
chr1	1712499	1757499	3.16152
chr1	1712499	1787499	2.64956
chr1	1712499	1792499	4.06891
chr1	1712499	1802499	2.79689
chr1	1712499	1817499	9.55222
chr1	1712499	1822499	36.4534
chr1	1712499	1827499	21.7407
chr1	1712499	1837499	29.6635
chr1	1712499	1842499	36.8352
chr1	1717499	1822499	11.2299
chr1	1717499	1827499	3.8909
chr1	1717499	1837499	3.43775
chr1	1717499	1842499	3.01309
chr1	1712499	1757499	3.16152
chr1	1757499	1762499	4.85927
chr1	1757499	1822499	10.3428
chr1	1757499	1827499	2.40217
chr1	1757499	1762499	4.85927
chr1	1772499	1822499	4.4295
chr1	1772499	1827499	2.33272
chr1	1772499	1837499	2.04111
chr1	1777499	1782499	2.3831
chr1	1777499	1782499	2.3831
chr1	1712499	1787499	2.64956
chr1	1787499	1792499	4.37247
chr1	1787499	1822499	2.73942
chr1	1712499	1792499	4.06891
chr1	1787499	1792499	4.37247
chr1	1792499	1802499	8.14227
chr1	1792499	1807499	9.54499
chr1	1792499	1817499	4.89947
chr1	1792499	1822499	11.0863
chr1	1712499	1802499	2.79689
chr1	1792499	1802499	8.14227
chr1	1687499	1807499	3.50374
chr1	1792499	1807499	9.54499
chr1	1687499	1817499	4.44347
chr1	1712499	1817499	9.55222
chr1	1792499	1817499	4.89947
chr1	1622499	1822499	9.01723
chr1	1687499	1822499	13.1597
chr1	1692499	1822499	8.22123
chr1	1707499	1822499	4.09953
chr1	1712499	1822499	36.4534
chr1	1717499	1822499	11.2299
chr1	1757499	1822499	10.3428
chr1	1772499	1822499	4.4295
chr1	1787499	1822499	2.73942
chr1	1792499	1822499	11.0863
chr1	1822499	1827499	7.47348
chr1	1622499	1827499	9.16736
chr1	1687499	1827499	6.82907
chr1	1692499	1827499	9.14917
chr1	1707499	1827499	2.4779
chr1	1712499	1827499	21.7407
chr1	1717499	1827499	3.8909
chr1	1757499	1827499	2.40217
chr1	1772499	1827499	2.33272
chr1	1822499	1827499	7.47348
chr1	1622499	1837499	16.7715
chr1	1677499	1837499	2.96378
chr1	1687499	1837499	19.4472
chr1	1692499	1837499	20.4693
chr1	1707499	1837499	15.4433
chr1	1712499	1837499	29.6635
chr1	1717499	1837499	3.43775
chr1	1772499	1837499	2.04111
chr1	1837499	1982499	2.40961
chr1	1612499	1842499	3.81338
chr1	1622499	1842499	9.76027
chr1	1652499	1842499	2.42046
chr1	1687499	1842499	13.2013
chr1	1692499	1842499	13.7685
chr1	1707499	1842499	3.44095
chr1	1712499	1842499	36.8352
chr1	1717499	1842499	3.01309
chr1	1842499	1982499	3.66225
chr1	1877499	1982499	5.60502
chr1	1877499	3472499	2.06311
chr1	1892499	1982499	12.9512
chr1	1837499	1982499	2.40961
chr1	1842499	1982499	3.66225
chr1	1877499	1982499	5.60502
chr1	1892499	1982499	12.9512
chr1	1982499	2012499	3.94465
chr1	1982499	2012499	3.94465
chr1	2122499	2127499	8.23146
chr1	2122499	2307499	2.73832
chr1	2122499	2312499	6.02101
chr1	2122499	2322499	32.18
chr1	2122499	2327499	2.79829
chr1	2122499	2342499	36.3408
chr1	2122499	2347499	3.40635
chr1	2122499	2452499	3.54335
chr1	2122499	2457499	7.28985
chr1	2122499	2472499	6.82593
chr1	2122499	2477499	3.95187
chr1	2122499	2482499	9.39932
chr1	2122499	2512499	4.36092
chr1	2122499	2517499	8.8335
chr1	2122499	2127499	8.23146
chr1	2127499	2312499	3.65738
chr1	2127499	2322499	28.2499
chr1	2127499	2342499	22.7836
chr1	2127499	2457499	2.12526
chr1	2127499	2472499	2.38273
chr1	2127499	2477499	5.14107
chr1	2132499	2307499	3.6353
chr1	2132499	2322499	20.083
chr1	2132499	2327499	5.17644
chr1	2132499	2342499	15.9829
chr1	2132499	2457499	8.08066
chr1	2132499	2482499	7.64306
chr1	2132499	2522499	2.02092
chr1	2137499	2322499	3.76135
chr1	2137499	2342499	5.97557
chr1	2137499	2482499	2.49558
chr1	2157499	2322499	2.83299
chr1	2162499	2167499	7.73161
chr1	2162499	2177499	3.51059
chr1	2162499	2182499	9.70673
chr1	2162499	2192499	9.50033
chr1	2162499	2247499	3.00479
chr1	2162499	2312499	3.0883
chr1	2162499	2322499	27.3244
chr1	2162499	2342499	15.1399
chr1	2162499	2462499	2.12271
chr1	2162499	2517499	3.62462
chr1	2162499	2522499	2.52368
chr1	2162499	2167499	7.73161
chr1	2167499	2322499	2.11591
chr1	2167499	2342499	2.26322
chr1	2172499	2177499	3.81185
chr1	2162499	2177499	3.51059
chr1	2172499	2177499	3.81185
chr1	2162499	2182499	9.70673
chr1	2182499	2192499	7.16707
chr1	2187499	2192499	27.4844
chr1	2162499	2192499	9.50033
chr1	2182499	2192499	7.16707
chr1	2187499	2192499	27.4844
chr1	2162499	2247499	3.00479
chr1	2122499	2307499	2.73832
chr1	2132499	2307499	3.6353
chr1	2122499	2312499	6.02101
chr1	2127499	2312499	3.65738
chr1	2162499	2312499	3.0883
chr1	2122499	2322499	32.18
chr1	2127499	2322499	28.2499
chr1	2132499	2322499	20.083
chr1	2137499	2322499	3.76135
chr1	2157499	2322499	2.83299
chr1	2162499	2322499	27.3244
chr1	2167499	2322499	2.11591
chr1	2322499	2477499	3.8955
chr1	2322499	2482499	10.4469
chr1	2322499	2517499	9.55778
chr1	2122499	2327499	2.79829
chr1	2132499	2327499	5.17644
chr1	2337499	2477499	3.86737
chr1	2122499	2342499	36.3408
chr1	2127499	2342499	22.7836
chr1	2132499	2342499	15.9829
chr1	2137499	2342499	5.97557
chr1	2162499	2342499	15.1399
chr1	2167499	2342499	2.26322
chr1	2342499	2452499	17.3837
chr1	2342499	2457499	32.2518
chr1	2342499	2462499	19.3011
chr1	2342499	2472499	30.4693
chr1	2342499	2477499	65.6032
chr1	2342499	2482499	59.3495
chr1	2342499	2487499	4.71067
chr1	2342499	2512499	21.3358
chr1	2342499	2517499	49.8291
chr1	2342499	2522499	2.88019
chr1	2342499	2572499	2.04246
chr1	2342499	3342499	3.06876
chr1	2342499	3367499	2.63382
chr1	2342499	3447499	4.18968
chr1	2122499	2347499	3.40635
chr1	2347499	2457499	33.4495
chr1	2347499	2462499	5.8555
chr1	2347499	2472499	20.3879
chr1	2347499	2477499	90.1537
chr1	2347499	2482499	105.615
chr1	2347499	2487499	6.33417
chr1	2347499	2512499	4.57954
chr1	2347499	2517499	25.1758
chr1	2347499	2582499	2.40281
chr1	2352499	2477499	3.91849
chr1	2352499	2482499	11.4668
chr1	2367499	2372499	4.93485
chr1	2367499	2462499	3.43537
chr1	2367499	2472499	4.50871
chr1	2367499	2477499	2.96596
chr1	2367499	2372499	4.93485
chr1	2372499	2457499	12.0091
chr1	2372499	2472499	2.25592
chr1	2372499	2482499	9.24818
chr1	2372499	2517499	6.13623
chr1	2412499	2457499	4.8029
chr1	2412499	2482499	6.02266
chr1	2122499	2452499	3.54335
chr1	2342499	2452499	17.3837
chr1	2122499	2457499	7.28985
chr1	2127499	2457499	2.12526
chr1	2132499	2457499	8.08066
chr1	2342499	2457499	32.2518
chr1	2347499	2457499	33.4495
chr1	2372499	2457499	12.0091
chr1	2412499	2457499	4.8029
chr1	2457499	2462499	23.735
chr1	2457499	2472499	18.6636
chr1	2457499	2482499	4.61674
chr1	2162499	2462499	2.12271
chr1	2342499	2462499	19.3011
chr1	2347499	2462499	5.8555
chr1	2367499	2462499	3.43537
chr1	2457499	2462499	23.735
chr1	2462499	2472499	12.0406
chr1	2122499	2472499	6.82593
chr1	2127499	2472499	2.38273
chr1	2342499	2472499	30.4693
chr1	2347499	2472499	20.3879
chr1	2367499	2472499	4.50871
chr1	2372499	2472499	2.25592
chr1	2457499	2472499	18.6636
chr1	2462499	2472499	12.0406
chr1	2122499	2477499	3.95187
chr1	2127499	2477499	5.14107
chr1	2322499	2477499	3.8955
chr1	2337499	2477499	3.86737
chr1	2342499	2477499	65.6032
chr1	2347499	2477499	90.1537
chr1	2352499	2477499	3.91849
chr1	2367499	2477499	2.96596
chr1	2122499	2482499	9.39932
chr1	2132499	2482499	7.64306
chr1	2137499	2482499	2.49558
chr1	2322499	2482499	10.4469
chr1	2342499	2482499	59.3495
chr1	2347499	2482499	105.615
chr1	2352499	2482499	11.4668
chr1	2372499	2482499	9.24818
chr1	2412499	2482499	6.02266
chr1	2457499	2482499	4.61674
chr1	2482499	2512499	10.4207
chr1	2482499	2517499	25.4106
chr1	2342499	2487499	4.71067
chr1	2347499	2487499	6.33417
chr1	2122499	2512499	4.36092
chr1	2342499	2512499	21.3358
chr1	2347499	2512499	4.57954
chr1	2482499	2512499	10.4207
chr1	2512499	2517499	7.84138
chr1	2122499	2517499	8.8335
chr1	2162499	2517499	3.62462
chr1	2322499	2517499	9.55778
chr1	2342499	2517499	49.8291
chr1	2347499	2517499	25.1758
chr1	2372499	2517499	6.13623
chr1	2482499	2517499	25.4106
chr1	2512499	2517499	7.84138
chr1	2517499	2522499	5.11682
chr1	2517499	3372499	4.37299
chr1	2132499	2522499	2.02092
chr1	2162499	2522499	2.52368
chr1	2342499	2522499	2.88019
chr1	2517499	2522499	5.11682
chr1	2342499	2572499	2.04246
chr1	2347499	2582499	2.40281
chr1	3042499	3252499	7.46523
chr1	3237499	3252499	4.92499
chr1	3042499	3252499	7.46523
chr1	3237499	3252499	4.92499
chr1	2342499	3342499	3.06876
chr1	2342499	3367499	2.63382
chr1	3367499	3542499	2.03062
chr1	2517499	3372499	4.37299
chr1	3372499	3377499	15.7728
chr1	3372499	3397499	2.37403
chr1	3372499	3447499	2.06353
chr1	3372499	3537499	9.44561
chr1	3372499	3542499	28.7345
chr1	3372499	3662499	4.15653
chr1	3372499	3377499	15.7728
chr1	3377499	3447499	2.13913
chr1	3377499	3542499	9.56078
chr1	3372499	3397499	2.37403
chr1	3407499	3542499	3.68346
chr1	2342499	3447499	4.18968
chr1	3372499	3447499	2.06353
chr1	3377499	3447499	2.13913
chr1	3447499	3462499	9.2456
chr1	3447499	3467499	3.26484
chr1	3447499	3472499	20.0403
chr1	3447499	3502499	2.01012
chr1	3447499	3542499	10.8316
chr1	3447499	3462499	9.2456
chr1	3462499	3467499	35.1942
chr1	3462499	3472499	19.459
chr1	3447499	3467499	3.26484
chr1	3462499	3467499	35.1942
chr1	3467499	3472499	26.9304
chr1	1877499	3472499	2.06311
chr1	3447499	3472499	20.0403
chr1	3462499	3472499	19.459
chr1	3467499	3472499	26.9304
chr1	3472499	3502499	2.52935
chr1	3472499	3542499	17.9505
chr1	3447499	3502499	2.01012
chr1	3472499	3502499	2.52935
chr1	3372499	3537499	9.44561
chr1	3367499	3542499	2.03062
chr1	3372499	3542499	28.7345
chr1	3377499	3542499	9.56078
chr1	3407499	3542499	3.68346
chr1	3447499	3542499	10.8316
chr1	3472499	3542499	17.9505
chr1	3542499	3662499	2.21333
chr1	3372499	3662499	4.15653
chr1	3542499	3662499	2.21333
chr1	3687499	3697499	2.31318
chr1	3687499	3697499	2.31318
chr1	3697499	3712499	25.995
chr1	3697499	3712499	25.995
chr1	3712499	3747499	2.43255
chr1	3712499	3747499	2.43255
chr1	3772499	3777499	2.3151
chr1	3772499	3782499	13.9248
chr1	3772499	3777499	2.3151
chr1	3772499	3782499	13.9248
chr1	4002499	4657499	2.7799
chr1	4002499	4657499	2.7799
chr1	6087499	6362499	2.13647
chr1	6117499	6257499	3.33081
chr1	6217499	6257499	4.36098
chr1	6117499	6257499	3.33081
chr1	6217499	6257499	4.36098
chr1	6257499	6262499	3.5638
chr1	6257499	6412499	3.90748
chr1	6257499	6262499	3.5638
chr1	6292499	6487499	2.13529
chr1	6297499	6412499	3.23829
chr1	6297499	6487499	2.93409
chr1	6087499	6362499	2.13647
chr1	6257499	6412499	3.90748
chr1	6297499	6412499	3.23829
chr1	6412499	6452499	16.1596
chr1	6412499	6472499	7.95819
chr1	6412499	6487499	2.44176
chr1	6412499	6552499	2.36147
chr1	6417499	6472499	2.69225
chr1	6422499	6452499	4.36301
chr1	6422499	6472499	2.45726
chr1	6422499	6487499	2.13134
chr1	6412499	6452499	16.1596
chr1	6422499	6452499	4.36301
chr1	6452499	6472499	4.12792
chr1	6412499	6472499	7.95819
chr1	6417499	6472499	2.69225
chr1	6422499	6472499	2.45726
chr1	6452499	6472499	4.12792
chr1	6472499	6487499	4.24241
chr1	6292499	6487499	2.13529
chr1	6297499	6487499	2.93409
chr1	6412499	6487499	2.44176
chr1	6422499	6487499	2.13134
chr1	6472499	6487499	4.24241
chr1	6487499	6492499	21.7111
chr1	6487499	6492499	21.7111
chr1	6412499	6552499	2.36147
chr1	6612499	6642499	11.9275
chr1	6637499	6642499	2.22853
chr1	6612499	6642499	11.9275
chr1	6637499	6642499	2.22853
chr1	6672499	6682499	3.88998
chr1	6672499	6687499	3.3367
chr1	6677499	6682499	29.2374
chr1	6672499	6682499	3.88998
chr1	6677499	6682499	29.2374
chr1	6682499	6687499	4.68144
chr1	6672499	6687499	3.3367
chr1	6682499	6687499	4.68144
chr1	6762499	7277499	2.84578
chr1	6862499	6927499	2.00956
chr1	6862499	6927499	2.00956
chr1	6762499	7277499	2.84578
chr1	7327499	7632499	2.37715
chr1	7392499	7447499	3.22259
chr1	7392499	7632499	3.06406
chr1	7392499	7447499	3.22259
chr1	7517499	9647499	4.41206
chr1	7327499	7632499	2.37715
chr1	7392499	7632499	3.06406
chr1	7632499	7637499	6.34581
chr1	7632499	7637499	6.34581
chr1	7742499	7807499	3.93343
chr1	7742499	7807499	3.93343
chr1	8012499	8022499	2.17016
chr1	8012499	8937499	2.25783
chr1	8017499	8022499	6.09873
chr1	8012499	8022499	2.17016
chr1	8017499	8022499	6.09873
chr1	8022499	8317499	2.27135
chr1	8022499	8937499	2.26542
chr1	8032499	8317499	4.52241
chr1	8032499	8372499	13.1152
chr1	8032499	8377499	4.64658
chr1	8037499	8077499	3.51694
chr1	8037499	8367499	2.44726
chr1	8037499	8372499	9.77407
chr1	8037499	8377499	4.04938
chr1	8037499	8407499	5.74483
chr1	8037499	8412499	3.41727
chr1	8062499	8317499	2.52355
chr1	8062499	8377499	6.26627
chr1	8067499	8302499	7.92472
chr1	8067499	8307499	4.14591
chr1	8067499	8317499	19.0845
chr1	8067499	8322499	4.26819
chr1	8067499	8367499	4.16665
chr1	8067499	8372499	26.7031
chr1	8067499	8377499	12.7988
chr1	8067499	8382499	2.61427
chr1	8067499	8387499	2.70952
chr1	8067499	8402499	4.91751
chr1	8067499	8407499	4.26151
chr1	8067499	8412499	2.27681
chr1	8072499	8317499	7.69332
chr1	8072499	8322499	2.95338
chr1	8072499	8372499	11.3526
chr1	8077499	11072499	5.18434
chr1	8037499	8077499	3.51694
chr1	8077499	8227499	3.11776
chr1	8077499	8232499	6.10849
chr1	8077499	8242499	8.2656
chr1	8077499	8302499	2.80268
chr1	8077499	8307499	5.56876
chr1	8077499	8317499	37.8153
chr1	8077499	8322499	8.68862
chr1	8077499	8352499	2.57373
chr1	8077499	8362499	3.4375
chr1	8077499	8367499	7.46252
chr1	8077499	8372499	51.2282
chr1	8077499	8377499	27.0708
chr1	8077499	8382499	3.53705
chr1	8077499	8402499	7.66798
chr1	8077499	8407499	15.9653
chr1	8077499	8472499	4.3742
chr1	8082499	8232499	9.15339
chr1	8082499	8242499	8.77516
chr1	8082499	8302499	2.12899
chr1	8082499	8307499	3.79976
chr1	8082499	8317499	39.0163
chr1	8082499	8322499	6.70224
chr1	8082499	8327499	2.7411
chr1	8082499	8367499	8.60858
chr1	8082499	8372499	27.1841
chr1	8082499	8377499	8.73623
chr1	8082499	8387499	2.10989
chr1	8087499	8227499	2.59343
chr1	8087499	8242499	2.81129
chr1	8087499	8317499	17.398
chr1	8087499	8322499	3.47496
chr1	8087499	8367499	2.28368
chr1	8087499	8372499	19.7132
chr1	8087499	8377499	6.92144
chr1	8097499	8317499	2.03355
chr1	8102499	8227499	2.19256
chr1	8102499	8232499	3.3396
chr1	8102499	8242499	4.17781
chr1	8102499	8302499	4.76662
chr1	8102499	8317499	8.33153
chr1	8107499	8317499	2.59177
chr1	8117499	8317499	3.04554
chr1	8122499	8227499	8.14981
chr1	8122499	8232499	8.80005
chr1	8122499	8242499	8.55851
chr1	8122499	8317499	19.666
chr1	8122499	8322499	2.36375
chr1	8127499	8227499	2.83593
chr1	8127499	8317499	4.01257
chr1	8132499	8227499	9.09652
chr1	8132499	8232499	4.88307
chr1	8132499	8242499	4.48315
chr1	8132499	8317499	10.0261
chr1	8142499	8147499	4.18134
chr1	8142499	8227499	6.49766
chr1	8142499	8242499	4.25002
chr1	8142499	8317499	15.6511
chr1	8142499	8147499	4.18134
chr1	8147499	8317499	3.21987
chr1	8077499	8227499	3.11776
chr1	8087499	8227499	2.59343
chr1	8102499	8227499	2.19256
chr1	8122499	8227499	8.14981
chr1	8127499	8227499	2.83593
chr1	8132499	8227499	9.09652
chr1	8142499	8227499	6.49766
chr1	8227499	8317499	2.76185
chr1	8077499	8232499	6.10849
chr1	8082499	8232499	9.15339
chr1	8102499	8232499	3.3396
chr1	8122499	8232499	8.80005
chr1	8132499	8232499	4.88307
chr1	8232499	8317499	4.18496
chr1	8077499	8242499	8.2656
chr1	8082499	8242499	8.77516
chr1	8087499	8242499	2.81129
chr1	8102499	8242499	4.17781
chr1	8122499	8242499	8.55851
chr1	8132499	8242499	4.48315
chr1	8142499	8242499	4.25002
chr1	8242499	8317499	6.0912
chr1	8242499	8322499	2.04383
chr1	8252499	8257499	3.06688
chr1	8252499	8257499	3.06688
chr1	8067499	8302499	7.92472
chr1	8077499	8302499	2.80268
chr1	8082499	8302499	2.12899
chr1	8102499	8302499	4.76662
chr1	8067499	8307499	4.14591
chr1	8077499	8307499	5.56876
chr1	8082499	8307499	3.79976
chr1	8307499	8317499	5.91799
chr1	8022499	8317499	2.27135
chr1	8032499	8317499	4.52241
chr1	8062499	8317499	2.52355
chr1	8067499	8317499	19.0845
chr1	8072499	8317499	7.69332
chr1	8077499	8317499	37.8153
chr1	8082499	8317499	39.0163
chr1	8087499	8317499	17.398
chr1	8097499	8317499	2.03355
chr1	8102499	8317499	8.33153
chr1	8107499	8317499	2.59177
chr1	8117499	8317499	3.04554
chr1	8122499	8317499	19.666
chr1	8127499	8317499	4.01257
chr1	8132499	8317499	10.0261
chr1	8142499	8317499	15.6511
chr1	8147499	8317499	3.21987
chr1	8227499	8317499	2.76185
chr1	8232499	8317499	4.18496
chr1	8242499	8317499	6.0912
chr1	8307499	8317499	5.91799
chr1	8067499	8322499	4.26819
chr1	8072499	8322499	2.95338
chr1	8077499	8322499	8.68862
chr1	8082499	8322499	6.70224
chr1	8087499	8322499	3.47496
chr1	8122499	8322499	2.36375
chr1	8242499	8322499	2.04383
chr1	8082499	8327499	2.7411
chr1	8077499	8352499	2.57373
chr1	8077499	8362499	3.4375
chr1	8037499	8367499	2.44726
chr1	8067499	8367499	4.16665
chr1	8077499	8367499	7.46252
chr1	8082499	8367499	8.60858
chr1	8087499	8367499	2.28368
chr1	8372499	11342499	5.23022
chr1	8032499	8372499	13.1152
chr1	8037499	8372499	9.77407
chr1	8067499	8372499	26.7031
chr1	8072499	8372499	11.3526
chr1	8077499	8372499	51.2282
chr1	8082499	8372499	27.1841
chr1	8087499	8372499	19.7132
chr1	8032499	8377499	4.64658
chr1	8037499	8377499	4.04938
chr1	8062499	8377499	6.26627
chr1	8067499	8377499	12.7988
chr1	8077499	8377499	27.0708
chr1	8082499	8377499	8.73623
chr1	8087499	8377499	6.92144
chr1	8067499	8382499	2.61427
chr1	8077499	8382499	3.53705
chr1	8067499	8387499	2.70952
chr1	8082499	8387499	2.10989
chr1	8067499	8402499	4.91751
chr1	8077499	8402499	7.66798
chr1	8037499	8407499	5.74483
chr1	8067499	8407499	4.26151
chr1	8077499	8407499	15.9653
chr1	8412499	11342499	2.04552
chr1	8037499	8412499	3.41727
chr1	8067499	8412499	2.27681
chr1	8422499	11342499	5.83805
chr1	8427499	11427499	7.70027
chr1	8432499	8762499	5.86611
chr1	8437499	8762499	2.06622
chr1	8467499	8552499	2.24512
chr1	8467499	8587499	3.61857
chr1	8467499	8742499	3.22805
chr1	8467499	8762499	19.9255
chr1	8467499	8767499	7.62015
chr1	8467499	8772499	7.67176
chr1	8467499	8787499	5.6389
chr1	8467499	8792499	2.05926
chr1	8467499	8802499	3.08741
chr1	8467499	8847499	3.62618
chr1	8467499	8877499	6.4041
chr1	8467499	8907499	6.33878
chr1	8467499	8937499	12.6979
chr1	8467499	9757499	315.145
chr1	8467499	9762499	155.645
chr1	8467499	9767499	113.811
chr1	8467499	9772499	65.1591
chr1	8467499	9777499	19.9401
chr1	8467499	9782499	11.6552
chr1	8467499	9787499	19.0813
chr1	8467499	9792499	2.92651
chr1	8467499	9797499	3.32357
chr1	8467499	9807499	8.1667
chr1	8467499	9842499	4.2475
chr1	8467499	9877499	4.0484
chr1	8467499	9887499	9.40586
chr1	8467499	9897499	5.92464
chr1	8467499	9962499	2.52504
chr1	8472499	10012499	3.27709
chr1	8077499	8472499	4.3742
chr1	8472499	8542499	6.79455
chr1	8472499	8547499	3.52074
chr1	8472499	8552499	4.52087
chr1	8472499	8587499	10.3467
chr1	8472499	8627499	3.72067
chr1	8472499	8632499	2.64485
chr1	8472499	8657499	3.82287
chr1	8472499	8687499	8.08985
chr1	8472499	8692499	11.8636
chr1	8472499	8702499	4.86906
chr1	8472499	8707499	3.70665
chr1	8472499	8732499	24.6497
chr1	8472499	8742499	20.7333
chr1	8472499	8757499	2.74315
chr1	8472499	8762499	57.031
chr1	8472499	8767499	24.0113
chr1	8472499	8772499	26.9946
chr1	8472499	8777499	6.59327
chr1	8472499	8787499	26.5999
chr1	8472499	8792499	7.68167
chr1	8472499	8802499	15.6617
chr1	8472499	8807499	2.44695
chr1	8472499	8847499	17.225
chr1	8472499	8877499	42.1213
chr1	8472499	8882499	7.32646
chr1	8472499	8887499	5.5945
chr1	8472499	8892499	2.90874
chr1	8472499	8907499	4.27067
chr1	8472499	8922499	2.75941
chr1	8472499	8937499	44.6485
chr1	8472499	8942499	3.62409
chr1	8472499	9757499	135.717
chr1	8472499	9762499	128.923
chr1	8472499	9767499	122.772
chr1	8472499	9772499	64.0436
chr1	8472499	9777499	34.2396
chr1	8472499	9782499	4.79322
chr1	8472499	9787499	30.5261
chr1	8472499	9792499	9.84958
chr1	8472499	9797499	9.26293
chr1	8472499	9802499	11.8884
chr1	8472499	9807499	14.3788
chr1	8472499	9812499	3.84124
chr1	8472499	9817499	2.40813
chr1	8472499	9822499	4.51596
chr1	8472499	9827499	10.2353
chr1	8472499	9832499	8.76087
chr1	8472499	9842499	11.5108
chr1	8472499	9847499	2.16665
chr1	8472499	9857499	6.69371
chr1	8472499	9862499	7.20147
chr1	8472499	9867499	4.33949
chr1	8472499	9872499	10.35
chr1	8472499	9877499	4.44412
chr1	8472499	9882499	14.9576
chr1	8472499	9887499	18.8115
chr1	8472499	9892499	6.04591
chr1	8472499	9897499	21.1663
chr1	8472499	9902499	12.0793
chr1	8472499	9907499	7.92669
chr1	8472499	9912499	12.5994
chr1	8472499	9927499	9.8345
chr1	8472499	9952499	8.45697
chr1	8472499	9957499	2.41602
chr1	8472499	9987499	2.2293
chr1	8477499	8687499	3.94238
chr1	8477499	8732499	5.90521
chr1	8477499	8762499	22.7833
chr1	8477499	8767499	13.6796
chr1	8477499	8772499	5.67312
chr1	8477499	8787499	5.36061
chr1	8477499	8847499	2.1804
chr1	8477499	8877499	9.96401
chr1	8477499	8937499	9.83692
chr1	8477499	9757499	17.0211
chr1	8477499	9762499	16.9827
chr1	8477499	9767499	21.059
chr1	8477499	9772499	13.8882
chr1	8477499	9782499	5.24636
chr1	8477499	9787499	9.85229
chr1	8477499	9792499	2.91927
chr1	8477499	9797499	3.31416
chr1	8477499	9807499	8.15654
chr1	8477499	9842499	2.14724
chr1	8477499	9847499	2.4491
chr1	8477499	9887499	6.69721
chr1	8477499	9902499	3.76204
chr1	8482499	10117499	3.91793
chr1	8482499	8542499	2.90372
chr1	8482499	8547499	2.08981
chr1	8482499	8552499	4.08537
chr1	8482499	8587499	3.32343
chr1	8482499	8732499	4.47098
chr1	8482499	8762499	41.5952
chr1	8482499	8767499	32.2864
chr1	8482499	8772499	3.46949
chr1	8482499	8787499	14.0184
chr1	8482499	8792499	5.32355
chr1	8482499	8847499	2.97025
chr1	8482499	8877499	18.5293
chr1	8482499	8907499	6.87353
chr1	8482499	8937499	20.2166
chr1	8482499	9757499	25.4494
chr1	8482499	9762499	28.9664
chr1	8482499	9767499	30.958
chr1	8482499	9772499	16.5484
chr1	8482499	9777499	13.0049
chr1	8482499	9782499	5.8292
chr1	8482499	9787499	4.50687
chr1	8482499	9792499	2.75638
chr1	8482499	9797499	2.4762
chr1	8482499	9802499	3.74826
chr1	8482499	9807499	6.1175
chr1	8482499	9837499	4.65146
chr1	8482499	9842499	6.40816
chr1	8482499	9882499	7.55102
chr1	8482499	9887499	10.0177
chr1	8482499	9892499	2.4186
chr1	8482499	9897499	2.06782
chr1	8482499	9952499	2.96573
chr1	8482499	9967499	2.49672
chr1	8487499	8762499	6.77801
chr1	8487499	8767499	4.658
chr1	8487499	8877499	2.09821
chr1	8487499	8907499	4.5046
chr1	8487499	9757499	6.00414
chr1	8487499	9762499	5.98329
chr1	8487499	9767499	5.02252
chr1	8497499	8762499	3.91162
chr1	8497499	8772499	2.16135
chr1	8497499	8787499	2.48395
chr1	8497499	9757499	2.92537
chr1	8497499	9762499	2.91128
chr1	8497499	9767499	2.80978
chr1	8497499	9772499	3.64284
chr1	8497499	9842499	3.07885
chr1	8507499	8767499	2.06156
chr1	8507499	8877499	5.63903
chr1	8507499	9757499	2.28105
chr1	8507499	9767499	5.06201
chr1	8507499	9787499	2.90181
chr1	8512499	8847499	3.07213
chr1	8522499	8742499	2.3931
chr1	8522499	8762499	9.57609
chr1	8522499	8767499	2.49007
chr1	8522499	8772499	9.44941
chr1	8522499	8787499	6.58303
chr1	8522499	8847499	5.45519
chr1	8522499	8877499	12.0074
chr1	8522499	8907499	2.62371
chr1	8522499	8937499	9.94853
chr1	8522499	8942499	4.12105
chr1	8522499	9757499	9.59634
chr1	8522499	9762499	6.93631
chr1	8522499	9767499	27.3447
chr1	8522499	9772499	4.57583
chr1	8522499	9777499	3.39069
chr1	8522499	9782499	3.51622
chr1	8522499	9787499	6.06562
chr1	8522499	9807499	7.90035
chr1	8522499	9842499	4.8123
chr1	8522499	9857499	3.84158
chr1	8522499	9882499	4.27034
chr1	8522499	9887499	8.2024
chr1	8522499	9897499	5.70251
chr1	8522499	9902499	2.22913
chr1	8522499	9907499	3.20785
chr1	8527499	8762499	3.93794
chr1	8527499	8787499	2.89023
chr1	8527499	8877499	3.05041
chr1	8532499	9772499	2.27801
chr1	8472499	8542499	6.79455
chr1	8482499	8542499	2.90372
chr1	8542499	8732499	2.84832
chr1	8542499	8762499	8.12778
chr1	8542499	8877499	2.37984
chr1	8542499	8937499	3.70708
chr1	8542499	9757499	5.74481
chr1	8542499	9762499	2.73755
chr1	8542499	9772499	5.75608
chr1	8542499	9842499	7.74285
chr1	8542499	9897499	2.30702
chr1	8472499	8547499	3.52074
chr1	8482499	8547499	2.08981
chr1	8547499	8762499	7.16081
chr1	8547499	8767499	2.41039
chr1	8547499	8772499	4.36823
chr1	8547499	8877499	2.07902
chr1	8547499	8937499	5.11469
chr1	8547499	9757499	7.89634
chr1	8547499	9767499	5.23261
chr1	8547499	9772499	2.53019
chr1	8547499	9842499	11.0509
chr1	8547499	9887499	5.72135
chr1	8467499	8552499	2.24512
chr1	8472499	8552499	4.52087
chr1	8482499	8552499	4.08537
chr1	8552499	8732499	2.9923
chr1	8552499	8762499	23.39
chr1	8552499	8767499	2.39335
chr1	8552499	8792499	2.13563
chr1	8552499	8802499	3.05628
chr1	8552499	8877499	2.80082
chr1	8552499	8937499	3.5447
chr1	8552499	9762499	6.30396
chr1	8552499	9767499	6.14139
chr1	8552499	9772499	7.18297
chr1	8552499	9807499	2.45227
chr1	8552499	9887499	2.14974
chr1	8582499	8587499	3.11451
chr1	8582499	8762499	2.61538
chr1	8467499	8587499	3.61857
chr1	8472499	8587499	10.3467
chr1	8482499	8587499	3.32343
chr1	8582499	8587499	3.11451
chr1	8587499	8762499	7.03749
chr1	8587499	8877499	3.32118
chr1	8587499	8937499	3.68362
chr1	8587499	9762499	2.0873
chr1	8587499	9787499	3.39263
chr1	8622499	8877499	3.12692
chr1	8472499	8627499	3.72067
chr1	8627499	8762499	13.8055
chr1	8627499	8767499	7.27708
chr1	8627499	8877499	2.07728
chr1	8472499	8632499	2.64485
chr1	8632499	8742499	4.01536
chr1	8632499	8762499	2.35486
chr1	8632499	8772499	3.44073
chr1	8632499	8877499	2.92873
chr1	8637499	8762499	2.91639
chr1	8472499	8657499	3.82287
chr1	8472499	8687499	8.08985
chr1	8477499	8687499	3.94238
chr1	8687499	8762499	2.62152
chr1	8472499	8692499	11.8636
chr1	8472499	8702499	4.86906
chr1	8472499	8707499	3.70665
chr1	8472499	8732499	24.6497
chr1	8477499	8732499	5.90521
chr1	8482499	8732499	4.47098
chr1	8542499	8732499	2.84832
chr1	8552499	8732499	2.9923
chr1	8467499	8742499	3.22805
chr1	8472499	8742499	20.7333
chr1	8522499	8742499	2.3931
chr1	8632499	8742499	4.01536
chr1	8472499	8757499	2.74315
chr1	8432499	8762499	5.86611
chr1	8437499	8762499	2.06622
chr1	8467499	8762499	19.9255
chr1	8472499	8762499	57.031
chr1	8477499	8762499	22.7833
chr1	8482499	8762499	41.5952
chr1	8487499	8762499	6.77801
chr1	8497499	8762499	3.91162
chr1	8522499	8762499	9.57609
chr1	8527499	8762499	3.93794
chr1	8542499	8762499	8.12778
chr1	8547499	8762499	7.16081
chr1	8552499	8762499	23.39
chr1	8582499	8762499	2.61538
chr1	8587499	8762499	7.03749
chr1	8627499	8762499	13.8055
chr1	8632499	8762499	2.35486
chr1	8637499	8762499	2.91639
chr1	8687499	8762499	2.62152
chr1	8762499	8877499	11.8741
chr1	8762499	8907499	8.12434
chr1	8762499	8937499	2.38671
chr1	8762499	9757499	2.49707
chr1	8762499	9762499	2.48394
chr1	8762499	9767499	4.28727
chr1	8762499	9787499	3.08422
chr1	8762499	9807499	3.22118
chr1	8762499	9887499	2.26408
chr1	8467499	8767499	7.62015
chr1	8472499	8767499	24.0113
chr1	8477499	8767499	13.6796
chr1	8482499	8767499	32.2864
chr1	8487499	8767499	4.658
chr1	8507499	8767499	2.06156
chr1	8522499	8767499	2.49007
chr1	8547499	8767499	2.41039
chr1	8552499	8767499	2.39335
chr1	8627499	8767499	7.27708
chr1	8767499	9897499	3.9382
chr1	8467499	8772499	7.67176
chr1	8472499	8772499	26.9946
chr1	8477499	8772499	5.67312
chr1	8482499	8772499	3.46949
chr1	8497499	8772499	2.16135
chr1	8522499	8772499	9.44941
chr1	8547499	8772499	4.36823
chr1	8632499	8772499	3.44073
chr1	8772499	9887499	3.2792
chr1	8772499	9897499	2.65732
chr1	8472499	8777499	6.59327
chr1	8467499	8787499	5.6389
chr1	8472499	8787499	26.5999
chr1	8477499	8787499	5.36061
chr1	8482499	8787499	14.0184
chr1	8497499	8787499	2.48395
chr1	8522499	8787499	6.58303
chr1	8527499	8787499	2.89023
chr1	8467499	8792499	2.05926
chr1	8472499	8792499	7.68167
chr1	8482499	8792499	5.32355
chr1	8552499	8792499	2.13563
chr1	8792499	9842499	2.40603
chr1	8467499	8802499	3.08741
chr1	8472499	8802499	15.6617
chr1	8552499	8802499	3.05628
chr1	8802499	8877499	2.3048
chr1	8472499	8807499	2.44695
chr1	8467499	8847499	3.62618
chr1	8472499	8847499	17.225
chr1	8477499	8847499	2.1804
chr1	8482499	8847499	2.97025
chr1	8512499	8847499	3.07213
chr1	8522499	8847499	5.45519
chr1	8847499	8877499	3.22249
chr1	8847499	9887499	2.31626
chr1	8467499	8877499	6.4041
chr1	8472499	8877499	42.1213
chr1	8477499	8877499	9.96401
chr1	8482499	8877499	18.5293
chr1	8487499	8877499	2.09821
chr1	8507499	8877499	5.63903
chr1	8522499	8877499	12.0074
chr1	8527499	8877499	3.05041
chr1	8542499	8877499	2.37984
chr1	8547499	8877499	2.07902
chr1	8552499	8877499	2.80082
chr1	8587499	8877499	3.32118
chr1	8622499	8877499	3.12692
chr1	8627499	8877499	2.07728
chr1	8632499	8877499	2.92873
chr1	8762499	8877499	11.8741
chr1	8802499	8877499	2.3048
chr1	8847499	8877499	3.22249
chr1	8472499	8882499	7.32646
chr1	8472499	8887499	5.5945
chr1	8472499	8892499	2.90874
chr1	8467499	8907499	6.33878
chr1	8472499	8907499	4.27067
chr1	8482499	8907499	6.87353
chr1	8487499	8907499	4.5046
chr1	8522499	8907499	2.62371
chr1	8762499	8907499	8.12434
chr1	8472499	8922499	2.75941
chr1	8937499	10002499	2.63868
chr1	8937499	10092499	3.3216
chr1	8012499	8937499	2.25783
chr1	8022499	8937499	2.26542
chr1	8467499	8937499	12.6979
chr1	8472499	8937499	44.6485
chr1	8477499	8937499	9.83692
chr1	8482499	8937499	20.2166
chr1	8522499	8937499	9.94853
chr1	8542499	8937499	3.70708
chr1	8547499	8937499	5.11469
chr1	8552499	8937499	3.5447
chr1	8587499	8937499	3.68362
chr1	8762499	8937499	2.38671
chr1	8937499	8952499	2.40408
chr1	8937499	9187499	12.0777
chr1	8937499	9192499	5.79481
chr1	8937499	9242499	11.3101
chr1	8937499	9247499	5.49032
chr1	8937499	9292499	5.42481
chr1	8937499	9297499	8.73149
chr1	8937499	9302499	9.12552
chr1	8937499	9602499	6.21617
chr1	8937499	9617499	3.44572
chr1	8937499	9622499	2.18199
chr1	8937499	9882499	4.62448
chr1	8937499	9897499	4.4275
chr1	8472499	8942499	3.62409
chr1	8522499	8942499	4.12105
chr1	8942499	9302499	2.26486
chr1	8942499	9902499	3.57636
chr1	8937499	8952499	2.40408
chr1	8952499	9302499	3.47848
chr1	9062499	9087499	2.56635
chr1	9062499	9087499	2.56635
chr1	8937499	9187499	12.0777
chr1	9187499	9222499	3.41879
chr1	9187499	9242499	17.4783
chr1	9187499	9302499	6.40268
chr1	9187499	9622499	3.3662
chr1	9187499	9647499	3.00799
chr1	8937499	9192499	5.79481
chr1	9192499	9222499	3.07468
chr1	9187499	9222499	3.41879
chr1	9192499	9222499	3.07468
chr1	9222499	9227499	7.5524
chr1	9222499	9242499	9.46306
chr1	9222499	9227499	7.5524
chr1	8937499	9242499	11.3101
chr1	9187499	9242499	17.4783
chr1	9222499	9242499	9.46306
chr1	9242499	9247499	2.72472
chr1	9242499	9552499	2.15453
chr1	9242499	9622499	2.74618
chr1	8937499	9247499	5.49032
chr1	9242499	9247499	2.72472
chr1	8937499	9292499	5.42481
chr1	8937499	9297499	8.73149
chr1	9297499	9597499	6.21637
chr1	8937499	9302499	9.12552
chr1	8942499	9302499	2.26486
chr1	8952499	9302499	3.47848
chr1	9187499	9302499	6.40268
chr1	9302499	9552499	4.3091
chr1	9302499	9597499	2.31299
chr1	9302499	9602499	5.03917
chr1	9302499	9612499	2.18152
chr1	9302499	9617499	3.91345
chr1	9302499	9622499	4.47407
chr1	9302499	9647499	2.49336
chr1	9352499	9552499	4.05664
chr1	9242499	9552499	2.15453
chr1	9302499	9552499	4.3091
chr1	9352499	9552499	4.05664
chr1	9567499	9597499	2.45274
chr1	9297499	9597499	6.21637
chr1	9302499	9597499	2.31299
chr1	9567499	9597499	2.45274
chr1	9602499	12272499	2.57565
chr1	9602499	12292499	2.54686
chr1	8937499	9602499	6.21617
chr1	9302499	9602499	5.03917
chr1	9602499	9607499	2.45706
chr1	9602499	9617499	2.61704
chr1	9602499	9622499	5.35271
chr1	9602499	9607499	2.45706
chr1	9302499	9612499	2.18152
chr1	8937499	9617499	3.44572
chr1	9302499	9617499	3.91345
chr1	9602499	9617499	2.61704
chr1	8937499	9622499	2.18199
chr1	9187499	9622499	3.3662
chr1	9242499	9622499	2.74618
chr1	9302499	9622499	4.47407
chr1	9602499	9622499	5.35271
chr1	9647499	12292499	4.36524
chr1	7517499	9647499	4.41206
chr1	9187499	9647499	3.00799
chr1	9302499	9647499	2.49336
chr1	9652499	9667499	4.48476
chr1	9667499	12292499	9.21294
chr1	9652499	9667499	4.48476
chr1	9687499	12292499	2.68872
chr1	9692499	12292499	5.97753
chr1	9707499	12292499	4.18581
chr1	9722499	12292499	2.64964
chr1	9727499	12292499	2.70321
chr1	9732499	12292499	2.5845
chr1	9747499	12172499	2.31859
chr1	9747499	12182499	3.04327
chr1	9752499	12292499	10.9478
chr1	8467499	9757499	315.145
chr1	8472499	9757499	135.717
chr1	8477499	9757499	17.0211
chr1	8482499	9757499	25.4494
chr1	8487499	9757499	6.00414
chr1	8497499	9757499	2.92537
chr1	8507499	9757499	2.28105
chr1	8522499	9757499	9.59634
chr1	8542499	9757499	5.74481
chr1	8547499	9757499	7.89634
chr1	8762499	9757499	2.49707
chr1	8467499	9762499	155.645
chr1	8472499	9762499	128.923
chr1	8477499	9762499	16.9827
chr1	8482499	9762499	28.9664
chr1	8487499	9762499	5.98329
chr1	8497499	9762499	2.91128
chr1	8522499	9762499	6.93631
chr1	8542499	9762499	2.73755
chr1	8552499	9762499	6.30396
chr1	8587499	9762499	2.0873
chr1	8762499	9762499	2.48394
chr1	8467499	9767499	113.811
chr1	8472499	9767499	122.772
chr1	8477499	9767499	21.059
chr1	8482499	9767499	30.958
chr1	8487499	9767499	5.02252
chr1	8497499	9767499	2.80978
chr1	8507499	9767499	5.06201
chr1	8522499	9767499	27.3447
chr1	8547499	9767499	5.23261
chr1	8552499	9767499	6.14139
chr1	8762499	9767499	4.28727
chr1	8467499	9772499	65.1591
chr1	8472499	9772499	64.0436
chr1	8477499	9772499	13.8882
chr1	8482499	9772499	16.5484
chr1	8497499	9772499	3.64284
chr1	8522499	9772499	4.57583
chr1	8532499	9772499	2.27801
chr1	8542499	9772499	5.75608
chr1	8547499	9772499	2.53019
chr1	8552499	9772499	7.18297
chr1	8467499	9777499	19.9401
chr1	8472499	9777499	34.2396
chr1	8482499	9777499	13.0049
chr1	8522499	9777499	3.39069
chr1	8467499	9782499	11.6552
chr1	8472499	9782499	4.79322
chr1	8477499	9782499	5.24636
chr1	8482499	9782499	5.8292
chr1	8522499	9782499	3.51622
chr1	8467499	9787499	19.0813
chr1	8472499	9787499	30.5261
chr1	8477499	9787499	9.85229
chr1	8482499	9787499	4.50687
chr1	8507499	9787499	2.90181
chr1	8522499	9787499	6.06562
chr1	8587499	9787499	3.39263
chr1	8762499	9787499	3.08422
chr1	8467499	9792499	2.92651
chr1	8472499	9792499	9.84958
chr1	8477499	9792499	2.91927
chr1	8482499	9792499	2.75638
chr1	8467499	9797499	3.32357
chr1	8472499	9797499	9.26293
chr1	8477499	9797499	3.31416
chr1	8482499	9797499	2.4762
chr1	8472499	9802499	11.8884
chr1	8482499	9802499	3.74826
chr1	8467499	9807499	8.1667
chr1	8472499	9807499	14.3788
chr1	8477499	9807499	8.15654
chr1	8482499	9807499	6.1175
chr1	8522499	9807499	7.90035
chr1	8552499	9807499	2.45227
chr1	8762499	9807499	3.22118
chr1	8472499	9812499	3.84124
chr1	8472499	9817499	2.40813
chr1	8472499	9822499	4.51596
chr1	8472499	9827499	10.2353
chr1	8472499	9832499	8.76087
chr1	8482499	9837499	4.65146
chr1	8467499	9842499	4.2475
chr1	8472499	9842499	11.5108
chr1	8477499	9842499	2.14724
chr1	8482499	9842499	6.40816
chr1	8497499	9842499	3.07885
chr1	8522499	9842499	4.8123
chr1	8542499	9842499	7.74285
chr1	8547499	9842499	11.0509
chr1	8792499	9842499	2.40603
chr1	9842499	9897499	3.17945
chr1	9842499	9902499	2.63518
chr1	8472499	9847499	2.16665
chr1	8477499	9847499	2.4491
chr1	9847499	9882499	3.02904
chr1	9847499	9897499	7.35545
chr1	9847499	9902499	5.27583
chr1	8472499	9857499	6.69371
chr1	8522499	9857499	3.84158
chr1	8472499	9862499	7.20147
chr1	8472499	9867499	4.33949
chr1	8472499	9872499	10.35
chr1	8467499	9877499	4.0484
chr1	8472499	9877499	4.44412
chr1	8472499	9882499	14.9576
chr1	8482499	9882499	7.55102
chr1	8522499	9882499	4.27034
chr1	8937499	9882499	4.62448
chr1	9847499	9882499	3.02904
chr1	8467499	9887499	9.40586
chr1	8472499	9887499	18.8115
chr1	8477499	9887499	6.69721
chr1	8482499	9887499	10.0177
chr1	8522499	9887499	8.2024
chr1	8547499	9887499	5.72135
chr1	8552499	9887499	2.14974
chr1	8762499	9887499	2.26408
chr1	8772499	9887499	3.2792
chr1	8847499	9887499	2.31626
chr1	9887499	9897499	11.0556
chr1	8472499	9892499	6.04591
chr1	8482499	9892499	2.4186
chr1	9892499	9897499	5.55808
chr1	8467499	9897499	5.92464
chr1	8472499	9897499	21.1663
chr1	8482499	9897499	2.06782
chr1	8522499	9897499	5.70251
chr1	8542499	9897499	2.30702
chr1	8767499	9897499	3.9382
chr1	8772499	9897499	2.65732
chr1	8937499	9897499	4.4275
chr1	9842499	9897499	3.17945
chr1	9847499	9897499	7.35545
chr1	9887499	9897499	11.0556
chr1	9892499	9897499	5.55808
chr1	8472499	9902499	12.0793
chr1	8477499	9902499	3.76204
chr1	8522499	9902499	2.22913
chr1	8942499	9902499	3.57636
chr1	9842499	9902499	2.63518
chr1	9847499	9902499	5.27583
chr1	9902499	9907499	4.49158
chr1	8472499	9907499	7.92669
chr1	8522499	9907499	3.20785
chr1	9902499	9907499	4.49158
chr1	8472499	9912499	12.5994
chr1	8472499	9927499	9.8345
chr1	9952499	10177499	3.54786
chr1	9952499	10272499	4.77614
chr1	9952499	10457499	2.22821
chr1	9952499	10462499	3.43729
chr1	8472499	9952499	8.45697
chr1	8482499	9952499	2.96573
chr1	9957499	10272499	2.16011
chr1	8472499	9957499	2.41602
chr1	8467499	9962499	2.52504
chr1	8482499	9967499	2.49672
chr1	8472499	9987499	2.2293
chr1	10002499	10092499	8.57954
chr1	10002499	10167499	13.2559
chr1	10002499	10172499	2.31046
chr1	10002499	10177499	13.5985
chr1	10002499	10272499	7.83945
chr1	10002499	10457499	2.95007
chr1	8937499	10002499	2.63868
chr1	10012499	10092499	3.83421
chr1	10012499	10167499	12.9854
chr1	10012499	10172499	3.76912
chr1	10012499	10177499	7.26249
chr1	10012499	10272499	4.81522
chr1	10012499	10497499	2.16963
chr1	8472499	10012499	3.27709
chr1	10002499	10092499	8.57954
chr1	10012499	10092499	3.83421
chr1	10092499	10097499	11.1011
chr1	10092499	10117499	4.46918
chr1	10092499	10162499	5.49236
chr1	10092499	10167499	16.4586
chr1	10092499	10172499	5.97654
chr1	10092499	10177499	15.9686
chr1	10092499	10272499	2.303
chr1	8937499	10092499	3.3216
chr1	10092499	10097499	11.1011
chr1	10097499	10167499	3.66728
chr1	10107499	10117499	3.1476
chr1	10107499	10172499	2.04041
chr1	10092499	10117499	4.46918
chr1	10107499	10117499	3.1476
chr1	10117499	10177499	2.01757
chr1	8482499	10117499	3.91793
chr1	10092499	10162499	5.49236
chr1	10002499	10167499	13.2559
chr1	10012499	10167499	12.9854
chr1	10092499	10167499	16.4586
chr1	10097499	10167499	3.66728
chr1	10002499	10172499	2.31046
chr1	10012499	10172499	3.76912
chr1	10092499	10172499	5.97654
chr1	10107499	10172499	2.04041
chr1	10002499	10177499	13.5985
chr1	10012499	10177499	7.26249
chr1	10092499	10177499	15.9686
chr1	10117499	10177499	2.01757
chr1	9952499	10177499	3.54786
chr1	10002499	10272499	7.83945
chr1	10012499	10272499	4.81522
chr1	10092499	10272499	2.303
chr1	10272499	10352499	6.48747
chr1	10272499	10357499	7.73524
chr1	10272499	10362499	5.76884
chr1	10272499	10457499	13.4364
chr1	9952499	10272499	4.77614
chr1	9957499	10272499	2.16011
chr1	10272499	10352499	6.48747
chr1	10272499	10357499	7.73524
chr1	10272499	10362499	5.76884
chr1	10442499	10447499	10.9081
chr1	10442499	10447499	10.9081
chr1	10447499	10457499	8.98802
chr1	10002499	10457499	2.95007
chr1	10272499	10457499	13.4364
chr1	10447499	10457499	8.98802
chr1	10457499	10462499	7.43355
chr1	10457499	12077499	2.18998
chr1	9952499	10457499	2.22821
chr1	10457499	10462499	7.43355
chr1	9952499	10462499	3.43729
chr1	10012499	10497499	2.16963
chr1	10517499	11992499	2.46564
chr1	10522499	11867499	2.8864
chr1	10532499	12042499	3.36332
chr1	10537499	11867499	4.77145
chr1	10537499	11992499	2.96574
chr1	10537499	12022499	2.57392
chr1	10542499	11867499	5.57978
chr1	10542499	11967499	3.07257
chr1	10542499	12052499	2.60781
chr1	10547499	11967499	5.43819
chr1	10547499	11972499	4.07791
chr1	10547499	11992499	3.07868
chr1	10552499	11867499	12.5612
chr1	10552499	11967499	11.6077
chr1	10552499	12042499	2.70094
chr1	10557499	11967499	16.5403
chr1	10557499	11972499	2.44469
chr1	10557499	11977499	2.70521
chr1	10557499	11992499	3.66231
chr1	10557499	12037499	3.49283
chr1	10557499	12052499	6.27854
chr1	10557499	12077499	8.07877
chr1	10562499	11967499	12.5747
chr1	10562499	11977499	2.0969
chr1	10562499	11997499	3.91129
chr1	10562499	12027499	5.0769
chr1	10562499	12052499	3.19804
chr1	10562499	12062499	2.9826
chr1	10562499	12077499	10.1405
chr1	10562499	12107499	2.12813
chr1	10567499	10697499	26.3756
chr1	10567499	10732499	6.25919
chr1	10567499	10737499	44.9181
chr1	10567499	10837499	6.50947
chr1	10567499	10842499	2.8148
chr1	10567499	10852499	31.0325
chr1	10567499	10857499	30.8891
chr1	10567499	10927499	4.83606
chr1	10567499	11002499	2.05715
chr1	10567499	11072499	13.1834
chr1	10567499	11797499	2.02696
chr1	10567499	11867499	14.6601
chr1	10567499	11872499	4.19558
chr1	10567499	11967499	35.5196
chr1	10567499	11972499	7.11143
chr1	10567499	11987499	4.74083
chr1	10567499	11992499	5.06032
chr1	10567499	12027499	3.90388
chr1	10567499	12037499	4.00995
chr1	10567499	12042499	9.2925
chr1	10567499	12047499	6.17855
chr1	10567499	12052499	7.9466
chr1	10567499	12057499	3.40796
chr1	10567499	12062499	7.83321
chr1	10567499	12077499	31.1639
chr1	10567499	12082499	4.79738
chr1	10567499	12087499	2.14497
chr1	10567499	12132499	5.47417
chr1	10572499	10697499	39.1012
chr1	10572499	10732499	3.06088
chr1	10572499	10737499	14.3029
chr1	10572499	10757499	3.25228
chr1	10572499	10837499	9.68796
chr1	10572499	10847499	3.10993
chr1	10572499	10852499	22.268
chr1	10572499	10857499	10.822
chr1	10572499	10862499	4.8201
chr1	10572499	10927499	6.70462
chr1	10572499	11072499	3.56406
chr1	10572499	11797499	3.93632
chr1	10572499	11867499	6.72864
chr1	10572499	11872499	2.60369
chr1	10572499	11957499	3.88684
chr1	10572499	11967499	47.5064
chr1	10572499	11972499	17.4248
chr1	10572499	11982499	5.25197
chr1	10572499	11987499	5.49428
chr1	10572499	11992499	15.7546
chr1	10572499	11997499	9.71419
chr1	10572499	12007499	3.19542
chr1	10572499	12022499	4.61606
chr1	10572499	12027499	4.63003
chr1	10572499	12037499	7.46662
chr1	10572499	12042499	15.5406
chr1	10572499	12047499	7.79257
chr1	10572499	12052499	23.1945
chr1	10572499	12062499	3.27442
chr1	10572499	12072499	5.87965
chr1	10572499	12077499	36.1653
chr1	10572499	12082499	6.466
chr1	10572499	12092499	17.9581
chr1	10572499	12102499	7.56034
chr1	10572499	12107499	19.4183
chr1	10572499	12112499	2.81848
chr1	10572499	12127499	5.78278
chr1	10572499	12132499	19.3835
chr1	10572499	12137499	5.02273
chr1	10572499	12142499	3.37658
chr1	10577499	10687499	12.1144
chr1	10577499	10692499	3.33817
chr1	10577499	10697499	41.0361
chr1	10577499	10727499	2.04075
chr1	10577499	10732499	6.19289
chr1	10577499	10737499	26.8818
chr1	10577499	10752499	2.92051
chr1	10577499	10757499	5.19173
chr1	10577499	10837499	2.81808
chr1	10577499	10847499	2.43669
chr1	10577499	10852499	33.1507
chr1	10577499	10857499	11.488
chr1	10577499	11072499	5.40864
chr1	10577499	11867499	3.00677
chr1	10577499	11967499	7.67362
chr1	10577499	11972499	10.1463
chr1	10577499	11982499	5.46061
chr1	10577499	11992499	4.31352
chr1	10577499	11997499	5.30351
chr1	10577499	12042499	10.4233
chr1	10577499	12047499	7.13689
chr1	10577499	12052499	10.0117
chr1	10577499	12057499	4.24378
chr1	10577499	12062499	5.10094
chr1	10577499	12077499	22.4293
chr1	10577499	12082499	5.74862
chr1	10577499	12092499	2.06676
chr1	10577499	12102499	6.8621
chr1	10577499	12107499	6.67847
chr1	10577499	12112499	2.94388
chr1	10577499	12127499	5.10994
chr1	10577499	12132499	7.28441
chr1	10582499	10697499	8.00532
chr1	10582499	10737499	3.32864
chr1	10582499	10852499	6.33097
chr1	10582499	11967499	2.42408
chr1	10582499	12037499	2.15198
chr1	10582499	12052499	3.35098
chr1	10587499	10697499	22.5243
chr1	10587499	10732499	2.94231
chr1	10587499	10737499	9.47566
chr1	10587499	10852499	6.12518
chr1	10587499	11797499	2.20394
chr1	10587499	11967499	3.56957
chr1	10587499	12002499	2.12946
chr1	10587499	12047499	4.75786
chr1	10587499	12052499	4.61217
chr1	10587499	12077499	15.6546
chr1	10587499	12082499	3.33801
chr1	10587499	12107499	3.34284
chr1	10587499	12132499	11.3355
chr1	10587499	12152499	2.15527
chr1	10592499	10697499	5.01279
chr1	10592499	12052499	3.37297
chr1	10592499	12077499	2.58985
chr1	10597499	11992499	3.961
chr1	10597499	12077499	2.64169
chr1	10617499	11967499	2.89815
chr1	10617499	11992499	2.98016
chr1	10617499	12077499	2.35409
chr1	10617499	12112499	3.11964
chr1	10622499	12077499	2.64431
chr1	10627499	10852499	3.93559
chr1	10627499	11967499	2.80939
chr1	10627499	11992499	5.28842
chr1	10627499	12047499	2.49598
chr1	10627499	12052499	3.01164
chr1	10627499	12082499	3.33167
chr1	10627499	12132499	4.03407
chr1	10642499	12077499	3.32015
chr1	10652499	12077499	3.22205
chr1	10677499	11992499	2.36895
chr1	10577499	10687499	12.1144
chr1	10687499	10692499	2.48119
chr1	10687499	11972499	2.32496
chr1	10687499	12077499	4.54866
chr1	10687499	12082499	3.30696
chr1	10687499	12102499	5.18644
chr1	10577499	10692499	3.33817
chr1	10687499	10692499	2.48119
chr1	10692499	12077499	4.721
chr1	10567499	10697499	26.3756
chr1	10572499	10697499	39.1012
chr1	10577499	10697499	41.0361
chr1	10582499	10697499	8.00532
chr1	10587499	10697499	22.5243
chr1	10592499	10697499	5.01279
chr1	10697499	10852499	6.4169
chr1	10697499	10857499	3.34415
chr1	10697499	10927499	5.67632
chr1	10697499	11867499	18.2845
chr1	10697499	11897499	2.21147
chr1	10697499	11962499	2.12378
chr1	10697499	11967499	14.4677
chr1	10697499	11972499	2.48347
chr1	10697499	11982499	5.46988
chr1	10697499	11987499	6.75861
chr1	10697499	11992499	10.6585
chr1	10697499	11997499	15.0999
chr1	10697499	12017499	2.90049
chr1	10697499	12027499	2.02409
chr1	10697499	12032499	2.2763
chr1	10697499	12037499	4.33913
chr1	10697499	12042499	13.5665
chr1	10697499	12047499	6.26609
chr1	10697499	12052499	20.7886
chr1	10697499	12057499	3.64809
chr1	10697499	12062499	8.12592
chr1	10697499	12067499	3.94592
chr1	10697499	12072499	3.78753
chr1	10697499	12077499	90.759
chr1	10697499	12082499	17.234
chr1	10697499	12087499	4.64945
chr1	10697499	12102499	26.2291
chr1	10697499	12107499	33.4857
chr1	10697499	12112499	4.72036
chr1	10697499	12122499	7.47619
chr1	10697499	12127499	10.6793
chr1	10697499	12132499	25.0281
chr1	10697499	12137499	8.89746
chr1	10697499	12142499	9.72964
chr1	10697499	12147499	4.16565
chr1	10697499	12152499	26.2359
chr1	10702499	12077499	3.96354
chr1	10702499	12082499	4.34765
chr1	10702499	12107499	3.5121
chr1	10707499	12077499	7.14236
chr1	10712499	10852499	4.24962
chr1	10722499	12077499	5.50754
chr1	10722499	12152499	3.62557
chr1	10577499	10727499	2.04075
chr1	10727499	12077499	6.33451
chr1	10727499	12132499	2.54284
chr1	10567499	10732499	6.25919
chr1	10572499	10732499	3.06088
chr1	10577499	10732499	6.19289
chr1	10587499	10732499	2.94231
chr1	10732499	10847499	3.70057
chr1	10732499	10852499	4.6675
chr1	10732499	10857499	2.78176
chr1	10732499	10927499	7.38246
chr1	10732499	12042499	2.75467
chr1	10732499	12047499	3.34411
chr1	10732499	12077499	16.5686
chr1	10732499	12082499	13.082
chr1	10732499	12092499	3.0818
chr1	10732499	12102499	4.60068
chr1	10732499	12107499	17.5937
chr1	10732499	12122499	3.42721
chr1	10732499	12127499	21.8226
chr1	10732499	12132499	15.2519
chr1	10732499	12137499	9.09615
chr1	10732499	12142499	8.98203
chr1	10732499	12147499	4.29361
chr1	10732499	12152499	36.9041
chr1	10567499	10737499	44.9181
chr1	10572499	10737499	14.3029
chr1	10577499	10737499	26.8818
chr1	10582499	10737499	3.32864
chr1	10587499	10737499	9.47566
chr1	10737499	10847499	9.15891
chr1	10737499	10852499	64.8913
chr1	10737499	10857499	67.7407
chr1	10737499	10862499	11.6963
chr1	10737499	10927499	14.3762
chr1	10737499	11072499	2.63247
chr1	10737499	11797499	3.63769
chr1	10737499	11867499	7.23403
chr1	10737499	11917499	3.69436
chr1	10737499	11967499	13.0595
chr1	10737499	11972499	5.58564
chr1	10737499	11982499	3.29239
chr1	10737499	11987499	2.23102
chr1	10737499	11992499	14.3825
chr1	10737499	11997499	6.31552
chr1	10737499	12022499	5.15577
chr1	10737499	12027499	2.92167
chr1	10737499	12042499	5.90567
chr1	10737499	12047499	9.59655
chr1	10737499	12052499	14.8921
chr1	10737499	12057499	3.78338
chr1	10737499	12062499	3.21346
chr1	10737499	12077499	65.0934
chr1	10737499	12082499	19.2416
chr1	10737499	12087499	6.40342
chr1	10737499	12092499	14.4765
chr1	10737499	12097499	8.97756
chr1	10737499	12102499	27.921
chr1	10737499	12107499	57.5626
chr1	10737499	12112499	14.0454
chr1	10737499	12122499	12.3112
chr1	10737499	12127499	39.2476
chr1	10737499	12132499	109.797
chr1	10737499	12137499	35.7446
chr1	10737499	12142499	65.6089
chr1	10737499	12147499	49.6893
chr1	10737499	12152499	500
chr1	10737499	12157499	13.5803
chr1	10742499	10852499	9.65213
chr1	10742499	10857499	10.7219
chr1	10742499	12132499	9.27842
chr1	10742499	12137499	4.69152
chr1	10742499	12152499	106.65
chr1	10742499	12157499	5.70098
chr1	10747499	10852499	7.09068
chr1	10747499	10862499	7.50154
chr1	10577499	10752499	2.92051
chr1	10752499	10847499	4.58738
chr1	10752499	10852499	18.1026
chr1	10752499	10857499	3.35696
chr1	10572499	10757499	3.25228
chr1	10577499	10757499	5.19173
chr1	10757499	10772499	5.43102
chr1	10757499	10847499	10.3589
chr1	10757499	10852499	26.1528
chr1	10757499	10857499	15.0617
chr1	10757499	10862499	6.34771
chr1	10757499	10927499	9.0638
chr1	10762499	10847499	2.4166
chr1	10757499	10772499	5.43102
chr1	10772499	10852499	2.87723
chr1	10782499	10852499	4.50889
chr1	10787499	10852499	11.5231
chr1	10567499	10837499	6.50947
chr1	10572499	10837499	9.68796
chr1	10577499	10837499	2.81808
chr1	10567499	10842499	2.8148
chr1	10572499	10847499	3.10993
chr1	10577499	10847499	2.43669
chr1	10732499	10847499	3.70057
chr1	10737499	10847499	9.15891
chr1	10752499	10847499	4.58738
chr1	10757499	10847499	10.3589
chr1	10762499	10847499	2.4166
chr1	10567499	10852499	31.0325
chr1	10572499	10852499	22.268
chr1	10577499	10852499	33.1507
chr1	10582499	10852499	6.33097
chr1	10587499	10852499	6.12518
chr1	10627499	10852499	3.93559
chr1	10697499	10852499	6.4169
chr1	10712499	10852499	4.24962
chr1	10732499	10852499	4.6675
chr1	10737499	10852499	64.8913
chr1	10742499	10852499	9.65213
chr1	10747499	10852499	7.09068
chr1	10752499	10852499	18.1026
chr1	10757499	10852499	26.1528
chr1	10772499	10852499	2.87723
chr1	10782499	10852499	4.50889
chr1	10787499	10852499	11.5231
chr1	10852499	10927499	4.65471
chr1	10852499	11072499	2.81277
chr1	10852499	11797499	2.08358
chr1	10567499	10857499	30.8891
chr1	10572499	10857499	10.822
chr1	10577499	10857499	11.488
chr1	10697499	10857499	3.34415
chr1	10732499	10857499	2.78176
chr1	10737499	10857499	67.7407
chr1	10742499	10857499	10.7219
chr1	10752499	10857499	3.35696
chr1	10757499	10857499	15.0617
chr1	10857499	10927499	9.63734
chr1	10572499	10862499	4.8201
[truncated: 219,470+ more rows]

## Sheet: Supplementary Data 4
Supplementary Data 4: H3K27ac HiChIP loop calls for LuCaP 173.1
chromosome	anchor_1	anchor_2	negative_log10(Q)
chr1	1242499	1252499	5.45581
chr1	1242499	1442499	3.81317
chr1	1252499	1242499	5.45581
chr1	1252499	1257499	2.21469
chr1	1257499	1252499	2.21469
chr1	1442499	1242499	3.81317
chr1	1822499	1837499	3.53712
chr1	1837499	1822499	3.53712
chr1	2347499	2477499	4.03031
chr1	2477499	2347499	4.03031
chr1	2482499	2517499	2.38398
chr1	2517499	2482499	2.38398
chr1	3542499	3637499	3.22451
chr1	3567499	3582499	6.11076
chr1	3567499	3607499	12.022
chr1	3567499	3622499	3.33043
chr1	3567499	3627499	3.97916
chr1	3572499	3582499	5.94397
chr1	3577499	3582499	4.6806
chr1	3582499	3567499	6.11076
chr1	3582499	3572499	5.94397
chr1	3582499	3577499	4.6806
chr1	3582499	3607499	7.66655
chr1	3587499	3607499	4.35892
chr1	3607499	3567499	12.022
chr1	3607499	3582499	7.66655
chr1	3607499	3587499	4.35892
chr1	3607499	3622499	2.56289
chr1	3612499	3627499	4.10236
chr1	3622499	3567499	3.33043
chr1	3622499	3607499	2.56289
chr1	3627499	3567499	3.97916
chr1	3627499	3612499	4.10236
chr1	3637499	3542499	3.22451
chr1	3827499	4917499	2.32544
chr1	4917499	3827499	2.32544
chr1	5572499	5807499	3.33373
chr1	5727499	5782499	4.27506
chr1	5782499	5727499	4.27506
chr1	5807499	5572499	3.33373
chr1	5832499	5887499	2.06499
chr1	5887499	5832499	2.06499
chr1	6307499	6402499	2.07476
chr1	6307499	6432499	3.53376
chr1	6307499	6447499	6.52611
chr1	6307499	6467499	2.15393
chr1	6402499	6307499	2.07476
chr1	6427499	6447499	5.49585
chr1	6427499	6452499	2.3731
chr1	6432499	6307499	3.53376
chr1	6432499	6447499	2.58138
chr1	6447499	6307499	6.52611
chr1	6447499	6427499	5.49585
chr1	6447499	6432499	2.58138
chr1	6452499	6427499	2.3731
chr1	6467499	6307499	2.15393
chr1	6552499	6612499	6.98395
chr1	6612499	6552499	6.98395
chr1	6882499	6942499	3.15016
chr1	6882499	6987499	2.83696
chr1	6887499	7017499	2.42583
chr1	6942499	6882499	3.15016
chr1	6987499	6882499	2.83696
chr1	7017499	6887499	2.42583
chr1	7287499	7392499	3.51771
chr1	7322499	7392499	5.75914
chr1	7322499	7707499	2.1588
chr1	7392499	7287499	3.51771
chr1	7392499	7322499	5.75914
chr1	7437499	7707499	2.27341
chr1	7707499	7322499	2.1588
chr1	7707499	7437499	2.27341
chr1	8077499	8377499	3.97811
chr1	8377499	8077499	3.97811
chr1	8432499	8467499	4.98415
chr1	8432499	8527499	2.43933
chr1	8467499	8432499	4.98415
chr1	8527499	8432499	2.43933
chr1	8762499	8877499	4.53177
chr1	8877499	8762499	4.53177
chr1	8877499	8907499	3.45451
chr1	8882499	8907499	2.25479
chr1	8907499	8877499	3.45451
chr1	8907499	8882499	2.25479
chr1	9852499	9897499	5.75914
chr1	9887499	10092499	2.31241
chr1	9887499	9897499	10.9735
chr1	9887499	9902499	3.21811
chr1	9897499	9852499	5.75914
chr1	9897499	9887499	10.9735
chr1	9902499	9887499	3.21811
chr1	9952499	10462499	2.67701
chr1	10002499	10092499	2.30702
chr1	10092499	10002499	2.30702
chr1	10092499	9887499	2.31241
chr1	10462499	9952499	2.67701
chr1	10737499	10852499	5.33075
chr1	10737499	10857499	4.34914
chr1	10742499	10857499	2.05376
chr1	10747499	10837499	3.45874
chr1	10747499	10852499	2.33138
chr1	10752499	10837499	5.10643
chr1	10752499	10842499	3.11666
chr1	10752499	10847499	3.0961
chr1	10752499	10852499	28.2068
chr1	10752499	10857499	3.72218
chr1	10757499	10857499	3.77044
chr1	10797499	10822499	4.83433
chr1	10797499	10837499	2.79644
chr1	10797499	10852499	13.3538
chr1	10822499	10797499	4.83433
chr1	10837499	10747499	3.45874
chr1	10837499	10752499	5.10643
chr1	10837499	10797499	2.79644
chr1	10842499	10752499	3.11666
chr1	10847499	10752499	3.0961
chr1	10852499	10737499	5.33075
chr1	10852499	10747499	2.33138
chr1	10852499	10752499	28.2068
chr1	10852499	10797499	13.3538
chr1	10852499	11002499	2.60059
chr1	10857499	10737499	4.34914
chr1	10857499	10742499	2.05376
chr1	10857499	10752499	3.72218
chr1	10857499	10757499	3.77044
chr1	10862499	10927499	3.11477
chr1	10927499	10862499	3.11477
chr1	11002499	10852499	2.60059
chr1	11742499	11792499	3.15096
chr1	11792499	11742499	3.15096
chr1	12332499	12677499	2.09652
chr1	12677499	12332499	2.09652
chr1	15477499	15612499	2.48097
chr1	15612499	15477499	2.48097
chr1	15612499	15737499	2.1518
chr1	15667499	15737499	9.75764
chr1	15667499	15747499	2.72481
chr1	15672499	15737499	5.03081
chr1	15737499	15612499	2.1518
chr1	15737499	15667499	9.75764
chr1	15737499	15672499	5.03081
chr1	15737499	15852499	3.78953
chr1	15747499	15667499	2.72481
chr1	15787499	15852499	2.33724
chr1	15852499	15737499	3.78953
chr1	15852499	15787499	2.33724
chr1	15852499	16072499	3.08399
chr1	15852499	16162499	2.25716
chr1	16072499	15852499	3.08399
chr1	16157499	16177499	3.07191
chr1	16162499	15852499	2.25716
chr1	16162499	16172499	5.4698
chr1	16162499	16177499	4.41875
chr1	16172499	16162499	5.4698
chr1	16177499	16157499	3.07191
chr1	16177499	16162499	4.41875
chr1	16392499	16562499	2.62593
chr1	16402499	16532499	2.22789
chr1	16407499	16512499	6.23209
chr1	16512499	16407499	6.23209
chr1	16532499	16402499	2.22789
chr1	16532499	16572499	4.09113
chr1	16562499	16392499	2.62593
chr1	16572499	16532499	4.09113
chr1	16692499	16767499	3.01156
chr1	16767499	16692499	3.01156
chr1	16937499	17242499	2.89558
chr1	16952499	17277499	2.73572
chr1	17242499	16937499	2.89558
chr1	17277499	16952499	2.73572
chr1	17292499	17337499	3.19366
chr1	17337499	17292499	3.19366
chr1	17447499	17557499	2.59438
chr1	17447499	17572499	3.38276
chr1	17452499	17562499	9.39346
chr1	17557499	17447499	2.59438
chr1	17562499	17452499	9.39346
chr1	17572499	17447499	3.38276
chr1	17827499	17927499	4.68026
chr1	17827499	17932499	8.0079
chr1	17832499	17922499	4.87316
chr1	17922499	17832499	4.87316
chr1	17927499	17827499	4.68026
chr1	17932499	17827499	8.0079
chr1	18007499	18402499	3.01872
chr1	18077499	18572499	3.25492
chr1	18217499	18402499	2.52499
chr1	18347499	18407499	2.01519
chr1	18402499	18007499	3.01872
chr1	18402499	18217499	2.52499
chr1	18407499	18347499	2.01519
chr1	18432499	18552499	2.20457
chr1	18552499	18432499	2.20457
chr1	18572499	18077499	3.25492
chr1	19222499	19272499	2.84381
chr1	19222499	19377499	4.02812
chr1	19222499	19382499	3.15745
chr1	19222499	19392499	7.76277
chr1	19222499	19402499	2.79983
chr1	19222499	19682499	2.67367
chr1	19222499	19732499	2.42505
chr1	19227499	19272499	8.83997
chr1	19227499	19277499	4.49277
chr1	19227499	19282499	7.02328
chr1	19227499	19362499	9.90344
chr1	19227499	19377499	4.03685
chr1	19227499	19392499	2.82922
chr1	19227499	19397499	4.37449
chr1	19227499	19402499	2.29972
chr1	19232499	19397499	2.33176
chr1	19272499	19222499	2.84381
chr1	19272499	19227499	8.83997
chr1	19272499	19387499	2.2977
chr1	19277499	19227499	4.49277
chr1	19282499	19227499	7.02328
chr1	19362499	19227499	9.90344
chr1	19377499	19222499	4.02812
chr1	19377499	19227499	4.03685
chr1	19382499	19222499	3.15745
chr1	19387499	19272499	2.2977
chr1	19392499	19222499	7.76277
chr1	19392499	19227499	2.82922
chr1	19397499	19227499	4.37449
chr1	19397499	19232499	2.33176
chr1	19402499	19222499	2.79983
chr1	19402499	19227499	2.29972
chr1	19537499	19922499	2.79704
chr1	19677499	19792499	2.6888
chr1	19682499	19222499	2.67367
chr1	19732499	19222499	2.42505
chr1	19792499	19677499	2.6888
chr1	19812499	19922499	4.41567
chr1	19922499	19537499	2.79704
chr1	19922499	19812499	4.41567
chr1	20247499	20452499	2.95259
chr1	20247499	20477499	2.50372
chr1	20252499	20482499	2.39561
chr1	20452499	20247499	2.95259
chr1	20477499	20247499	2.50372
chr1	20482499	20252499	2.39561
chr1	21042499	21057499	5.73834
chr1	21052499	21057499	3.32844
chr1	21057499	21042499	5.73834
chr1	21057499	21052499	3.32844
chr1	21057499	21347499	4.28575
chr1	21057499	21582499	2.74775
chr1	21057499	21672499	3.27001
chr1	21347499	21057499	4.28575
chr1	21347499	21497499	2.13108
chr1	21497499	21347499	2.13108
chr1	21567499	21697499	2.94495
chr1	21572499	21662499	2.49763
chr1	21577499	21647499	2.81922
chr1	21577499	21657499	5.92461
chr1	21577499	21662499	15.4812
chr1	21577499	21667499	5.36301
chr1	21577499	21672499	5.46682
chr1	21577499	21692499	3.83811
chr1	21577499	21697499	3.82916
chr1	21582499	21057499	2.74775
chr1	21582499	21637499	6.30252
chr1	21582499	21652499	16.1549
chr1	21582499	21657499	8.33399
chr1	21582499	21662499	22.6696
chr1	21582499	21667499	23.128
chr1	21582499	21672499	13.6514
chr1	21582499	21692499	8.33074
chr1	21582499	21697499	4.1417
chr1	21582499	21897499	2.71347
chr1	21582499	21967499	2.13206
chr1	21587499	21657499	4.03676
chr1	21587499	21667499	3.86531
chr1	21597499	21662499	3.27495
chr1	21602499	21672499	2.77623
chr1	21637499	21582499	6.30252
chr1	21647499	21577499	2.81922
chr1	21647499	21962499	3.73011
chr1	21652499	21582499	16.1549
chr1	21657499	21577499	5.92461
chr1	21657499	21582499	8.33399
chr1	21657499	21587499	4.03676
chr1	21662499	21572499	2.49763
chr1	21662499	21577499	15.4812
chr1	21662499	21582499	22.6696
chr1	21662499	21597499	3.27495
chr1	21667499	21577499	5.36301
chr1	21667499	21582499	23.128
chr1	21667499	21587499	3.86531
chr1	21672499	21057499	3.27001
chr1	21672499	21577499	5.46682
chr1	21672499	21582499	13.6514
chr1	21672499	21602499	2.77623
chr1	21692499	21577499	3.83811
chr1	21692499	21582499	8.33074
chr1	21697499	21567499	2.94495
chr1	21697499	21577499	3.82916
chr1	21697499	21582499	4.1417
chr1	21897499	21582499	2.71347
chr1	21962499	21647499	3.73011
chr1	21967499	21582499	2.13206
chr1	23172499	23177499	4.28525
chr1	23177499	23172499	4.28525
chr1	23672499	23697499	6.3505
chr1	23672499	23727499	3.25342
chr1	23672499	23752499	2.9995
chr1	23672499	23857499	5.59151
chr1	23697499	23672499	6.3505
chr1	23697499	23752499	3.63414
chr1	23697499	23857499	5.65353
chr1	23727499	23672499	3.25342
chr1	23752499	23672499	2.9995
chr1	23752499	23697499	3.63414
chr1	23827499	23857499	3.46582
chr1	23857499	23672499	5.59151
chr1	23857499	23697499	5.65353
chr1	23857499	23827499	3.46582
chr1	23867499	23962499	4.05538
chr1	23872499	23962499	12.8854
chr1	23872499	23967499	5.13426
chr1	23877499	23947499	4.02223
chr1	23877499	23962499	4.5867
chr1	23882499	23917499	3.32948
chr1	23882499	23922499	7.76959
chr1	23882499	23947499	5.52112
chr1	23882499	23952499	2.28073
chr1	23882499	23962499	8.09763
chr1	23887499	23917499	2.31495
chr1	23887499	23947499	3.89677
chr1	23892499	23917499	6.39868
chr1	23892499	23947499	5.21221
chr1	23917499	23882499	3.32948
chr1	23917499	23887499	2.31495
chr1	23917499	23892499	6.39868
chr1	23922499	23882499	7.76959
chr1	23922499	23947499	7.10486
chr1	23947499	23877499	4.02223
chr1	23947499	23882499	5.52112
chr1	23947499	23887499	3.89677
chr1	23947499	23892499	5.21221
chr1	23947499	23922499	7.10486
chr1	23952499	23882499	2.28073
chr1	23962499	23867499	4.05538
chr1	23962499	23872499	12.8854
chr1	23962499	23877499	4.5867
chr1	23962499	23882499	8.09763
chr1	23967499	23872499	5.13426
chr1	24527499	24717499	4.23841
chr1	24527499	24742499	2.05615
chr1	24532499	24647499	3.16091
chr1	24647499	24532499	3.16091
chr1	24717499	24527499	4.23841
chr1	24742499	24527499	2.05615
chr1	25032499	25072499	2.79227
chr1	25072499	25032499	2.79227
chr1	25257499	25527499	5.32235
chr1	25357499	25527499	2.1989
chr1	25527499	25257499	5.32235
chr1	25527499	25357499	2.1989
chr1	25942499	26072499	3.25812
chr1	25947499	26067499	2.64328
chr1	26057499	26062499	2.47939
chr1	26062499	26057499	2.47939
chr1	26067499	25947499	2.64328
chr1	26072499	25942499	3.25812
chr1	26437499	26562499	4.30948
chr1	26562499	26437499	4.30948
chr1	26827499	26857499	11.465
chr1	26827499	27192499	2.97787
chr1	26857499	26827499	11.465
chr1	26857499	27022499	7.17897
chr1	26857499	27192499	3.60682
chr1	26932499	27117499	3.57347
chr1	26947499	27017499	28.9865
chr1	26947499	27022499	38.7102
chr1	26947499	27192499	4.72001
chr1	27017499	26947499	28.9865
chr1	27017499	27022499	3.44911
chr1	27022499	26857499	7.17897
chr1	27022499	26947499	38.7102
chr1	27022499	27017499	3.44911
chr1	27022499	27117499	3.89904
chr1	27022499	27187499	2.73827
chr1	27022499	27192499	6.40149
chr1	27117499	26932499	3.57347
chr1	27117499	27022499	3.89904
chr1	27187499	27022499	2.73827
chr1	27187499	27192499	4.94389
chr1	27192499	26827499	2.97787
chr1	27192499	26857499	3.60682
chr1	27192499	26947499	4.72001
chr1	27192499	27022499	6.40149
chr1	27192499	27187499	4.94389
chr1	27672499	27677499	2.55853
chr1	27677499	27672499	2.55853
chr1	27677499	27717499	3.20457
chr1	27692499	27927499	3.8745
chr1	27717499	27677499	3.20457
chr1	27747499	27927499	3.55343
chr1	27852499	27927499	3.96617
chr1	27857499	27927499	7.72442
chr1	27902499	27927499	2.63995
chr1	27927499	27692499	3.8745
chr1	27927499	27747499	3.55343
chr1	27927499	27852499	3.96617
chr1	27927499	27857499	7.72442
chr1	27927499	27902499	2.63995
chr1	28972499	29212499	3.47591
chr1	29212499	28972499	3.47591
chr1	29212499	29507499	2.94595
chr1	29212499	29532499	3.94077
chr1	29507499	29212499	2.94595
chr1	29532499	29212499	3.94077
chr1	29832499	30052499	2.03415
chr1	30052499	29832499	2.03415
chr1	31672499	31887499	2.00852
chr1	31887499	31672499	2.00852
chr1	32112499	32227499	2.79103
chr1	32227499	32112499	2.79103
chr1	32477499	32647499	7.63459
chr1	32482499	32527499	11.7053
chr1	32482499	32537499	6.48436
chr1	32527499	32482499	11.7053
chr1	32537499	32482499	6.48436
chr1	32647499	32477499	7.63459
chr1	33762499	33832499	3.83558
chr1	33792499	33832499	7.21795
chr1	33812499	33832499	2.85038
chr1	33832499	33762499	3.83558
chr1	33832499	33792499	7.21795
chr1	33832499	33812499	2.85038
chr1	33832499	33937499	2.05401
chr1	33937499	33832499	2.05401
chr1	35657499	36172499	2.05485
chr1	36107499	36182499	3.03353
chr1	36172499	35657499	2.05485
chr1	36182499	36107499	3.03353
chr1	36397499	36547499	2.17367
chr1	36547499	36397499	2.17367
chr1	37052499	37067499	9.80655
chr1	37052499	37502499	8.89034
chr1	37067499	37052499	9.80655
chr1	37237499	37502499	3.78338
chr1	37502499	37052499	8.89034
chr1	37502499	37237499	3.78338
chr1	38492499	39282499	3.55086
chr1	39282499	38492499	3.55086
chr1	39572499	39617499	2.44798
chr1	39617499	39572499	2.44798
chr1	40287499	40367499	2.23894
chr1	40367499	40287499	2.23894
chr1	41827499	41857499	3.55537
chr1	41827499	41882499	3.89176
chr1	41827499	41897499	3.60057
chr1	41827499	41947499	2.66815
chr1	41832499	41842499	6.46885
chr1	41832499	41852499	2.87979
chr1	41832499	41857499	3.31915
chr1	41832499	41862499	2.66052
chr1	41842499	41832499	6.46885
chr1	41842499	41857499	3.5336
chr1	41852499	41832499	2.87979
chr1	41857499	41827499	3.55537
chr1	41857499	41832499	3.31915
chr1	41857499	41842499	3.5336
chr1	41862499	41832499	2.66052
chr1	41882499	41827499	3.89176
chr1	41897499	41827499	3.60057
chr1	41907499	41947499	6.76039
chr1	41947499	41827499	2.66815
chr1	41947499	41907499	6.76039
chr1	42802499	42847499	18.0862
chr1	42802499	42882499	2.00073
chr1	42802499	42922499	18.9593
chr1	42802499	42932499	8.11591
chr1	42802499	43147499	2.50114
chr1	42802499	43312499	2.11401
chr1	42807499	42847499	2.86069
chr1	42807499	43207499	2.24614
chr1	42847499	42802499	18.0862
chr1	42847499	42807499	2.86069
chr1	42847499	42922499	2.5416
chr1	42882499	42802499	2.00073
chr1	42922499	42802499	18.9593
chr1	42922499	42847499	2.5416
chr1	42932499	42802499	8.11591
chr1	43147499	42802499	2.50114
chr1	43207499	42807499	2.24614
chr1	43312499	42802499	2.11401
chr1	43432499	43487499	3.74647
chr1	43432499	43512499	3.69157
chr1	43487499	43432499	3.74647
chr1	43512499	43432499	3.69157
chr1	43997499	44052499	7.58846
chr1	43997499	44117499	2.46617
chr1	44052499	43997499	7.58846
chr1	44117499	43997499	2.46617
chr1	45097499	45102499	4.71511
chr1	45102499	45097499	4.71511
chr1	45272499	45477499	2.37075
chr1	45477499	45272499	2.37075
chr1	45477499	45767499	12.4827
chr1	45767499	45477499	12.4827
chr1	45987499	46017499	3.52845
chr1	45987499	46047499	2.03286
chr1	46017499	45987499	3.52845
chr1	46047499	45987499	2.03286
chr1	46152499	46217499	4.51708
chr1	46217499	46152499	4.51708
chr1	46442499	46657499	2.0626
chr1	46502499	46597499	5.2269
chr1	46502499	46642499	6.79242
chr1	46502499	46647499	19.1457
chr1	46507499	46647499	3.20387
chr1	46597499	46502499	5.2269
chr1	46597499	46647499	5.68477
chr1	46602499	46642499	2.03286
chr1	46642499	46502499	6.79242
chr1	46642499	46602499	2.03286
chr1	46647499	46502499	19.1457
chr1	46647499	46507499	3.20387
chr1	46647499	46597499	5.68477
chr1	46647499	46682499	2.65436
chr1	46647499	46687499	18.37
chr1	46652499	46662499	2.11164
chr1	46657499	46442499	2.0626
chr1	46662499	46652499	2.11164
chr1	46682499	46647499	2.65436
chr1	46687499	46647499	18.37
chr1	46957499	46992499	2.40865
chr1	46992499	46957499	2.40865
chr1	47997499	48117499	4.09261
chr1	48002499	48167499	2.13706
chr1	48117499	47997499	4.09261
chr1	48167499	48002499	2.13706
chr1	48937499	48992499	3.34875
chr1	48962499	48992499	3.98303
chr1	48967499	48992499	4.16292
chr1	48987499	48992499	2.23252
chr1	48992499	48937499	3.34875
chr1	48992499	48962499	3.98303
chr1	48992499	48967499	4.16292
chr1	48992499	48987499	2.23252
chr1	51172499	51447499	2.04228
chr1	51427499	51702499	3.53684
chr1	51432499	51447499	3.8147
chr1	51437499	51447499	13.0474
chr1	51437499	51657499	13.8183
chr1	51437499	51702499	6.28094
chr1	51442499	51702499	5.02038
chr1	51447499	51172499	2.04228
chr1	51447499	51432499	3.8147
chr1	51447499	51437499	13.0474
chr1	51447499	51702499	7.72651
chr1	51657499	51437499	13.8183
chr1	51702499	51427499	3.53684
chr1	51702499	51437499	6.28094
chr1	51702499	51442499	5.02038
chr1	51702499	51447499	7.72651
chr1	52422499	52442499	6.52876
chr1	52422499	52457499	2.86524
chr1	52442499	52422499	6.52876
chr1	52457499	52422499	2.86524
chr1	53017499	53162499	4.00031
chr1	53162499	53017499	4.00031
chr1	54617499	55232499	2.92504
chr1	54872499	54952499	35.3805
chr1	54952499	54872499	35.3805
chr1	55232499	54617499	2.92504
chr1	57222499	57287499	2.03286
chr1	57287499	57222499	2.03286
chr1	59247499	59347499	3.86007
chr1	59247499	59357499	3.04846
chr1	59247499	59542499	2.01408
chr1	59347499	59247499	3.86007
chr1	59357499	59247499	3.04846
chr1	59542499	59247499	2.01408
chr1	61332499	61362499	2.89252
chr1	61332499	61392499	2.0127
chr1	61362499	61332499	2.89252
chr1	61392499	61332499	2.0127
chr1	61522499	61542499	5.5481
chr1	61522499	61547499	3.38432
chr1	61522499	61607499	2.30138
chr1	61542499	61522499	5.5481
chr1	61547499	61522499	3.38432
chr1	61607499	61522499	2.30138
chr1	67237499	67392499	9.22768
chr1	67242499	67397499	5.96148
chr1	67247499	67392499	2.76426
chr1	67247499	67397499	2.28989
chr1	67392499	67237499	9.22768
chr1	67392499	67247499	2.76426
chr1	67397499	67242499	5.96148
chr1	67397499	67247499	2.28989
chr1	75837499	75842499	2.00584
chr1	75842499	75837499	2.00584
chr1	84972499	85037499	2.43382
chr1	84972499	85087499	3.04846
chr1	85037499	84972499	2.43382
chr1	85087499	84972499	3.04846
chr1	85312499	85317499	3.39503
chr1	85317499	85312499	3.39503
chr1	93812499	93912499	4.63133
chr1	93912499	93812499	4.63133
chr1	93912499	94077499	2.88327
chr1	93912499	94082499	12.6659
chr1	94077499	93912499	2.88327
chr1	94082499	93912499	12.6659
chr1	95322499	95392499	8.1211
chr1	95322499	95507499	2.30384
chr1	95392499	95322499	8.1211
chr1	95507499	95322499	2.30384
chr1	108077499	108212499	6.5493
chr1	108077499	108227499	6.66061
chr1	108212499	108077499	6.5493
chr1	108227499	108077499	6.66061
chr1	109797499	110072499	2.23625
chr1	109817499	109942499	3.09137
chr1	109942499	109817499	3.09137
chr1	110037499	110072499	17.6198
chr1	110037499	110077499	3.07023
chr1	110072499	109797499	2.23625
chr1	110072499	110037499	17.6198
chr1	110077499	110037499	3.07023
chr1	110087499	110167499	4.19974
chr1	110092499	110167499	11.1762
chr1	110092499	110527499	2.86932
chr1	110167499	110087499	4.19974
chr1	110167499	110092499	11.1762
chr1	110167499	110172499	3.29238
chr1	110172499	110167499	3.29238
chr1	110317499	110527499	3.0097
chr1	110322499	110527499	3.68263
chr1	110332499	110527499	3.1823
chr1	110527499	110092499	2.86932
chr1	110527499	110317499	3.0097
chr1	110527499	110322499	3.68263
chr1	110527499	110332499	3.1823
chr1	110752499	110832499	2.01723
chr1	110832499	110752499	2.01723
chr1	114447499	114472499	3.67031
chr1	114472499	114447499	3.67031
chr1	117367499	117532499	3.40028
chr1	117452499	117457499	2.18666
chr1	117457499	117452499	2.18666
chr1	117532499	117367499	3.40028
chr1	144927499	144932499	11.4671
chr1	144927499	145002499	2.77277
chr1	144927499	145027499	4.9889
chr1	144927499	145032499	5.2458
chr1	144927499	145057499	2.50393
chr1	144927499	145097499	2.10673
chr1	144932499	144927499	11.4671
chr1	144932499	144997499	19.7767
chr1	144932499	145002499	5.70691
chr1	144932499	145032499	19.0295
chr1	144932499	145037499	5.32203
chr1	144932499	145042499	10.2848
chr1	144932499	145057499	2.8895
chr1	144932499	145077499	2.65994
chr1	144932499	145087499	3.61288
chr1	144997499	144932499	19.7767
chr1	145002499	144927499	2.77277
chr1	145002499	144932499	5.70691
chr1	145027499	144927499	4.9889
chr1	145032499	144927499	5.2458
chr1	145032499	144932499	19.0295
chr1	145037499	144932499	5.32203
chr1	145042499	144932499	10.2848
chr1	145057499	144927499	2.50393
chr1	145057499	144932499	2.8895
chr1	145077499	144932499	2.65994
chr1	145087499	144932499	3.61288
chr1	145097499	144927499	2.10673
chr1	145432499	145457499	4.28687
chr1	145437499	145442499	6.34261
chr1	145437499	145447499	2.80189
chr1	145437499	145507499	2.5563
chr1	145442499	145437499	6.34261
chr1	145442499	145452499	2.1708
chr1	145447499	145437499	2.80189
chr1	145452499	145442499	2.1708
chr1	145457499	145432499	4.28687
chr1	145472499	145517499	2.31628
chr1	145477499	145507499	6.99941
chr1	145507499	145437499	2.5563
chr1	145507499	145477499	6.99941
chr1	145517499	145472499	2.31628
chr1	146642499	146712499	3.81474
chr1	146712499	146642499	3.81474
chr1	147012499	147082499	3.96881
chr1	147012499	147142499	2.09132
chr1	147082499	147012499	3.96881
chr1	147142499	147012499	2.09132
chr1	149817499	149822499	2.77277
chr1	149822499	149817499	2.77277
chr1	149857499	149912499	2.24761
chr1	149907499	149912499	2.51947
chr1	149912499	149857499	2.24761
chr1	149912499	149907499	2.51947
chr1	153322499	153457499	6.09004
chr1	153412499	153457499	4.8044
chr1	153457499	153322499	6.09004
chr1	153457499	153412499	4.8044
chr1	153497499	153537499	2.58124
chr1	153502499	153537499	4.96096
chr1	153507499	153537499	23.7008
chr1	153507499	153542499	5.60085
chr1	153512499	153537499	8.40205
chr1	153517499	153537499	16.7239
chr1	153522499	153537499	2.02483
chr1	153537499	153497499	2.58124
chr1	153537499	153502499	4.96096
chr1	153537499	153507499	23.7008
chr1	153537499	153512499	8.40205
chr1	153537499	153517499	16.7239
chr1	153537499	153522499	2.02483
chr1	153542499	153507499	5.60085
chr1	153787499	153937499	2.63818
chr1	153937499	153787499	2.63818
chr1	154157499	154192499	7.829
chr1	154192499	154157499	7.829
chr1	154532499	154577499	3.06348
chr1	154532499	154842499	2.47209
chr1	154577499	154532499	3.06348
chr1	154842499	154532499	2.47209
chr1	154947499	154972499	5.62854
chr1	154972499	154947499	5.62854
chr1	155037499	155047499	2.21121
chr1	155037499	155052499	7.02026
chr1	155042499	155047499	4.66892
chr1	155042499	155052499	5.70912
chr1	155042499	155142499	2.04488
chr1	155047499	155037499	2.21121
chr1	155047499	155042499	4.66892
chr1	155047499	155052499	8.54882
chr1	155052499	155037499	7.02026
chr1	155052499	155042499	5.70912
chr1	155052499	155047499	8.54882
chr1	155142499	155042499	2.04488
chr1	155177499	155197499	6.071
chr1	155197499	155177499	6.071
chr1	155227499	155277499	2.5187
chr1	155247499	155292499	3.41137
chr1	155277499	155227499	2.5187
chr1	155292499	155247499	3.41137
chr1	155902499	155947499	7.29361
chr1	155907499	155942499	2.83703
chr1	155907499	155947499	18.9663
chr1	155907499	155952499	2.7728
chr1	155907499	155957499	2.02641
chr1	155912499	155947499	15.2825
chr1	155912499	155952499	2.7003
chr1	155917499	155947499	8.07735
chr1	155917499	155952499	8.73694
chr1	155942499	155907499	2.83703
chr1	155947499	155902499	7.29361
chr1	155947499	155907499	18.9663
chr1	155947499	155912499	15.2825
chr1	155947499	155917499	8.07735
chr1	155952499	155907499	2.7728
chr1	155952499	155912499	2.7003
chr1	155952499	155917499	8.73694
chr1	155957499	155907499	2.02641
chr1	156067499	156087499	2.20305
chr1	156067499	156097499	5.42742
chr1	156072499	156087499	4.79814
chr1	156072499	156092499	27.7997
chr1	156072499	156097499	17.8197
chr1	156072499	156102499	3.50504
chr1	156077499	156087499	3.41422
chr1	156077499	156092499	3.51157
chr1	156082499	156092499	3.66948
chr1	156087499	156067499	2.20305
chr1	156087499	156072499	4.79814
chr1	156087499	156077499	3.41422
chr1	156087499	156092499	10.6917
chr1	156092499	156072499	27.7997
chr1	156092499	156077499	3.51157
chr1	156092499	156082499	3.66948
chr1	156092499	156087499	10.6917
chr1	156097499	156067499	5.42742
chr1	156097499	156072499	17.8197
chr1	156102499	156072499	3.50504
chr1	156427499	156472499	3.68832
chr1	156472499	156427499	3.68832
chr1	156562499	156572499	2.0407
chr1	156572499	156562499	2.0407
chr1	156657499	156677499	4.32121
chr1	156657499	156697499	3.47953
chr1	156662499	156677499	2.08315
chr1	156677499	156657499	4.32121
chr1	156677499	156662499	2.08315
chr1	156697499	156657499	3.47953
chr1	156717499	156722499	6.67689
chr1	156717499	156737499	2.13204
chr1	156722499	156717499	6.67689
chr1	156722499	156737499	2.72944
chr1	156737499	156717499	2.13204
chr1	156737499	156722499	2.72944
chr1	161167499	161172499	3.53253
chr1	161172499	161167499	3.53253
chr1	162037499	162137499	2.97422
chr1	162137499	162037499	2.97422
chr1	165367499	165562499	4.48836
chr1	165562499	165367499	4.48836
chr1	165567499	165797499	2.09453
chr1	165797499	165567499	2.09453
chr1	165797499	165872499	6.71589
chr1	165872499	165797499	6.71589
chr1	168657499	169077499	2.84651
chr1	168907499	169077499	3.1616
chr1	169077499	168657499	2.84651
chr1	169077499	168907499	3.1616
chr1	173992499	174127499	2.44669
chr1	174127499	173992499	2.44669
chr1	174737499	174967499	2.8165
chr1	174767499	174967499	12.9037
chr1	174967499	174737499	2.8165
chr1	174967499	174767499	12.9037
chr1	177567499	177867499	2.42724
chr1	177827499	177867499	2.4999
chr1	177867499	177567499	2.42724
chr1	177867499	177827499	2.4999
chr1	179852499	179922499	8.79336
chr1	179922499	179852499	8.79336
chr1	180897499	181067499	2.96863
chr1	181012499	181042499	2.97546
chr1	181042499	181012499	2.97546
chr1	181067499	180897499	2.96863
chr1	182112499	182362499	5.20604
chr1	182287499	182362499	3.14768
chr1	182362499	182112499	5.20604
chr1	182362499	182287499	3.14768
chr1	184872499	184942499	2.68659
chr1	184942499	184872499	2.68659
chr1	197872499	197882499	2.60821
chr1	197882499	197872499	2.60821
chr1	200592499	200832499	4.3311
chr1	200832499	200592499	4.3311
chr1	200987499	200992499	5.04377
chr1	200992499	200987499	5.04377
chr1	201267499	201272499	3.29877
chr1	201272499	201267499	3.29877
chr1	201452499	201477499	2.01009
chr1	201477499	201452499	2.01009
chr1	201507499	201617499	2.73572
chr1	201507499	201672499	5.83143
chr1	201507499	201982499	2.22275
chr1	201512499	201617499	2.34386
chr1	201527499	201672499	5.8545
chr1	201532499	201672499	4.37281
chr1	201567499	201617499	3.08554
chr1	201617499	201507499	2.73572
chr1	201617499	201512499	2.34386
chr1	201617499	201567499	3.08554
chr1	201617499	201672499	3.19669
chr1	201672499	201507499	5.83143
chr1	201672499	201527499	5.8545
chr1	201672499	201532499	4.37281
chr1	201672499	201617499	3.19669
chr1	201977499	202052499	4.23519
chr1	201977499	202057499	11.0624
chr1	201977499	202082499	6.59907
chr1	201977499	202087499	10.5395
chr1	201977499	202102499	3.32606
chr1	201982499	201507499	2.22275
chr1	201982499	201987499	11.9438
chr1	201982499	202027499	3.88725
chr1	201982499	202052499	21.9792
chr1	201982499	202057499	28.4985
chr1	201982499	202072499	3.95608
chr1	201982499	202077499	8.57373
chr1	201982499	202082499	19.3497
chr1	201982499	202102499	5.07539
chr1	201982499	202107499	3.9881
chr1	201982499	202112499	6.8171
chr1	201987499	201982499	11.9438
chr1	201987499	202027499	5.06756
chr1	201987499	202052499	33.6058
chr1	201987499	202057499	7.46954
chr1	201987499	202072499	2.69537
chr1	201987499	202077499	2.84988
chr1	201987499	202082499	7.77738
chr1	201987499	202317499	2.40677
chr1	201992499	202052499	6.88606
chr1	201992499	202057499	5.04436
chr1	201992499	202072499	3.60607
chr1	201992499	202077499	7.13644
chr1	201997499	202027499	2.86324
chr1	201997499	202052499	7.31235
chr1	202002499	202052499	2.63522
chr1	202002499	202077499	5.23011
chr1	202002499	202082499	2.56676
chr1	202007499	202052499	5.64662
chr1	202007499	202057499	3.06746
chr1	202017499	202052499	5.21991
chr1	202027499	201982499	3.88725
chr1	202027499	201987499	5.06756
chr1	202027499	201997499	2.86324
chr1	202027499	202052499	8.95664
chr1	202052499	201977499	4.23519
chr1	202052499	201982499	21.9792
chr1	202052499	201987499	33.6058
chr1	202052499	201992499	6.88606
chr1	202052499	201997499	7.31235
chr1	202052499	202002499	2.63522
chr1	202052499	202007499	5.64662
chr1	202052499	202017499	5.21991
chr1	202052499	202027499	8.95664
chr1	202057499	201977499	11.0624
chr1	202057499	201982499	28.4985
chr1	202057499	201987499	7.46954
chr1	202057499	201992499	5.04436
chr1	202057499	202007499	3.06746
chr1	202072499	201982499	3.95608
chr1	202072499	201987499	2.69537
chr1	202072499	201992499	3.60607
chr1	202077499	201982499	8.57373
chr1	202077499	201987499	2.84988
chr1	202077499	201992499	7.13644
chr1	202077499	202002499	5.23011
chr1	202082499	201977499	6.59907
chr1	202082499	201982499	19.3497
chr1	202082499	201987499	7.77738
chr1	202082499	202002499	2.56676
chr1	202087499	201977499	10.5395
chr1	202102499	201977499	3.32606
chr1	202102499	201982499	5.07539
chr1	202107499	201982499	3.9881
chr1	202112499	201982499	6.8171
chr1	202317499	201987499	2.40677
chr1	203242499	203297499	2.63043
chr1	203247499	203297499	2.58138
chr1	203277499	203292499	2.70979
chr1	203292499	203277499	2.70979
chr1	203297499	203242499	2.63043
chr1	203297499	203247499	2.58138
chr1	203832499	204047499	2.08056
chr1	203832499	204097499	2.20743
chr1	204042499	204152499	4.38229
chr1	204047499	203832499	2.08056
chr1	204097499	203832499	2.20743
chr1	204152499	204042499	4.38229
chr1	204382499	204477499	3.61721
chr1	204417499	204472499	3.24066
chr1	204417499	204477499	2.41676
chr1	204472499	204417499	3.24066
chr1	204477499	204382499	3.61721
chr1	204477499	204417499	2.41676
chr1	204537499	204777499	3.17042
chr1	204777499	204537499	3.17042
chr1	205197499	205217499	15.42
chr1	205197499	205222499	3.37464
chr1	205217499	205197499	15.42
chr1	205222499	205197499	3.37464
chr1	205242499	205287499	2.72821
chr1	205242499	205292499	5.8545
chr1	205247499	205287499	5.31202
chr1	205257499	205287499	2.58511
chr1	205287499	205242499	2.72821
chr1	205287499	205247499	5.31202
chr1	205287499	205257499	2.58511
chr1	205292499	205242499	5.8545
chr1	205887499	205917499	3.40376
chr1	205917499	205887499	3.40376
chr1	208217499	208417499	2.64469
chr1	208272499	208382499	2.58511
chr1	208272499	208417499	4.40675
chr1	208327499	208377499	2.09371
chr1	208327499	208417499	3.24428
chr1	208377499	208327499	2.09371
chr1	208377499	208417499	5.19374
chr1	208382499	208272499	2.58511
chr1	208417499	208217499	2.64469
chr1	208417499	208272499	4.40675
chr1	208417499	208327499	3.24428
chr1	208417499	208377499	5.19374
chr1	209527499	209607499	2.19234
chr1	209607499	209527499	2.19234
chr1	210422499	210467499	6.55146
chr1	210432499	210467499	6.83024
chr1	210467499	210422499	6.55146
chr1	210467499	210432499	6.83024
chr1	210502499	210572499	3.30165
chr1	210572499	210502499	3.30165
chr1	211872499	211907499	5.32013
chr1	211877499	211907499	13.3262
chr1	211882499	211907499	4.46288
chr1	211907499	211872499	5.32013
chr1	211907499	211877499	13.3262
chr1	211907499	211882499	4.46288
chr1	211907499	212112499	4.44712
chr1	212112499	211907499	4.44712
chr1	213842499	214162499	3.21158
chr1	214162499	213842499	3.21158
chr1	214162499	214187499	5.30326
chr1	214162499	214192499	9.18545
chr1	214187499	214162499	5.30326
chr1	214192499	214162499	9.18545
chr1	220447499	220702499	4.55607
chr1	220467499	220702499	2.60846
chr1	220637499	220702499	6.10922
chr1	220702499	220447499	4.55607
chr1	220702499	220467499	2.60846
chr1	220702499	220637499	6.10922
chr1	220702499	220862499	3.5438
chr1	220862499	220702499	3.5438
chr1	221887499	221917499	3.67648
chr1	221917499	221887499	3.67648
chr1	225617499	225627499	3.08419
chr1	225627499	225617499	3.08419
chr1	225647499	226107499	2.09483
chr1	225667499	225957499	3.17943
chr1	225837499	225957499	2.88257
chr1	225957499	225667499	3.17943
chr1	225957499	225837499	2.88257
chr1	225967499	226002499	3.19733
chr1	226002499	225967499	3.19733
chr1	226002499	226112499	2.27341
chr1	226057499	226107499	5.685
chr1	226062499	226107499	5.44409
chr1	226067499	226107499	3.37548
chr1	226107499	225647499	2.09483
chr1	226107499	226057499	5.685
chr1	226107499	226062499	5.44409
chr1	226107499	226067499	3.37548
chr1	226112499	226002499	2.27341
chr1	226622499	226737499	3.63581
chr1	226732499	226842499	2.66829
chr1	226737499	226622499	3.63581
chr1	226842499	226732499	2.66829
chr1	226842499	226862499	4.5249
chr1	226842499	227002499	6.5574
chr1	226847499	226862499	3.42434
chr1	226857499	227002499	4.18926
chr1	226862499	226842499	4.5249
chr1	226862499	226847499	3.42434
chr1	226927499	227017499	2.774
chr1	227002499	226842499	6.5574
chr1	227002499	226857499	4.18926
chr1	227017499	226927499	2.774
chr1	227512499	228297499	2.91168
chr1	228297499	227512499	2.91168
chr1	228647499	228672499	2.25786
chr1	228647499	228677499	5.86571
chr1	228672499	228647499	2.25786
chr1	228677499	228647499	5.86571
chr1	229797499	230437499	2.42337
chr1	230207499	230352499	2.45182
chr1	230222499	230437499	2.41202
chr1	230352499	230207499	2.45182
chr1	230437499	229797499	2.42337
chr1	230437499	230222499	2.41202
chr1	232767499	232942499	2.10787
chr1	232942499	232767499	2.10787
chr1	234352499	234417499	3.01734
chr1	234352499	234447499	9.94978
chr1	234417499	234352499	3.01734
chr1	234447499	234352499	9.94978
chr1	234632499	234982499	2.9444
chr1	234632499	235247499	11.6406
chr1	234637499	234737499	2.73271
chr1	234637499	234742499	20.867
chr1	234637499	234747499	12.9525
chr1	234637499	234862499	2.03262
chr1	234637499	235247499	12.3356
chr1	234657499	234742499	10.3637
chr1	234657499	234747499	3.78487
chr1	234657499	235247499	7.12701
chr1	234737499	234637499	2.73271
chr1	234742499	234637499	20.867
chr1	234742499	234657499	10.3637
chr1	234742499	234852499	2.7877
chr1	234742499	234857499	20.2023
chr1	234742499	234862499	15.7806
chr1	234742499	234907499	10.0047
chr1	234742499	235107499	4.96223
chr1	234742499	235112499	11.2666
chr1	234742499	235117499	6.70775
chr1	234742499	235132499	9.68667
chr1	234742499	235247499	17.0717
chr1	234747499	234637499	12.9525
chr1	234747499	234657499	3.78487
chr1	234747499	234792499	3.01047
chr1	234747499	234807499	2.13861
chr1	234747499	234852499	2.53122
chr1	234747499	234857499	83.6753
chr1	234747499	234862499	41.4265
chr1	234747499	234882499	7.80468
chr1	234747499	234887499	13.1013
chr1	234747499	234892499	2.09272
chr1	234747499	234907499	7.52806
chr1	234747499	234977499	2.60229
chr1	234747499	234982499	3.37308
chr1	234747499	234997499	3.20162
chr1	234747499	235102499	3.84727
chr1	234747499	235107499	16.2897
chr1	234747499	235112499	12.7505
chr1	234747499	235117499	14.6065
chr1	234747499	235132499	5.91827
chr1	234747499	235137499	4.76852
chr1	234747499	235242499	6.49007
chr1	234747499	235247499	39.7707
chr1	234752499	234857499	3.18274
chr1	234757499	234857499	10.6605
chr1	234757499	234862499	15.0943
chr1	234757499	235107499	4.07375
chr1	234792499	234747499	3.01047
chr1	234807499	234747499	2.13861
chr1	234852499	234742499	2.7877
chr1	234852499	234747499	2.53122
chr1	234857499	234742499	20.2023
chr1	234857499	234747499	83.6753
chr1	234857499	234752499	3.18274
chr1	234857499	234757499	10.6605
chr1	234857499	235107499	3.88654
chr1	234857499	235247499	3.92898
chr1	234862499	234637499	2.03262
chr1	234862499	234742499	15.7806
chr1	234862499	234747499	41.4265
chr1	234862499	234757499	15.0943
chr1	234862499	235247499	2.56289
chr1	234882499	234747499	7.80468
chr1	234887499	234747499	13.1013
chr1	234892499	234747499	2.09272
chr1	234907499	234742499	10.0047
chr1	234907499	234747499	7.52806
chr1	234977499	234747499	2.60229
chr1	234982499	234632499	2.9444
chr1	234982499	234747499	3.37308
chr1	234997499	234747499	3.20162
chr1	235102499	234747499	3.84727
chr1	235107499	234742499	4.96223
chr1	235107499	234747499	16.2897
chr1	235107499	234757499	4.07375
chr1	235107499	234857499	3.88654
chr1	235112499	234742499	11.2666
chr1	235112499	234747499	12.7505
chr1	235117499	234742499	6.70775
chr1	235117499	234747499	14.6065
chr1	235117499	235247499	8.81398
chr1	235132499	234742499	9.68667
chr1	235132499	234747499	5.91827
chr1	235137499	234747499	4.76852
chr1	235242499	234747499	6.49007
chr1	235247499	234632499	11.6406
chr1	235247499	234637499	12.3356
chr1	235247499	234657499	7.12701
chr1	235247499	234742499	17.0717
chr1	235247499	234747499	39.7707
chr1	235247499	234857499	3.92898
chr1	235247499	234862499	2.56289
chr1	235247499	235117499	8.81398
chr1	237862499	237917499	5.3434
chr1	237867499	237902499	4.0047
chr1	237867499	237907499	9.20951
chr1	237867499	237917499	8.49146
chr1	237872499	237902499	4.21777
chr1	237872499	237917499	2.3086
chr1	237877499	237917499	2.03551
chr1	237902499	237867499	4.0047
chr1	237902499	237872499	4.21777
chr1	237907499	237867499	9.20951
chr1	237917499	237862499	5.3434
chr1	237917499	237867499	8.49146
chr1	237917499	237872499	2.3086
chr1	237917499	237877499	2.03551
chr1	237922499	237947499	3.22207
chr1	237947499	237922499	3.22207
chr1	244212499	244392499	2.062
chr1	244392499	244212499	2.062
chr1	244817499	245132499	3.87192
chr1	244997499	245027499	8.19035
chr1	245002499	245022499	4.96526
chr1	245002499	245027499	21.1649
chr1	245002499	245132499	7.78518
chr1	245022499	245002499	4.96526
chr1	245022499	245132499	3.29344
chr1	245027499	244997499	8.19035
chr1	245027499	245002499	21.1649
chr1	245027499	245132499	32.0469
chr1	245027499	245137499	8.03139
chr1	245027499	245207499	7.62605
chr1	245132499	244817499	3.87192
chr1	245132499	245002499	7.78518
chr1	245132499	245022499	3.29344
chr1	245132499	245027499	32.0469
chr1	245137499	245027499	8.03139
chr1	245207499	245027499	7.62605
chr1	245317499	246382499	2.10834
chr1	245752499	245972499	2.70116
chr1	245972499	245752499	2.70116
chr1	246327499	246382499	3.07952
chr1	246377499	246382499	3.0395
chr1	246382499	245317499	2.10834
chr1	246382499	246327499	3.07952
chr1	246382499	246377499	3.0395
chr1	247097499	247322499	3.09294
chr1	247322499	247097499	3.09294
chr1	249132499	249157499	4.99995
chr1	249157499	249132499	4.99995
chr10	557499	567499	3.86907
chr10	567499	557499	3.86907
chr10	1462499	1777499	3.09837
chr10	1477499	1497499	3.4098
chr10	1477499	1592499	2.2024
chr10	1477499	1777499	2.11493
chr10	1497499	1477499	3.4098
chr10	1532499	1597499	2.14902
chr10	1592499	1477499	2.2024
chr10	1597499	1532499	2.14902
chr10	1777499	1462499	3.09837
chr10	1777499	1477499	2.11493
chr10	3112499	3167499	3.93465
chr10	3142499	3147499	4.37264
chr10	3147499	3142499	4.37264
chr10	3167499	3112499	3.93465
chr10	3677499	3827499	3.49272
chr10	3827499	3677499	3.49272
chr10	3827499	3847499	6.45548
chr10	3827499	3852499	3.30798
chr10	3827499	3917499	8.18496
chr10	3827499	3977499	4.12031
chr10	3827499	3997499	9.45836
chr10	3827499	4702499	2.00197
chr10	3847499	3827499	6.45548
chr10	3852499	3827499	3.30798
chr10	3917499	3827499	8.18496
chr10	3977499	3827499	4.12031
chr10	3997499	3827499	9.45836
chr10	4702499	3827499	2.00197
chr10	5507499	5532499	5.6066
chr10	5507499	5567499	14.2348
chr10	5507499	5627499	2.7877
chr10	5532499	5507499	5.6066
chr10	5532499	5567499	3.54795
chr10	5532499	5627499	3.12589
chr10	5567499	5507499	14.2348
chr10	5567499	5532499	3.54795
chr10	5567499	5587499	2.4533
chr10	5567499	5632499	2.02257
chr10	5567499	5727499	2.88521
chr10	5587499	5567499	2.4533
chr10	5627499	5507499	2.7877
chr10	5627499	5532499	3.12589
chr10	5632499	5567499	2.02257
chr10	5727499	5567499	2.88521
chr10	11062499	11077499	4.66417
chr10	11062499	11287499	2.37936
chr10	11077499	11062499	4.66417
chr10	11287499	11062499	2.37936
chr10	13202499	13342499	3.1366
chr10	13342499	13202499	3.1366
chr10	13847499	13862499	2.85576
chr10	13862499	13847499	2.85576
chr10	14647499	14667499	2.83351
chr10	14667499	14647499	2.83351
chr10	21462499	21472499	3.40545
chr10	21472499	21462499	3.40545
chr10	21812499	22607499	2.19819
chr10	22607499	21812499	2.19819
chr10	23447499	23582499	7.01678
chr10	23457499	23487499	6.36947
chr10	23487499	23457499	6.36947
chr10	23582499	23447499	7.01678
chr10	23632499	23727499	2.81032
chr10	23727499	23632499	2.81032
chr10	23747499	23787499	4.62033
chr10	23787499	23747499	4.62033
chr10	24672499	24752499	3.86884
chr10	24672499	24757499	2.26069
chr10	24752499	24672499	3.86884
chr10	24757499	24672499	2.26069
chr10	25012499	25142499	2.38581
chr10	25012499	25242499	10.5464
chr10	25012499	25307499	4.76318
chr10	25142499	25012499	2.38581
chr10	25242499	25012499	10.5464
chr10	25307499	25012499	4.76318
chr10	28722499	28822499	4.7288
chr10	28822499	28722499	4.7288
chr10	28952499	29232499	2.70144
chr10	28957499	29232499	2.4497
chr10	28967499	29227499	5.32973
chr10	28967499	29282499	2.0031
chr10	29227499	28967499	5.32973
chr10	29232499	28952499	2.70144
chr10	29232499	28957499	2.4497
chr10	29282499	28967499	2.0031
chr10	29992499	30247499	2.24665
chr10	30247499	29992499	2.24665
chr10	31072499	31607499	3.81085
chr10	31102499	31607499	2.2312
chr10	31422499	31607499	7.1688
chr10	31437499	31447499	2.57457
chr10	31437499	31607499	11.4141
chr10	31447499	31437499	2.57457
chr10	31447499	31607499	4.87789
chr10	31607499	31072499	3.81085
chr10	31607499	31102499	2.2312
chr10	31607499	31422499	7.1688
chr10	31607499	31437499	11.4141
chr10	31607499	31447499	4.87789
chr10	31607499	31892499	2.06497
chr10	31892499	31607499	2.06497
chr10	31892499	32047499	2.19162
chr10	31967499	32047499	3.37747
chr10	32037499	32042499	2.04346
chr10	32042499	32037499	2.04346
chr10	32047499	31892499	2.19162
chr10	32047499	31967499	3.37747
chr10	32637499	32667499	3.72465
chr10	32667499	32637499	3.72465
chr10	32667499	32732499	3.49006
chr10	32732499	32667499	3.49006
chr10	35027499	35047499	2.28547
chr10	35027499	35057499	2.32486
chr10	35047499	35027499	2.28547
chr10	35057499	35027499	2.32486
chr10	43632499	43892499	3.48857
chr10	43892499	43632499	3.48857
chr10	43892499	43897499	7.66861
chr10	43892499	43902499	22.5743
chr10	43892499	43907499	7.27946
chr10	43892499	43932499	8.43386
chr10	43892499	43947499	7.10486
chr10	43892499	43952499	16.9641
chr10	43897499	43892499	7.66861
chr10	43897499	43902499	7.15725
chr10	43902499	43892499	22.5743
chr10	43902499	43897499	7.15725
chr10	43902499	43917499	3.1746
chr10	43902499	43932499	8.76602
chr10	43902499	43952499	3.72465
chr10	43907499	43892499	7.27946
chr10	43907499	43932499	2.61277
chr10	43907499	43952499	3.6517
chr10	43917499	43902499	3.1746
chr10	43917499	43932499	3.49136
chr10	43932499	43892499	8.43386
chr10	43932499	43902499	8.76602
chr10	43932499	43907499	2.61277
chr10	43932499	43917499	3.49136
chr10	43947499	43892499	7.10486
chr10	43952499	43892499	16.9641
chr10	43952499	43902499	3.72465
chr10	43952499	43907499	3.6517
chr10	45867499	45917499	2.40777
chr10	45917499	45867499	2.40777
chr10	48357499	48362499	14.4364
chr10	48357499	48377499	2.0985
chr10	48362499	48357499	14.4364
chr10	48377499	48357499	2.0985
chr10	49422499	49497499	4.58165
chr10	49462499	49497499	12.2789
chr10	49492499	49497499	5.63316
chr10	49497499	49422499	4.58165
chr10	49497499	49462499	12.2789
chr10	49497499	49492499	5.63316
chr10	49802499	49807499	9.54447
chr10	49807499	49802499	9.54447
chr10	49902499	49907499	2.59281
chr10	49907499	49902499	2.59281
chr10	58117499	58122499	3.23986
chr10	58122499	58117499	3.23986
chr10	58317499	58342499	3.37848
chr10	58342499	58317499	3.37848
chr10	63657499	63662499	2.44627
chr10	63662499	63657499	2.44627
chr10	63662499	63792499	3.48758
chr10	63662499	63797499	2.0631
chr10	63792499	63662499	3.48758
chr10	63797499	63662499	2.0631
chr10	63807499	63837499	2.5002
chr10	63837499	63807499	2.5002
chr10	65027499	65282499	2.62378
chr10	65227499	65282499	2.31952
chr10	65282499	65027499	2.62378
chr10	65282499	65227499	2.31952
chr10	65392499	65422499	2.35932
chr10	65392499	65462499	2.14777
chr10	65392499	65472499	4.65274
chr10	65392499	65477499	3.97822
chr10	65422499	65392499	2.35932
chr10	65462499	65392499	2.14777
chr10	65467499	65472499	3.47166
chr10	65472499	65392499	4.65274
chr10	65472499	65467499	3.47166
chr10	65477499	65392499	3.97822
chr10	69557499	69577499	2.53426
chr10	69577499	69557499	2.53426
chr10	74022499	74032499	4.98265
chr10	74022499	74072499	2.14105
chr10	74032499	74022499	4.98265
chr10	74032499	74077499	5.8677
chr10	74032499	74082499	2.9624
chr10	74032499	74087499	6.3607
chr10	74032499	74092499	2.96
chr10	74037499	74087499	3.19868
chr10	74072499	74022499	2.14105
chr10	74077499	74032499	5.8677
chr10	74082499	74032499	2.9624
chr10	74087499	74032499	6.3607
chr10	74087499	74037499	3.19868
chr10	74092499	74032499	2.96
chr10	75007499	75012499	13.3887
chr10	75012499	75007499	13.3887
chr10	75647499	75677499	9.61534
chr10	75647499	75697499	6.85162
chr10	75672499	75677499	9.98336
chr10	75672499	75697499	3.4823
chr10	75677499	75647499	9.61534
chr10	75677499	75672499	9.98336
chr10	75677499	75692499	2.35872
chr10	75692499	75677499	2.35872
chr10	75697499	75647499	6.85162
chr10	75697499	75672499	3.4823
chr10	80062499	80312499	2.42296
chr10	80212499	80312499	3.38579
chr10	80217499	80312499	3.73115
chr10	80217499	80317499	3.3304
chr10	80217499	80812499	3.18629
chr10	80312499	80062499	2.42296
chr10	80312499	80212499	3.38579
chr10	80312499	80217499	3.73115
chr10	80312499	80317499	2.35688
chr10	80312499	80337499	4.20049
chr10	80317499	80217499	3.3304
chr10	80317499	80312499	2.35688
chr10	80317499	80447499	2.12232
chr10	80337499	80312499	4.20049
chr10	80447499	80317499	2.12232
chr10	80812499	80217499	3.18629
chr10	82222499	82232499	3.08419
chr10	82232499	82222499	3.08419
chr10	82232499	82257499	6.96144
chr10	82257499	82232499	6.96144
chr10	98832499	98957499	4.05549
chr10	98837499	98887499	3.04133
chr10	98887499	98837499	3.04133
chr10	98957499	98832499	4.05549
chr10	99792499	100087499	2.08286
chr10	100087499	99792499	2.08286
chr10	101152499	101192499	2.79629
chr10	101192499	101152499	2.79629
chr10	101767499	101782499	10.5729
chr10	101777499	101782499	3.00885
chr10	101782499	101767499	10.5729
chr10	101782499	101777499	3.00885
chr10	101782499	101787499	5.74322
chr10	101787499	101782499	5.74322
chr10	101787499	101802499	5.02172
chr10	101802499	101787499	5.02172
chr10	102757499	102762499	2.45609
chr10	102762499	102757499	2.45609
chr10	102802499	102817499	3.02713
chr10	102802499	102822499	5.44329
chr10	102812499	102822499	3.86027
chr10	102817499	102802499	3.02713
chr10	102822499	102802499	5.44329
chr10	102822499	102812499	3.86027
chr10	103872499	103877499	2.05345
chr10	103877499	103872499	2.05345
chr10	104152499	104182499	3.84749
chr10	104182499	104152499	3.84749
chr10	104212499	104222499	2.03238
chr10	104222499	104212499	2.03238
chr10	104402499	104472499	2.05965
chr10	104472499	104402499	2.05965
chr10	105267499	105332499	2.15333
chr10	105292499	105312499	3.29202
chr10	105312499	105292499	3.29202
chr10	105322499	105327499	2.85867
chr10	105327499	105322499	2.85867
chr10	105332499	105267499	2.15333
chr10	106032499	106092499	2.11224
chr10	106092499	106032499	2.11224
chr10	111737499	111762499	3.12948
chr10	111762499	111737499	3.12948
chr10	116337499	116347499	4.07406
chr10	116347499	116337499	4.07406
chr10	116372499	116392499	2.30422
chr10	116392499	116372499	2.30422
chr10	125767499	125782499	3.82632
chr10	125767499	125822499	2.6462
chr10	125767499	125847499	3.17015
chr10	125782499	125767499	3.82632
chr10	125822499	125767499	2.6462
chr10	125847499	125767499	3.17015
chr10	125852499	126047499	2.1571
chr10	126047499	125852499	2.1571
chr10	126312499	126617499	2.08315
chr10	126617499	126312499	2.08315
chr10	126712499	126847499	5.30452
chr10	126732499	126847499	3.78542
chr10	126812499	126847499	2.73827
chr10	126837499	126842499	2.79857
chr10	126837499	127407499	3.13258
chr10	126842499	126837499	2.79857
chr10	126847499	126712499	5.30452
chr10	126847499	126732499	3.78542
chr10	126847499	126812499	2.73827
chr10	127407499	126837499	3.13258
chr10	127742499	127747499	3.31573
chr10	127747499	127742499	3.31573
chr10	131862499	131907499	2.88946
chr10	131907499	131862499	2.88946
chr10	131907499	131937499	9.4217
chr10	131937499	131907499	9.4217
chr10	132202499	132207499	6.21304
chr10	132207499	132202499	6.21304
chr10	132892499	132942499	2.78954
chr10	132942499	132892499	2.78954
chr10	134207499	134237499	6.76875
chr10	134212499	134222499	2.2732
chr10	134212499	134232499	2.0127
chr10	134212499	134237499	3.3871
chr10	134212499	134262499	2.30192
chr10	134212499	134267499	3.50198
chr10	134222499	134212499	2.2732
chr10	134232499	134212499	2.0127
chr10	134237499	134207499	6.76875
chr10	134237499	134212499	3.3871
chr10	134237499	134257499	3.12061
chr10	134257499	134237499	3.12061
chr10	134262499	134212499	2.30192
chr10	134267499	134212499	3.50198
chr10	135137499	135187499	3.00212
chr10	135172499	135187499	6.69431
chr10	135177499	135187499	4.48904
chr10	135187499	135137499	3.00212
chr10	135187499	135172499	6.69431
chr10	135187499	135177499	4.48904
chr11	562499	567499	3.4724
chr11	567499	562499	3.4724
chr11	577499	697499	2.74102
chr11	657499	777499	2.11742
chr11	682499	692499	2.76874
chr11	692499	682499	2.76874
chr11	697499	577499	2.74102
chr11	777499	657499	2.11742
chr11	777499	797499	3.96922
chr11	797499	777499	3.96922
chr11	837499	842499	2.13553
chr11	842499	837499	2.13553
chr11	1332499	1407499	2.07707
chr11	1407499	1332499	2.07707
chr11	1567499	1582499	2.75333
chr11	1582499	1567499	2.75333
chr11	1717499	1852499	5.44965
chr11	1782499	1787499	5.55793
chr11	1787499	1782499	5.55793
chr11	1852499	1717499	5.44965
chr11	1972499	2022499	3.58965
chr11	2022499	1972499	3.58965
chr11	2552499	2897499	3.32093
chr11	2697499	2792499	2.12763
chr11	2717499	2722499	4.24861
chr11	2717499	2907499	2.63758
chr11	2722499	2717499	4.24861
chr11	2722499	2797499	2.21661
chr11	2722499	2897499	2.11106
chr11	2792499	2697499	2.12763
chr11	2797499	2722499	2.21661
chr11	2897499	2552499	3.32093
chr11	2897499	2722499	2.11106
chr11	2897499	2902499	2.25191
chr11	2902499	2897499	2.25191
chr11	2907499	2717499	2.63758
chr11	3147499	3252499	4.90506
chr11	3252499	3147499	4.90506
chr11	3862499	4067499	3.41377
chr11	3872499	4092499	3.70768
chr11	3877499	3882499	2.2124
chr11	3877499	3952499	3.18622
chr11	3877499	4067499	7.51691
chr11	3877499	4087499	2.62769
chr11	3877499	4092499	7.22869
chr11	3882499	3877499	2.2124
chr11	3952499	3877499	3.18622
chr11	3962499	4067499	3.12481
chr11	4067499	3862499	3.41377
chr11	4067499	3877499	7.51691
chr11	4067499	3962499	3.12481
chr11	4087499	3877499	2.62769
chr11	4092499	3872499	3.70768
chr11	4092499	3877499	7.22869
chr11	4657499	4847499	3.01165
chr11	4657499	4852499	2.49779
chr11	4847499	4657499	3.01165
chr11	4852499	4657499	2.49779
chr11	6627499	6702499	3.60886
chr11	6702499	6627499	3.60886
chr11	8707499	8832499	3.4524
chr11	8832499	8707499	3.4524
chr11	9162499	9167499	2.12082
chr11	9167499	9162499	2.12082
chr11	10827499	10882499	3.15862
chr11	10882499	10827499	3.15862
chr11	11397499	11547499	2.67277
chr11	11427499	11522499	2.06505
chr11	11432499	11522499	4.32386
chr11	11522499	11427499	2.06505
chr11	11522499	11432499	4.32386
chr11	11547499	11397499	2.67277
chr11	11557499	11627499	2.37808
chr11	11627499	11557499	2.37808
chr11	12342499	12782499	2.36616
chr11	12342499	12817499	3.39111
chr11	12697499	12747499	3.1618
chr11	12697499	12852499	4.46691
chr11	12747499	12697499	3.1618
chr11	12747499	12852499	2.53375
chr11	12782499	12342499	2.36616
chr11	12817499	12342499	3.39111
chr11	12852499	12697499	4.46691
chr11	12852499	12747499	2.53375
chr11	14542499	14912499	2.13206
chr11	14912499	14542499	2.13206
chr11	15842499	16627499	2.54131
chr11	15867499	16627499	8.70462
chr11	15867499	16632499	2.10201
chr11	16207499	16627499	2.93964
chr11	16627499	15842499	2.54131
chr11	16627499	15867499	8.70462
chr11	16627499	16207499	2.93964
chr11	16632499	15867499	2.10201
chr11	17412499	17547499	7.71881
chr11	17412499	17552499	6.47375
chr11	17547499	17412499	7.71881
chr11	17552499	17412499	6.47375
chr11	18342499	18417499	14.0108
chr11	18417499	18342499	14.0108
chr11	20407499	20637499	2.23682
chr11	20637499	20407499	2.23682
chr11	20692499	20782499	3.79865
chr11	20692499	20887499	2.19991
chr11	20692499	20897499	2.86567
chr11	20782499	20692499	3.79865
chr11	20887499	20692499	2.19991
chr11	20897499	20692499	2.86567
chr11	33182499	33277499	4.22994
chr11	33182499	33282499	4.14351
chr11	33277499	33182499	4.22994
chr11	33277499	33757499	2.04976
chr11	33282499	33182499	4.14351
chr11	33717499	33757499	3.92832
chr11	33722499	33757499	5.49002
chr11	33757499	33277499	2.04976
chr11	33757499	33717499	3.92832
chr11	33757499	33722499	5.49002
chr11	33882499	33932499	2.47083
chr11	33892499	33932499	2.79662
chr11	33912499	33932499	4.27432
chr11	33917499	33932499	5.20155
chr11	33932499	33882499	2.47083
chr11	33932499	33892499	2.79662
chr11	33932499	33912499	4.27432
chr11	33932499	33917499	5.20155
chr11	34077499	34377499	5.06969
chr11	34197499	34352499	3.21158
chr11	34197499	34367499	6.84833
chr11	34197499	34377499	20.6524
chr11	34197499	34382499	13.0342
chr11	34202499	34282499	3.14768
chr11	34282499	34202499	3.14768
chr11	34287499	34377499	5.96106
chr11	34352499	34197499	3.21158
chr11	34367499	34197499	6.84833
chr11	34377499	34077499	5.06969
chr11	34377499	34197499	20.6524
chr11	34377499	34287499	5.96106
chr11	34382499	34197499	13.0342
chr11	35162499	35412499	3.41061
chr11	35412499	35162499	3.41061
chr11	36187499	36207499	2.82261
chr11	36207499	36187499	2.82261
chr11	40207499	40302499	4.05803
chr11	40207499	40307499	10.3258
chr11	40207499	40312499	11.25
chr11	40212499	40312499	5.5767
chr11	40302499	40207499	4.05803
chr11	40307499	40207499	10.3258
chr11	40312499	40207499	11.25
chr11	40312499	40212499	5.5767
chr11	44587499	44622499	2.51824
chr11	44587499	44627499	5.57524
chr11	44587499	44632499	2.77471
chr11	44622499	44587499	2.51824
chr11	44627499	44587499	5.57524
chr11	44632499	44587499	2.77471
chr11	44957499	45122499	3.64497
chr11	45122499	44957499	3.64497
chr11	45162499	45307499	3.76393
chr11	45202499	45307499	4.75685
chr11	45307499	45162499	3.76393
chr11	45307499	45202499	4.75685
chr11	45392499	45682499	2.34481
chr11	45682499	45392499	2.34481
chr11	46142499	46262499	2.40605
chr11	46262499	46142499	2.40605
chr11	46262499	46302499	2.44243
chr11	46262499	46362499	4.70274
chr11	46262499	46367499	7.66888
chr11	46272499	46302499	2.71806
chr11	46302499	46262499	2.44243
chr11	46302499	46272499	2.71806
chr11	46362499	46262499	4.70274
chr11	46367499	46262499	7.66888
chr11	46917499	47172499	3.86969
chr11	46932499	47172499	2.58138
chr11	46937499	47172499	3.79897
chr11	46942499	47132499	4.50691
chr11	47132499	46942499	4.50691
chr11	47172499	46917499	3.86969
chr11	47172499	46932499	2.58138
chr11	47172499	46937499	3.79897
chr11	47237499	47292499	8.26998
chr11	47292499	47237499	8.26998
chr11	47487499	47577499	2.18204
chr11	47577499	47487499	2.18204
chr11	47957499	48132499	3.05555
chr11	48132499	47957499	3.05555
chr11	57437499	58347499	2.13258
chr11	57667499	57672499	2.30338
chr11	57672499	57667499	2.30338
chr11	58347499	57437499	2.13258
chr11	59437499	59522499	4.50991
chr11	59522499	59437499	4.50991
chr11	59522499	59552499	4.34329
chr11	59552499	59522499	4.34329
chr11	61042499	61047499	2.04457
chr11	61047499	61042499	2.04457
chr11	61582499	61597499	3.86881
chr11	61582499	61602499	3.47187
chr11	61597499	61582499	3.86881
chr11	61597499	61602499	2.00679
chr11	61602499	61582499	3.47187
chr11	61602499	61597499	2.00679
chr11	62162499	62367499	2.32836
chr11	62192499	62307499	3.85068
chr11	62192499	62312499	2.85109
chr11	62307499	62192499	3.85068
chr11	62312499	62192499	2.85109
chr11	62362499	62432499	2.81528
chr11	62367499	62162499	2.32836
chr11	62432499	62362499	2.81528
chr11	62477499	62492499	2.54956
chr11	62492499	62477499	2.54956
chr11	62552499	62647499	2.21082
chr11	62647499	62552499	2.21082
chr11	62677499	62792499	5.52583
chr11	62792499	62677499	5.52583
chr11	63537499	63742499	3.8378
chr11	63602499	63682499	2.65212
chr11	63602499	63742499	2.36561
chr11	63682499	63602499	2.65212
chr11	63742499	63537499	3.8378
chr11	63742499	63602499	2.36561
chr11	63752499	63917499	2.09833
chr11	63767499	63917499	9.01628
chr11	63857499	63917499	2.33559
chr11	63862499	63917499	3.23778
chr11	63872499	63887499	2.12978
chr11	63887499	63872499	2.12978
chr11	63917499	63752499	2.09833
chr11	63917499	63767499	9.01628
chr11	63917499	63857499	2.33559
chr11	63917499	63862499	3.23778
chr11	64002499	64067499	2.27827
chr11	64012499	64067499	6.87813
chr11	64017499	64032499	2.76098
chr11	64017499	64037499	2.10135
chr11	64032499	64017499	2.76098
chr11	64037499	64017499	2.10135
chr11	64037499	64067499	4.32577
chr11	64037499	64072499	3.66137
chr11	64067499	64002499	2.27827
chr11	64067499	64012499	6.87813
chr11	64067499	64037499	4.32577
chr11	64072499	64037499	3.66137
chr11	64082499	64122499	3.32137
chr11	64122499	64082499	3.32137
chr11	64612499	64887499	3.44414
chr11	64617499	64767499	6.49892
chr11	64767499	64617499	6.49892
chr11	64887499	64612499	3.44414
chr11	64902499	64947499	2.94456
chr11	64947499	64902499	2.94456
chr11	65132499	65277499	5.21633
chr11	65147499	65187499	9.00862
chr11	65147499	65257499	2.11153
chr11	65147499	65272499	2.21719
chr11	65147499	65277499	8.90763
chr11	65152499	65187499	3.89176
chr11	65152499	65262499	6.76055
chr11	65152499	65267499	4.17001
chr11	65152499	65277499	11.3605
chr11	65157499	65277499	2.88434
chr11	65182499	65277499	9.24112
chr11	65187499	65147499	9.00862
chr11	65187499	65152499	3.89176
chr11	65187499	65237499	2.54797
chr11	65187499	65242499	5.32988
chr11	65187499	65247499	7.08476
chr11	65187499	65252499	3.05007
chr11	65187499	65257499	7.29647
chr11	65187499	65262499	29.7144
chr11	65187499	65267499	21.9542
chr11	65187499	65272499	39.144
chr11	65187499	65277499	35.7478
chr11	65192499	65247499	3.71009
chr11	65192499	65262499	10.9479
chr11	65192499	65267499	21.6378
chr11	65192499	65272499	16.886
chr11	65192499	65277499	14.3952
chr11	65197499	65267499	2.29432
chr11	65197499	65272499	3.12809
chr11	65202499	65267499	2.99922
chr11	65202499	65277499	3.52397
chr11	65222499	65277499	6.75476
chr11	65237499	65187499	2.54797
chr11	65237499	65262499	3.00885
chr11	65237499	65277499	2.71548
chr11	65242499	65187499	5.32988
chr11	65242499	65267499	5.71123
chr11	65247499	65187499	7.08476
chr11	65247499	65192499	3.71009
chr11	65247499	65262499	10.4577
chr11	65247499	65267499	2.47918
chr11	65247499	65272499	4.13548
chr11	65247499	65277499	2.82764
chr11	65252499	65187499	3.05007
chr11	65257499	65147499	2.11153
chr11	65257499	65187499	7.29647
chr11	65257499	65262499	8.20405
chr11	65262499	65152499	6.76055
chr11	65262499	65187499	29.7144
chr11	65262499	65192499	10.9479
chr11	65262499	65237499	3.00885
chr11	65262499	65247499	10.4577
chr11	65262499	65257499	8.20405
chr11	65267499	65152499	4.17001
chr11	65267499	65187499	21.9542
chr11	65267499	65192499	21.6378
chr11	65267499	65197499	2.29432
chr11	65267499	65202499	2.99922
chr11	65267499	65242499	5.71123
chr11	65267499	65247499	2.47918
chr11	65272499	65147499	2.21719
chr11	65272499	65187499	39.144
chr11	65272499	65192499	16.886
chr11	65272499	65197499	3.12809
chr11	65272499	65247499	4.13548
chr11	65277499	65132499	5.21633
chr11	65277499	65147499	8.90763
chr11	65277499	65152499	11.3605
chr11	65277499	65157499	2.88434
chr11	65277499	65182499	9.24112
chr11	65277499	65187499	35.7478
chr11	65277499	65192499	14.3952
chr11	65277499	65202499	3.52397
chr11	65277499	65222499	6.75476
chr11	65277499	65237499	2.71548
chr11	65277499	65247499	2.82764
chr11	65817499	66027499	3.04521
chr11	66027499	65817499	3.04521
chr11	67032499	67082499	2.66829
chr11	67082499	67032499	2.66829
chr11	67212499	67272499	3.7149
chr11	67212499	67277499	3.5876
chr11	67272499	67212499	3.7149
chr11	67277499	67212499	3.5876
chr11	67352499	67397499	2.99464
chr11	67397499	67352499	2.99464
chr11	70812499	71882499	2.31715
chr11	70827499	70962499	18.6672
chr11	70832499	70852499	2.22342
chr11	70832499	70962499	13.2807
chr11	70837499	70962499	2.92627
chr11	70842499	70962499	7.24735
chr11	70847499	70952499	6.62238
chr11	70847499	70962499	4.09759
chr11	70852499	70832499	2.22342
chr11	70852499	70952499	2.39527
chr11	70852499	70962499	27.6775
chr11	70852499	71162499	2.61907
chr11	70857499	70962499	2.18524
chr11	70907499	70962499	2.26066
chr11	70952499	70847499	6.62238
chr11	70952499	70852499	2.39527
chr11	70962499	70827499	18.6672
chr11	70962499	70832499	13.2807
chr11	70962499	70837499	2.92627
chr11	70962499	70842499	7.24735
chr11	70962499	70847499	4.09759
chr11	70962499	70852499	27.6775
chr11	70962499	70857499	2.18524
chr11	70962499	70907499	2.26066
chr11	70962499	71162499	4.00156
chr11	71162499	70852499	2.61907
chr11	71162499	70962499	4.00156
chr11	71747499	71752499	4.41544
chr11	71747499	71937499	2.82233
chr11	71752499	71747499	4.41544
chr11	71752499	71767499	2.33955
chr11	71752499	71787499	16.5318
chr11	71752499	71792499	12.5137
chr11	71752499	71812499	4.96348
chr11	71767499	71752499	2.33955
chr11	71787499	71752499	16.5318
chr11	71792499	71752499	12.5137
chr11	71812499	71752499	4.96348
chr11	71882499	70812499	2.31715
chr11	71937499	71747499	2.82233
chr11	73017499	73047499	2.78278
chr11	73047499	73017499	2.78278
chr11	73472499	73492499	4.62946
chr11	73472499	73497499	2.00197
chr11	73492499	73472499	4.62946
chr11	73497499	73472499	2.00197
chr11	73722499	73882499	2.27917
chr11	73882499	73722499	2.27917
chr11	74102499	74152499	4.36362
chr11	74107499	74152499	2.68212
chr11	74152499	74102499	4.36362
chr11	74152499	74107499	2.68212
chr11	74347499	74387499	2.04457
chr11	74387499	74347499	2.04457
chr11	74732499	74852499	2.25565
chr11	74732499	74912499	7.86131
chr11	74737499	74852499	4.63133
chr11	74737499	74857499	4.4228
chr11	74737499	74862499	2.93982
chr11	74737499	74912499	4.06318
chr11	74737499	74957499	6.35466
chr11	74742499	74907499	5.91105
chr11	74742499	74912499	3.56061
chr11	74787499	74857499	2.89242
chr11	74852499	74732499	2.25565
chr11	74852499	74737499	4.63133
chr11	74852499	74947499	2.81578
chr11	74857499	74737499	4.4228
chr11	74857499	74787499	2.89242
chr11	74857499	74862499	4.43629
chr11	74857499	74902499	2.45387
chr11	74857499	74907499	6.21307
chr11	74857499	74912499	17.5021
chr11	74857499	74947499	2.81032
chr11	74862499	74737499	2.93982
chr11	74862499	74857499	4.43629
chr11	74862499	74907499	4.18176
chr11	74862499	74912499	6.55373
chr11	74902499	74857499	2.45387
chr11	74907499	74742499	5.91105
chr11	74907499	74857499	6.21307
chr11	74907499	74862499	4.18176
chr11	74912499	74732499	7.86131
chr11	74912499	74737499	4.06318
chr11	74912499	74742499	3.56061
chr11	74912499	74857499	17.5021
chr11	74912499	74862499	6.55373
chr11	74947499	74852499	2.81578
chr11	74947499	74857499	2.81032
chr11	74957499	74737499	6.35466
chr11	75922499	75982499	2.1614
chr11	75982499	75922499	2.1614
chr11	76092499	76157499	2.77277
chr11	76157499	76092499	2.77277
chr11	77732499	77737499	3.55434
chr11	77732499	77757499	2.30052
chr11	77737499	77732499	3.55434
chr11	77742499	77747499	2.67767
chr11	77747499	77742499	2.67767
chr11	77757499	77732499	2.30052
chr11	82782499	82867499	3.18782
chr11	82867499	82782499	3.18782
chr11	87067499	87072499	2.68993
chr11	87072499	87067499	2.68993
chr11	92932499	92947499	2.66375
chr11	92947499	92932499	2.66375
chr11	94407499	94502499	2.67798
chr11	94472499	94502499	3.8168
chr11	94472499	94562499	3.56329
chr11	94502499	94407499	2.67798
chr11	94502499	94472499	3.8168
chr11	94502499	94577499	2.43613
chr11	94562499	94472499	3.56329
chr11	94577499	94502499	2.43613
chr11	94707499	94802499	2.0031
chr11	94802499	94707499	2.0031
chr11	100557499	100592499	2.96765
chr11	100592499	100557499	2.96765
chr11	105892499	105947499	6.74276
chr11	105947499	105892499	6.74276
chr11	111152499	111292499	3.44519
chr11	111152499	111297499	14.9968
[truncated: 9,910 more rows]
