# Supplementary material for: Reprogramming of the FOXA1 cistrome in treatment-emergent neuroendocrine prostate cancer
Source: Nat Commun. 2021 Mar 30;12:1979. doi: 10.1038/s41467-021-22139-7 (PMC8010057; doi:10.1038/s41467-021-22139-7)
Supplement: Supplementary file 5 — Source Data [file 41467_2021_22139_MOESM5_ESM.xlsx]

## Sheet: Figure 1
Source Data for Fig. 1: Source data for boxplots in Fig 1d.
Gene	log 2-fold expression change (NEPC vs PRAD)	Adjusted p-value	Number of looped NE-cREs	Number of looped H3K27ac peaks
A3GALT2	3.1759	1.05525e-06	1	1
AACS	1.25444	0.00013932	0	4
AAED1	-0.299246	0.62212	0	1
AAMP	-1.02434	5.2351e-10	0	5
AASDHPPT	0.382535	0.261977	0	2
ABCA1	0.326338	0.595539	0	1
ABCA7	1.38429	0.00121204	0	1
ABCB6	-0.596996	0.184382	0	2
ABCB9	0.547627	0.104836	0	7
ABCC10	0.795085	0.00558928	0	1
ABHD11	-2.06519	1.68331e-10	0	11
ABHD12	-0.611362	0.0339943	1	2
ABHD2	-2.77332	6.34798e-11	0	1
ABHD8	0.289534	0.48797	0	1
ABLIM2	5.07228	4.22047e-34	6	6
ABLIM3	-0.289232	0.788723	0	2
ABTB2	1.27578	0.00801519	0	5
ACAP3	-0.219453	0.734023	0	5
ACAT2	-0.624638	0.0547464	0	1
ACE	0.163028	0.839287	0	3
ACO1	0.197194	0.653159	0	1
ACOT7	0.992327	5.26558e-05	1	2
ACOX3	-1.57427	0.0209381	0	1
ACP6	0.0950033	0.845057	0	1
ACSF3	0.555464	0.18264	0	1
ACSS1	-1.82685	0.00150624	1	6
ACSS2	-1.69283	6.90516e-10	0	1
ACTB	0.714251	0.00199305	0	3
ACTG1	-0.234387	0.554462	0	2
ACTL10	0.423094	0.715383	3	8
ACTL8	-1.70142	0.0138509	2	2
ACTN4	0.704579	9.44394e-06	0	1
ACVR1	1.05834	0.00044191	0	1
ACVR2B	1.3659	3.97409e-07	0	1
ADAMTS4	1.75754	0.00821413	0	1
ADARB2	3.69009	0.00789424	0	2
ADCK5	0.605797	0.286331	0	2
ADCY9	1.36251	0.00014668	2	4
ADCYAP1	9.62332	1.32629e-16	6	8
ADNP	0.0798551	0.684148	0	5
ADPRHL2	-0.36595	0.0230646	0	1
ADRA1D	0.668099	0.660615	0	1
ADSL	-0.327818	0.32883	0	4
ADSSL1	2.09875	0.0065838	0	3
AES	0.256113	0.326236	3	10
AFF1	0.302927	0.322195	0	2
AGAP3	-1.41537	3.33925e-07	0	2
AGK	-0.59122	0.000197647	0	2
AGO2	0.917594	0.00324659	0	3
AGO3	1.39899	1.78137e-15	0	2
AGPAT3	-0.917279	0.00219132	0	1
AGTRAP	-3.19941	6.58141e-34	0	1
AHCYL1	-0.379016	0.0298746	0	2
AHDC1	1.63132	5.60183e-06	0	6
AHSA1	-0.642851	0.148008	0	2
AHSA2	0.603525	0.295555	0	2
AIMP2	0.077529	0.829322	0	1
AJUBA	0.891442	0.310691	0	2
AKAP1	-0.174936	0.696976	0	1
AKAP8	0.00641678	0.978899	0	2
AKAP9	-0.069654	0.766625	0	1
AKIRIN2	1.47148	7.82211e-11	1	2
AKR1A1	-0.782148	0.0417928	0	1
AKT1S1	-1.01752	4.24588e-06	0	4
ALCAM	-1.13371	0.0432841	0	3
ALDH16A1	0.0240674	0.95294	0	2
ALDH3A1	-0.53986	0.444158	0	1
ALDH4A1	-1.92585	1.02208e-07	2	8
ALDOA	-1.3106	9.94637e-06	0	3
ALG12	-0.830789	0.0217516	0	1
ALG3	-1.37948	0.000130023	0	1
ALKBH1	0.201138	0.670335	2	2
ALKBH5	-0.262919	0.377859	0	2
ALKBH6	-0.250411	0.406324	0	2
ALOX5	1.6058	0.0379084	2	2
AMDHD2	-0.555645	0.127461	0	4
AMER3	10.3512	1.70978e-51	0	1
AMOTL1	0.259626	0.828869	0	9
ANAPC2	-0.331306	0.271883	0	3
ANKHD1	0.540253	0.00140447	0	2
ANKMY2	-0.194353	0.617304	0	2
ANKRD13B	1.07424	0.0224359	0	1
ANKRD34A	-1.90299	0.0173291	0	1
ANKRD36	2.45392	3.04056e-09	1	1
ANKRD37	-2.37694	5.2396e-09	0	1
ANKRD39	-0.444978	0.0334894	6	10
ANKRD61	1.72123	0.00675026	0	1
ANKZF1	-0.855911	0.0747064	0	2
ANO6	1.89516	0.00466285	0	2
ANP32A	-0.21368	0.342342	0	2
ANXA2	0.553888	0.510977	0	1
ANXA2R	2.96887	0.000112216	2	9
AP2S1	-1.39119	0.000144151	0	3
AP3B1	-0.12502	0.696466	0	1
AP3D1	-0.2922	0.190503	0	2
AP4B1	0.615325	0.000687063	0	1
AP4M1	-0.257356	0.419079	0	6
AP5S1	-0.278217	0.331129	0	3
APAF1	1.51049	7.81625e-08	0	1
APBB2	2.53311	8.23778e-32	0	1
APBB3	0.445404	0.465282	0	2
APEX1	0.279709	0.474231	0	2
APMAP	-0.449938	0.207702	0	2
APOBR	-1.25734	0.193532	0	2
APP	1.52378	0.000104545	0	3
APPBP2	-0.496024	0.0617035	0	1
APRT	-3.072	3.3155e-18	0	3
APTX	-0.686456	0.00966066	0	1
ARF6	-0.603628	0.0360237	0	4
ARG2	-0.935011	0.173821	0	1
ARHGAP11B	2.09942	4.22162e-12	1	4
ARHGAP21	0.790745	0.00739368	0	5
ARHGAP4	1.74051	0.00455198	1	2
ARHGAP42	-2.23838	0.0200295	0	1
ARHGAP5	0.449496	0.322195	0	1
ARHGDIA	-1.17497	3.95503e-05	0	3
ARHGEF17	-0.753199	0.357165	0	1
ARHGEF2	4.04136	7.80633e-37	0	5
ARHGEF3	0.396067	0.585878	0	3
ARHGEF40	2.70762	6.39121e-10	0	3
ARID1A	0.24035	0.277415	0	6
ARID1B	0.709287	1.68605e-05	1	5
ARID2	0.930682	1.30539e-06	2	8
ARID3A	-0.35366	0.539253	0	2
ARID5B	-1.72036	0.000365225	0	3
ARIH2	-0.244206	0.510728	0	1
ARIH2OS	-0.36757	0.345111	0	1
ARL3	0.137219	0.753097	0	1
ARL4D	3.21335	3.70161e-05	0	3
ARL6IP4	-0.823445	0.000617296	0	4
ARL8A	-0.402585	0.217244	0	2
ARPC5L	-0.26315	0.224669	0	1
ARR3	-0.0691184	0.981204	0	1
ARRB2	1.10393	0.0117369	0	3
ARRDC1	-2.17385	1.79907e-06	0	2
ARRDC3	1.91068	1.10828e-07	0	1
ARX	-4.58646	5.72225e-05	0	2
ASAP2	0.813095	0.0277151	0	1
ASB16	1.37352	0.0612516	0	1
ASCL1	8.69363	4.29268e-19	15	16
ASF1B	0.515599	0.0906046	0	2
ASNA1	-0.507073	0.00387302	0	1
ASPHD1	3.1376	1.42628e-05	0	3
ATAD3A	-0.514078	0.104067	0	1
ATF1	-0.00120364	0.997336	0	1
ATF4	-0.0445942	0.927407	0	7
ATF5	-0.917627	0.0304189	0	4
ATF7	0.093347	0.630995	0	2
ATF7IP	0.640898	0.0569258	0	2
ATG4D	-0.0608	0.828869	0	1
ATG9A	-0.411472	0.0550349	0	2
ATN1	-1.17614	0.00173657	0	8
ATP13A2	-0.156582	0.642812	1	1
ATP1A3	6.17099	1.62192e-17	0	2
ATP1B1	1.99579	0.00311066	0	3
ATP2A2	-0.222426	0.50991	1	2
ATP2C1	0.315254	0.580078	0	10
ATP5B	-0.653459	0.00271434	0	4
ATP5D	-1.75341	3.83126e-09	0	3
ATP5G2	-1.335	1.04171e-15	0	3
ATP5H	-0.925509	3.42594e-07	0	1
ATP5I	-1.07967	5.71097e-09	1	4
ATP5L	-0.554963	0.0274595	0	1
ATP6V0C	-0.410569	0.615722	0	3
ATP6V1F	-1.46809	6.87453e-12	0	2
ATP8A1	0.595178	0.17121	0	4
ATXN1	-0.346694	0.697157	0	1
ATXN7L3	-0.194478	0.331388	0	1
AUP1	-0.342445	0.118987	0	2
AURKB	1.09018	0.00114713	0	1
AUTS2	1.08486	0.0324229	2	4
AXIN2	-2.74152	0.00011417	0	3
AZIN1	0.125041	0.630836	0	2
B3GAT1	2.43459	0.0857699	0	1
B3GNT8	7.79767	2.27454e-30	0	2
B4GALT5	1.59974	6.34762e-05	0	4
B9D2	0.505062	0.371736	3	3
BAG4	-0.270385	0.631565	0	2
BAK1	-0.450119	0.032527	0	2
BAMBI	2.39975	0.000136541	1	2
BAP1	-0.521642	0.0903874	0	2
BARX2	-0.74216	0.360879	0	17
BATF2	0.875785	0.493437	0	4
BAX	-0.374259	0.22022	0	3
BAZ1A	-0.0988838	0.783236	0	1
BAZ1B	0.384729	0.0818353	0	1
BAZ2A	0.124766	0.531171	0	5
BBC3	-1.69091	0.00491693	0	2
BCAR1	-0.333018	0.236274	0	5
BCAS4	-1.67881	0.00116172	0	1
BCAT2	-0.741877	0.00744129	0	1
BCKDHA	0.345712	0.447862	3	3
BCL11A	1.96264	0.117639	0	1
BCL11B	6.52239	1.11906e-06	2	4
BCL2	2.9979	0.000104543	0	3
BCL2L1	-1.58834	0.00068581	0	4
BCL2L2	0.230606	0.493423	0	6
BCL2L2-PABPN1	-0.68776	0.354896	0	6
BCL6	0.116034	0.812051	0	1
BCL6B	4.3327	2.05081e-11	0	2
BCL7B	-0.193092	0.362529	0	3
BCL9	-0.211212	0.632912	0	2
BCL9L	-1.51942	3.54751e-07	0	2
BCOR	0.513688	0.0617161	0	10
BCR	1.01776	0.000422129	3	20
BDP1	1.16777	2.8624e-05	3	3
BHLHE40	0.193058	0.780634	0	3
BLCAP	-0.490256	0.0703333	0	1
BLVRA	-1.91214	3.83872e-09	0	2
BMF	1.3518	0.0100366	0	2
BMI1	0.824711	0.0141026	0	1
BMP7	-4.05094	0.00789424	0	2
BOD1	-0.518735	0.00258628	0	1
BRAT1	-0.564527	0.134347	1	6
BRI3BP	1.51653	0.00195714	2	3
BRICD5	0.916451	0.154386	0	4
BRSK1	2.02623	0.0349023	0	2
BRSK2	3.44974	2.12901e-06	0	1
BSCL2	-0.014053	0.962319	0	1
BSG	-0.475168	0.177789	1	2
BTBD19	0.838056	0.415634	0	1
BTBD2	-0.960054	4.4724e-05	0	1
BTC	-7.98765	3.89009e-33	0	1
BTG1	-0.334506	0.210478	0	2
BTG2	0.166345	0.783361	0	2
BTG3	1.26104	3.33144e-08	0	2
BUB1	1.10472	0.00251216	0	3
BUD31	-0.624625	0.00711125	0	1
BVES	2.44219	0.00166994	0	1
BZW1	-0.443068	0.14839	0	2
BZW2	-0.957289	0.001443	0	2
C10orf55	4.22026	0.00130683	0	2
C10orf67	0.540562	0.701292	0	2
C10orf91	3.26338	0.00449657	1	3
C10orf95	-2.40427	0.000185199	0	1
C11orf45	2.28439	4.86134e-05	0	1
C11orf91	1.91698	0.17121	0	1
C12orf57	-1.3176	0.000925824	0	3
C12orf65	0.45084	0.0884997	0	4
C14orf80	0.659908	0.174813	0	2
C15orf39	0.708176	0.0228666	1	2
C16orf70	-0.646311	0.00643705	0	1
C17orf49	0.781807	0.0588234	0	2
C17orf50	1.44578	0.0329707	0	1
C17orf80	0.694783	0.000682984	0	4
C18orf32	0.266656	0.531101	0	3
C19orf24	-2.08841	3.02178e-10	0	8
C19orf43	-0.545736	0.000824811	0	1
C19orf54	0.717553	0.0089279	0	3
C19orf57	2.94548	6.59878e-10	0	1
C19orf60	-1.61331	1.30245e-09	0	2
C19orf67	-0.0258407	NA	0	1
C1orf115	-1.15028	0.0163194	0	4
C1orf216	0.160707	0.643066	0	2
C1orf43	-0.279878	0.199896	0	1
C1orf53	-0.205015	0.702794	0	2
C1QTNF6	-1.78282	0.0398556	0	2
C1R	-0.657178	0.306435	0	2
C1RL	-1.35337	0.0107336	0	2
C20orf144	2.27297	0.0489949	3	12
C20orf96	0.16098	0.76002	0	1
C21orf58	1.31399	0.000466763	0	1
C21orf59	-0.0161251	0.966441	0	1
C22orf29	-0.395465	0.160944	0	3
C22orf31	-3.06165	0.0197097	0	3
C2CD2L	-0.327446	0.500834	0	1
C2CD3	1.63307	5.61804e-36	0	2
C2CD5	1.17916	9.4022e-05	0	1
C2orf48	3.14483	4.14731e-06	0	2
C3orf18	0.128185	0.865257	0	2
C5orf38	-0.265999	0.851947	2	5
C5orf56	0.437302	0.300799	1	5
C6orf1	-0.651725	0.0134098	0	1
C6orf99	-1.16667	0.042416	0	1
C7orf55-LUC7L2	-0.392567	0.0786218	0	1
C9orf172	-0.812152	0.216549	0	1
C9orf40	0.755484	0.00948512	0	3
C9orf50	-1.53444	0.244223	0	2
C9orf62	0.262697	NA	0	2
CA10	8.96492	7.56357e-13	1	1
CABLES1	1.68108	0.0262543	1	3
CABP4	0.717495	0.414859	0	1
CABP7	4.06672	9.20059e-08	1	1
CACNB1	1.21867	0.00731713	0	3
CACYBP	0.29136	0.269349	0	1
CADM1	0.954177	0.158349	1	3
CADPS	4.51741	0.00142576	0	1
CALM1	0.549613	0.122531	0	6
CALM2	0.493191	0.147073	0	5
CALML3	11.6853	2.16837e-19	0	7
CALML6	-0.419648	0.696176	0	2
CAMK2N2	2.95413	3.12589e-21	0	2
CAMKK1	0.282433	0.605196	0	5
CAMSAP1	0.856828	0.0028929	1	3
CANX	-1.1183	2.85007e-11	0	2
CAPG	1.01144	0.128546	0	3
CAPN1	-0.391643	0.0824824	0	1
CAPRIN1	0.787087	0.000151278	0	2
CAPZB	-0.491988	0.294328	0	1
CARM1	-0.137971	0.552001	0	2
CASC3	0.300781	0.0658507	0	2
CASD1	0.666018	0.125592	0	3
CASP9	-0.165395	0.594207	1	7
CASZ1	-0.683497	0.139006	1	7
CBFA2T2	2.62189	1.1604e-15	0	7
CBFB	0.776683	0.0142957	0	1
CBLN3	-1.58373	0.000797322	1	2
CBS	-2.15584	0.00432785	0	1
CBX3	0.157289	0.612137	0	1
CBX4	-0.194091	0.547126	0	2
CBX5	1.3943	4.08119e-21	0	6
CBX6	0.903395	0.00547091	0	8
CBX7	-0.728154	0.0203604	0	1
CBY3	1.63493	0.0233837	0	2
CC2D1A	-0.0415416	0.885211	0	1
CCDC103	-0.413269	0.723873	0	2
CCDC106	-0.661728	0.107239	0	1
CCDC107	0.291046	0.429689	0	4
CCDC114	0.404559	0.687569	0	1
CCDC117	-0.744032	0.0152223	0	1
CCDC120	-0.80272	0.0181185	0	2
CCDC130	0.352181	0.317234	2	2
CCDC142	0.129113	0.702852	0	1
CCDC177	6.15589	4.28529e-08	0	1
CCDC177	6.15589	4.28529e-08	0	1
CCDC177	6.15589	4.28529e-08	0	1
CCDC177	6.15589	4.28529e-08	0	1
CCDC33	4.89004	9.75642e-06	1	1
CCDC57	-1.33391	0.000172913	0	2
CCDC7	-0.029954	0.950028	0	2
CCDC84	0.644252	0.0558965	0	1
CCDC88A	5.9214	1.67401e-71	0	1
CCDC97	0.190911	0.400847	0	2
CCM2	-0.602361	0.0704833	0	1
CCNE2	2.03442	1.65187e-08	0	1
CCNG2	-0.470623	0.18248	0	1
CCNI	-0.700708	0.00633994	0	1
CCNL1	0.698329	0.107759	0	2
CCT4	-0.309271	0.228083	0	1
CCT8	-0.0683295	0.833248	0	1
CD151	-1.74897	9.72711e-06	0	1
CD164L2	-5.2105	1.00412e-07	0	1
CD19	-4.23168	0.00213331	0	1
CD2AP	-0.117655	0.805105	0	3
CD44	-0.143033	0.901038	0	1
CD59	-0.1909	0.707387	0	5
CD63	-1.43858	3.97149e-16	0	4
CD68	-1.05815	0.0810068	0	3
CD69	-0.314374	NA	0	1
CD82	-0.21842	0.73622	1	3
CD9	-2.02418	0.00525282	0	7
CDC16	0.180587	0.623267	0	2
CDC25B	1.92411	2.82562e-06	0	4
CDC25C	0.915681	0.00304133	0	1
CDC42BPA	1.13454	0.00138736	0	1
CDC42BPG	-0.349935	0.295419	0	3
CDC42EP3	0.567255	0.150513	0	3
CDC5L	0.445926	0.0177128	0	1
CDCA4	1.08419	0.0124556	0	5
CDCP2	2.39246	0.0152999	0	2
CDH1	-0.759327	0.162551	0	2
CDH22	5.32507	7.8224e-05	4	8
CDK16	-0.341626	0.0880963	0	2
CDK17	0.366875	0.39533	0	3
CDK2	0.686518	0.000651032	0	1
CDK2AP1	-0.20036	0.640872	0	5
CDK2AP2	-0.840733	0.00660477	0	2
CDK5	-0.496786	0.155998	0	2
CDK5R1	2.25458	5.86298e-10	0	2
CDK5R2	11.0242	5.05458e-40	0	2
CDK5RAP3	-1.17968	0.00832623	0	1
CDK8	1.32806	2.57389e-07	0	1
CDK9	0.077522	0.684972	0	1
CDKL3	0.518169	0.263425	0	1
CDKN1A	0.366083	0.520145	1	6
CDKN1C	2.07949	0.0026359	1	4
CDKN2A	2.09907	7.4923e-07	0	6
CDKN2AIPNL	-0.739899	0.0132284	0	1
CDKN2B	3.10635	2.02498e-14	0	7
CDKN2C	2.56832	6.55236e-18	0	3
CDKN2D	2.39096	7.69173e-08	0	2
CDT1	0.758823	0.010596	0	2
CDV3	-0.183997	0.574786	0	3
CEACAM3	2.45316	0.495634	1	2
CEACAM5	9.75041	6.79375e-18	3	3
CEACAM6	7.61749	1.30875e-14	2	3
CEBPB	-0.509552	0.367256	1	2
CELA2A	2.1013	0.473283	0	1
CELF1	0.976445	5.67013e-10	1	1
CELSR1	-1.08989	0.191253	0	1
CELSR2	2.14719	1.09552e-11	0	1
CEND1	2.29294	0.0806516	0	1
CENPB	-0.0476321	0.885348	0	4
CENPM	-0.275297	0.598998	0	7
CEP250	1.41026	0.000200092	0	4
CEP350	1.20863	5.38688e-12	0	1
CEP57L1	1.76711	2.4062e-14	0	1
CEP72	2.0808	0.000116541	1	6
CEP85	1.49754	9.03442e-09	0	1
CEP95	0.714838	0.0107996	0	2
CFLAR	0.345502	0.246808	0	1
CHAD	3.61339	0.0123827	0	1
CHAMP1	-0.183542	0.699654	0	1
CHD1L	0.0719099	0.843085	0	1
CHD2	0.331465	0.233165	0	4
CHD3	0.210282	0.577916	0	2
CHD4	0.751593	5.47258e-05	0	3
CHD9	0.813217	0.012934	0	1
CHEK1	1.46688	5.3337e-07	0	1
CHEK2	0.41668	0.194241	1	4
CHGA	5.81051	4.4481e-05	1	2
CHKB	-0.299994	0.649324	0	2
CHL1	7.63826	5.63816e-22	5	6
CHMP2A	-1.48011	1.3138e-13	0	7
CHRAC1	0.220318	0.418257	0	7
CHRNA3	6.7635	3.85405e-09	1	1
CHRNA9	10.6242	2.16609e-22	0	15
CHRNB2	9.75703	4.70253e-109	0	2
CHST1	8.59573	1.42184e-41	1	2
CHST15	0.470695	0.709735	0	2
CIAO1	-0.514091	5.43895e-05	0	1
CIC	1.0965	1.29502e-07	0	5
CIRBP	0.239659	0.574786	0	6
CISD3	-1.77232	6.80533e-14	2	6
CISH	0.137819	0.813969	0	1
CIZ1	0.0690393	0.62345	0	2
CKAP2	2.21692	7.7915e-10	0	2
CKLF	1.38048	6.1905e-05	0	3
CKLF-CMTM1	2.04228	0.0920017	0	3
CKS1B	1.09494	3.23859e-16	0	1
CKS1B	1.09494	3.23859e-16	0	1
CKS1B	1.09494	3.23859e-16	0	1
CKS1B	1.09494	3.23859e-16	0	1
CKS2	0.0617125	0.865815	0	1
CLCN5	0.15647	0.760985	0	1
CLCN7	0.234121	0.567913	0	1
CLDN19	4.55618	0.0198356	0	1
CLDN3	-1.88862	0.00200833	0	5
CLDN4	-0.888021	0.0174724	0	12
CLDN6	1.28527	0.413143	0	1
CLDN9	0.690961	0.394668	0	1
CLIC4	1.34833	0.000151704	0	1
CLK1	0.66387	0.0933603	0	1
CLK2	0.445889	0.253371	0	1
CLN3	-1.57515	0.000107741	0	2
CLSTN1	-0.355315	0.285341	0	2
CLSTN3	0.410547	0.150389	0	2
CLTB	-1.4665	4.02042e-06	0	1
CLTC	-0.788081	0.000787546	0	2
CMBL	-0.408097	0.459374	0	1
CMIP	1.89984	3.18256e-08	2	4
CNFN	0.0692798	0.917199	0	2
CNIH1	-0.802544	0.000519322	0	2
CNKSR3	1.37908	0.0956684	0	5
CNN3	0.553705	0.604823	0	1
CNOT8	-0.0379212	0.896152	0	1
CNPY4	2.29798	1.40137e-14	0	3
CNTROB	1.27919	0.00275456	0	1
COG1	0.0946474	0.76533	0	4
COL1A2	1.52084	0.00232367	0	1
COL22A1	3.96535	0.0175454	2	4
COLCA1	0.329281	0.738189	1	16
COLCA2	1.69547	0.0144347	1	15
COMMD1	-0.585836	0.00526275	0	1
COMMD3	-0.00303852	0.992442	0	1
COMT	-2.56382	3.9057e-13	0	1
COPS3	0.655921	0.0869226	0	1
COPS5	-0.437925	0.0333593	0	1
COPS6	-0.8146	0.000818568	0	1
COPS7A	-1.24499	4.13612e-31	0	1
COPS7B	0.212767	0.4113	0	2
COPZ1	-1.00439	1.46986e-10	0	1
CORO1B	-2.20512	1.81685e-13	0	1
CORO1C	1.77932	0.00104157	2	4
COTL1	2.10855	0.00304044	1	3
COX20	-0.366633	0.120477	0	4
COX8A	-0.726858	0.000471767	0	2
CPE	1.03619	0.106202	3	7
CPEB2	-0.560954	0.380502	0	1
CPLX2	5.04214	9.54231e-06	2	4
CPNE2	1.50536	0.000880659	1	3
CPSF1	0.524705	0.310064	0	5
CPSF4	-0.0171819	0.960289	0	1
CPT1B	0.158468	0.823035	0	2
CRABP2	-1.33264	0.102022	1	3
CREB3	-0.606811	0.0539828	0	1
CREB3L1	-4.13586	1.2047e-07	0	3
CRELD2	-2.15971	1.08366e-06	0	1
CRIP1	2.33806	0.0194415	0	2
CRIP2	1.24278	0.0559158	0	1
CRMP1	11.2129	1.83028e-73	4	9
CROCC	0.0286574	0.961213	0	1
CRTAC1	1.16752	0.400245	0	3
CRYBA2	3.13494	0.00020937	0	2
CSGALNACT2	0.82002	0.000567387	0	3
CSMD3	-3.43951	0.0413485	1	7
CSNK1A1	-0.728598	1.30561e-05	0	5
CSNK1D	-1.12505	3.4141e-08	0	3
CSNK1E	-0.155484	0.625166	0	3
CSPP1	0.206234	0.588605	0	1
CSRP1	0.173084	0.55631	0	1
CSTF3	0.410813	0.131278	0	2
CTBP2	-0.619279	0.066134	0	5
CTBS	-0.822356	0.0717693	0	1
CTCF	0.408166	0.0307319	1	2
CTDNEP1	-0.4332	0.148317	0	1
CTDSP1	-1.15351	3.63387e-05	1	6
CTDSP2	0.0764666	0.826496	2	2
CTHRC1	4.35071	4.60184e-11	1	1
CTRL	1.07744	0.0692819	0	2
CTSD	-1.66095	9.08973e-05	0	2
CTSV	1.40363	0.0385594	0	1
CUEDC1	1.1318	0.00504993	1	8
CUL7	-0.670829	0.00593742	1	1
CWC15	-0.388818	0.149302	0	3
CXADR	-0.333248	0.453982	0	2
CXCR4	3.42778	2.23952e-07	1	3
CXorf40B	-1.02863	4.27645e-06	1	4
CXXC4	3.61603	8.69438e-07	1	1
CYB561	-2.20587	1.06897e-15	0	2
CYB561D1	0.0949367	0.771947	1	2
CYB561D2	-1.67713	7.3615e-06	0	1
CYB5D1	-0.545914	0.0327713	0	2
CYGB	1.29403	0.0122899	0	2
CYHR1	-1.07239	0.00748272	0	2
CYP27B1	0.803913	0.13717	1	1
CYP2R1	0.453659	0.253921	0	1
CYP51A1	-0.728272	0.00548046	0	1
CYS1	1.44513	0.199048	0	1
D2HGDH	-1.28852	0.0123696	0	1
DACH1	-0.741308	0.632746	0	5
DACT2	-1.293	0.450678	0	1
DAGLB	0.103577	0.838708	0	1
DALRD3	-0.649167	0.184388	0	3
DARS	0.204417	0.444143	2	2
DAZAP1	-0.147354	0.541578	0	1
DBH	6.19149	8.9654e-09	1	1
DBN1	0.816243	0.0114777	0	4
DBNDD1	-0.919725	0.00293081	0	2
DCAF11	-0.412093	0.269986	0	3
DCAF13	0.169669	0.500497	1	1
DCAF15	0.805385	0.000178221	0	1
DCAF17	0.735467	0.00595867	0	1
DCAF7	-0.356862	0.288535	0	1
DCLK2	1.6405	4.59783e-06	2	4
DCLRE1B	0.969739	2.13919e-07	0	1
DCPS	0.401747	0.161307	0	2
DCTN2	-0.00856638	0.95703	0	1
DCTN6	-0.137197	0.765229	0	1
DCUN1D2	0.597844	0.197996	0	1
DDA1	0.101936	0.554663	0	1
DDB2	0.568305	0.247697	0	1
DDIT3	0.210195	0.738189	0	1
DDIT4	-0.39505	0.52852	0	6
DDX17	0.0921784	0.760045	1	2
DDX3X	0.445438	0.078027	0	1
DDX41	-0.712811	0.017057	0	2
DDX5	0.291864	0.442496	0	2
DDX58	1.34531	0.00926442	0	1
DEAF1	-0.145496	0.792384	0	2
DENND6B	-0.61008	0.350591	0	5
DERL1	-0.465071	0.0361351	0	1
DESI2	1.0987	0.000182951	0	1
DGAT1	-0.505631	0.251321	0	2
DGCR8	0.995699	0.00256708	0	1
DGKA	-0.644887	0.352814	0	1
DHCR7	-0.549203	0.147764	0	2
DHPS	-0.0294586	0.91527	0	1
DHRS1	0.0120115	0.983395	0	2
DHRS11	0.095897	0.782807	0	1
DHRS13	-0.523834	0.0196228	0	2
DHRS7	-3.31891	5.73185e-15	0	3
DHX30	0.00229405	0.995065	0	1
DHX35	1.05364	1.47785e-05	0	2
DHX37	0.082824	0.768873	2	3
DHX40	0.152931	0.622579	0	1
DHX8	0.759918	0.000183975	0	2
DIP2B	0.33228	0.124948	0	2
DLG1	-0.00105086	0.998178	0	5
DMPK	0.957484	0.030425	0	1
DMTF1	0.779432	0.00550634	0	1
DNAJB2	-0.724559	7.31664e-05	0	1
DNAJB5	0.74721	0.224579	0	3
DNAJC14	-0.139393	0.506215	0	3
DNAJC16	-0.264085	0.170855	1	7
DNAJC18	1.74913	1.32075e-08	0	2
DNAJC27	0.611948	0.0257141	1	4
DNAJC4	-1.22409	3.13684e-08	0	2
DNAJC9	0.75913	0.00195251	0	2
DNASE2	0.215075	0.524863	0	5
DNER	3.36095	1.10386e-06	0	2
DNM1	3.71688	1.20053e-12	0	2
DNM2	-0.360348	0.124836	0	2
DNMBP	-0.326202	0.493806	0	1
DNMT1	1.79051	3.95908e-23	1	1
DNMT3A	1.02914	2.27576e-07	1	6
DOCK9	0.619156	0.164003	1	1
DOHH	-0.544149	0.0509471	0	2
DOK3	-0.638782	0.283455	0	2
DPAGT1	-0.805576	0.005424	0	1
DPH1	-1.30913	0.00104643	0	3
DPM2	-0.852851	4.23956e-05	0	2
DPP9	-0.0920008	0.633485	0	1
DPY19L4	0.659773	0.0257141	0	1
DPYSL3	2.83786	6.29048e-06	2	3
DQX1	-1.16291	0.294763	0	2
DR1	0.491197	0.134171	0	1
DRAXIN	4.28369	0.000425676	0	2
DRD2	6.06348	1.89394e-11	0	1
DSE	1.22031	0.0078398	0	1
DSTN	-0.921775	0.00126266	0	1
DTNA	1.77477	0.057803	0	1
DTX1	1.08281	0.313775	0	1
DUSP10	1.29643	0.00817562	0	3
DUSP22	0.841239	0.0140439	0	2
DUSP26	7.75384	1.81644e-15	0	2
DVL2	-0.258934	0.597343	0	3
DVL3	-0.44277	0.0863318	0	1
DYNC1H1	0.755195	0.0310169	0	1
DYNC1LI2	0.813346	0.00053458	0	1
DYNLL2	-0.470805	0.00688014	0	1
DYNLRB1	-0.339456	0.113589	0	1
DYNLT1	0.18883	0.472411	1	2
DZANK1	1.21448	1.41974e-05	0	1
DZIP1L	2.08276	0.0203244	0	1
E2F2	1.63238	0.000768358	2	6
E4F1	-0.571955	0.100705	0	3
EBAG9	-0.455674	0.0198789	0	2
EBF1	0.601762	0.483395	0	4
ECE1	0.633757	0.0379906	0	4
ECE2	-0.997068	0.00131555	0	1
ECHS1	-2.35203	1.30489e-07	0	4
ECI1	-0.864668	0.00532768	0	1
EDC4	0.00564198	0.986056	0	1
EDN2	4.00169	1.14785e-13	0	4
EEF1A1	-1.45165	4.59572e-06	0	1
EEF1B2	-0.69044	0.00264084	0	1
EEF2K	-0.897269	0.0492208	0	4
EFCAB2	2.36358	1.28844e-11	0	7
EFHC1	0.28454	0.645719	0	1
EFHD2	0.958914	0.0974458	0	5
EFNA2	0.358744	0.827954	0	4
EFNA3	0.624014	0.487907	0	6
EFNA4	-3.95472	7.74241e-13	0	2
EFNB1	-0.0347336	0.956659	0	2
EFR3B	4.73181	7.75059e-12	2	4
EFTUD2	-0.0333994	0.857478	0	2
EGLN2	-0.689028	0.0510452	3	5
EGLN3	0.249637	0.556263	0	3
EGR1	-0.863072	0.375599	0	2
EHMT1	-0.189762	0.480534	0	2
EIF2AK1	-0.279941	0.373627	0	2
EIF3D	-1.15146	5.74283e-14	0	2
EIF4A1	-0.945226	1.64085e-05	0	3
EIF4G1	-1.0608	6.56122e-07	0	4
EIF4G2	0.6294	0.000330805	0	1
ELF3	1.18497	0.110681	1	14
ELL3	-1.13369	0.002885	0	2
ELP5	-0.11373	0.75004	0	2
ELP6	-0.178562	0.400847	0	4
EMC9	0.227351	0.659538	0	3
EMD	-1.14456	1.49095e-09	0	4
EME1	0.985719	0.00711357	0	1
EMG1	-1.20475	7.44318e-05	1	10
EMP3	1.11607	0.110226	0	1
ENAH	1.10377	0.00838856	0	2
ENC1	-0.103247	0.883623	2	7
ENO2	3.16746	8.1731e-08	0	1
ENO3	2.60998	2.97029e-06	0	1
ENOPH1	0.180364	0.5189	0	1
ENTPD6	-1.26481	1.65148e-05	1	3
EP300	0.35434	0.0343707	0	1
EPB41	0.326146	0.140588	0	3
EPB41L4B	0.264586	0.667715	1	7
EPC1	0.144578	0.668009	0	3
EPCAM	0.0680267	0.906268	0	4
EPHB3	-1.86037	1.7962e-05	0	1
EPHX1	-0.262613	0.652777	0	2
EPHX3	1.26276	0.0503046	0	2
EPM2A	2.39199	5.08425e-12	0	1
EPS8L2	-1.85514	0.00119505	0	1
ERC1	1.00908	4.1536e-05	0	1
ERCC1	-1.03868	1.01536e-05	0	2
ERCC6L2	0.938096	0.00112876	0	2
ERF	0.0267563	0.942488	0	1
ERMARD	-0.611367	0.107107	0	1
ESRP1	-0.766599	0.00776513	0	1
ESRRA	-0.739799	0.00727544	0	4
ESYT1	0.492211	0.017631	0	5
ESYT2	-0.651401	0.0436221	0	2
ETNK1	0.327063	0.292762	0	1
ETS2	-0.185736	0.819031	0	9
ETV7	1.18624	0.0873558	1	2
EWSR1	0.000309261	0.999075	0	2
EXOSC4	-1.40112	0.000165176	0	2
EXOSC5	-0.254462	0.507735	3	3
EXT1	0.662716	0.115849	1	9
EXTL3	0.103205	0.856557	0	2
EYA2	1.3192	0.000274414	1	7
EZR	-0.0744353	0.836468	0	2
F12	-0.511969	0.557889	0	1
FABP7	2.75202	0.036432	0	2
FADS1	2.00468	1.75735e-09	0	1
FADS2	0.10483	0.911153	0	1
FAF1	0.575995	0.0252577	0	3
FAF2	-0.822363	9.26597e-06	0	1
FAM102A	-0.283403	0.427717	0	4
FAM104A	-0.238614	0.129065	0	4
FAM109B	0.712521	0.612201	0	4
FAM110C	1.08449	0.30248	1	5
FAM129A	-1.13646	0.240667	0	1
FAM129B	-0.343568	0.0565369	0	4
FAM131A	-0.254234	0.607528	0	2
FAM131C	1.01057	0.148317	0	4
FAM134C	-0.307565	0.0336923	0	2
FAM13B	0.960775	0.00109214	0	1
FAM155A	5.17011	1.26953e-05	2	2
FAM189B	-0.723995	0.0166504	0	1
FAM200B	0.913983	0.000546178	0	1
FAM208A	0.115816	0.622896	0	1
FAM208B	0.354812	0.201086	1	1
FAM213B	-0.170641	0.763773	0	2
FAM43A	-1.39961	0.0384903	0	1
FAM47E	-1.21125	0.00241787	0	1
FAM49B	1.30875	2.24846e-07	0	1
FAM53C	-0.785247	0.000934866	0	1
FAM60A	1.03694	0.000566771	0	1
FAM83D	1.41624	7.70924e-05	0	1
FAM83F	-0.444488	0.518911	0	5
FAM83G	0.844451	0.364957	0	2
FAM84B	0.054984	0.923998	1	1
FAM8A1	-0.668202	0.0332509	0	1
FAM91A1	0.38691	0.264421	0	2
FANCC	0.532274	0.160145	0	1
FARP1	0.0372431	0.952458	0	2
FASTK	-1.34319	4.18988e-07	0	2
FATE1	3.67452	0.0492675	2	2
FAU	-1.10837	8.35476e-12	0	2
FAXDC2	3.67576	5.88492e-06	0	1
FBRS	-0.892531	0.000401073	0	5
FBRSL1	-0.482741	0.22119	1	3
FBXL14	0.044899	0.793771	1	9
FBXL15	0.472256	0.107759	0	1
FBXL18	0.900437	0.000254027	0	1
FBXL4	0.772701	0.0262531	1	1
FBXL5	0.149116	0.696677	0	1
FBXO30	1.67567	3.1461e-06	0	1
FBXO32	1.74673	0.0119808	0	8
FBXW12	2.5617	5.0427e-05	0	1
FCGRT	-1.0125	0.276372	0	1
FDPS	-0.648356	0.0948364	0	2
FDXR	-0.675528	0.028633	0	2
FEM1A	-0.35543	0.0700731	0	1
FGD2	2.03472	0.0455455	0	3
FGF9	7.99222	5.04224e-43	2	4
FGFR3	0.236059	0.859554	2	7
FIZ1	0.161272	0.483279	0	5
FKBP2	-0.796136	0.000491416	0	2
FKBP4	-1.5593	3.97473e-11	0	1
FKBP5	-3.95599	8.38196e-06	0	2
FKRP	0.759639	0.00150768	0	1
FLAD1	-0.0548723	0.871884	0	1
FLNA	1.59061	0.0124856	0	4
FLOT2	-0.163086	0.420339	0	2
FLRT1	9.77101	9.46799e-23	3	4
FNBP1L	0.364522	0.356686	0	2
FNDC3A	0.275618	0.58718	2	3
FNTA	-1.07717	0.00302077	0	1
FNTB	-0.70175	0.0492719	0	1
FOS	-0.535404	0.523695	0	3
FOXA1	-1.55884	3.09567e-06	2	8
FOXD1	1.30781	0.168531	0	3
FOXG1	3.35417	0.0029521	0	6
FOXH1	0.0620675	0.936307	0	2
FOXJ3	1.03796	8.84829e-16	2	9
FOXK1	0.469322	0.0815608	0	1
FOXO3	0.00185465	0.995156	0	1
FOXO6	3.21681	1.12868e-15	0	8
FOXP2	6.27215	2.3475e-11	3	5
FOXP4	0.111612	0.671085	1	7
FRMD8	0.366584	0.0219933	0	4
FRMPD2	1.48862	0.0341205	0	2
FRS2	0.193794	0.469113	0	1
FRY	1.95656	0.000326968	1	3
FTL	-0.918896	0.00126192	0	1
FUOM	-2.27917	0.178038	0	2
FXYD1	-4.65223	1.07515e-05	0	2
FXYD7	-0.891446	NA	0	2
FYN	4.23409	6.78194e-22	1	1
FZR1	0.525124	0.0331829	0	2
GABARAP	-1.0001	0.0129925	0	3
GADD45G	-0.31114	0.567134	0	15
GAL3ST3	6.72282	7.88245e-07	0	1
GALNT10	0.852684	0.0634079	0	2
GAMT	-2.05698	0.00258348	0	1
GAPDH	-1.04665	0.000117232	0	3
GARS	0.330945	0.299965	0	1
GAS2L1	-0.689405	0.285275	0	1
GAS8	-0.0730795	0.831795	0	2
GATAD1	-0.132039	0.628556	0	2
GBA2	0.304758	0.440577	1	4
GBAS	-0.282649	0.468173	0	1
GCDH	0.166252	0.507597	0	5
GCLC	0.333446	0.176541	1	2
GDF11	1.76272	0.00131051	0	2
GDF15	-4.55972	3.89921e-12	0	5
GDF5	2.49241	0.000568832	0	4
GET4	-0.429203	0.225419	0	2
GFRA4	9.69927	1.98727e-11	1	3
GGA1	-0.819158	0.0109649	0	2
GGCT	-1.16779	2.00039e-05	0	3
GGCX	-0.0610291	0.726857	0	5
GGNBP1	4.43611	0.00217115	0	2
GGNBP2	0.765051	2.99526e-08	0	1
GGT7	1.36444	0.00116598	0	1
GINS1	1.29312	4.65077e-05	1	2
GINS2	1.09581	0.0213107	1	3
GIT1	-0.217488	0.467732	0	1
GLB1L	-0.145673	0.776134	0	1
GLRX3	0.130494	0.723854	0	1
GLTSCR1	0.268812	0.430809	0	6
GLTSCR1L	-0.0257276	0.902937	0	1
GLTSCR2	-1.39219	0.000493866	0	2
GLUL	-0.366474	0.462786	0	1
GLYCTK	-0.526599	0.173673	0	4
GLYR1	-0.338909	0.184368	0	3
GMEB2	-0.499331	0.00111687	0	2
GMFB	0.432359	0.141017	0	2
GMNN	0.555046	0.0781543	0	1
GMPR2	-0.653966	0.110844	0	1
GNAI2	0.578029	0.110035	0	3
GNAI3	0.281504	0.262535	1	5
GNAQ	0.161433	0.675006	1	1
GNAT1	4.6174	0.0001623	0	1
GNB1	0.0787091	0.710007	0	1
GNB1L	-1.59454	3.90447e-05	0	3
GNB2	-1.68848	1.69298e-07	0	2
GNG3	0.286406	0.579814	0	1
GNG5	-1.00474	0.00167005	0	3
GNL3	-1.11947	0.000576015	0	1
GOLGA2	-0.817786	8.36425e-06	0	1
GOLPH3	-0.570039	0.0712794	0	1
GORASP2	-0.46843	0.06812	0	1
GOT1	0.361955	0.175207	0	1
GP5	5.53978	2.21687e-09	0	3
GPAA1	-0.494045	0.179766	0	2
GPATCH4	-0.699923	0.00329624	0	1
GPBP1	-0.0833127	0.803904	0	1
GPBP1L1	0.54457	0.0301736	0	1
GPC1	0.115636	0.855164	0	2
GPCPD1	0.503766	0.252397	0	2
GPR146	-0.571471	0.415751	0	1
GPR148	3.98824	0.000898173	3	3
GPR179	1.30369	0.061277	1	1
GPR180	1.99367	5.41739e-06	2	2
GPR182	-0.314374	NA	0	2
GPR25	-0.314374	NA	0	1
GPR3	2.99902	1.249e-05	0	1
GPR37L1	3.64542	3.45848e-07	0	6
GPR61	1.78036	0.166433	1	4
GPR84	0.457764	0.748839	0	1
GPRC5B	3.91447	1.26057e-10	2	6
GPX1	-1.88929	6.59287e-07	0	1
GPX2	1.45749	0.173385	0	1
GRHL3	-1.9816	0.0388058	0	2
GRIK3	11.4502	4.27726e-36	1	4
GRINA	-1.72946	7.70456e-07	0	2
GRIPAP1	0.558742	0.0854069	0	3
GRK6	-1.23034	9.86941e-07	0	2
GRWD1	-0.215786	0.282782	0	1
GSDMD	2.00107	0.0700187	0	1
GSE1	1.17667	0.00334594	0	4
GSK3A	-0.183797	0.403847	1	2
GSK3B	0.703327	0.032503	2	2
GSS	-0.438421	0.0727263	0	2
GSTO2	-1.54762	0.0328473	0	4
GSTP1	3.0783	0.0119709	0	1
GSTZ1	-1.15473	0.00438995	1	5
GTF2A1	0.234582	0.529537	0	1
GTF2H1	0.043499	0.874037	0	1
GTF2I	0.363358	0.1598	0	3
GTF2IRD1	0.177486	0.522167	0	2
GTSE1	2.03292	2.3068e-06	0	3
GUCD1	-1.11276	2.88518e-07	0	2
GYS1	-1.48097	5.66634e-10	0	1
GZF1	0.244201	0.325145	0	1
H1FX	-0.0403808	0.922834	0	1
H2AFV	0.912655	7.04242e-07	0	1
H2AFX	0.00310338	0.991168	0	1
HCFC1	0.786252	1.73018e-06	0	1
HCFC1R1	-0.761154	0.00573891	0	1
HCN3	2.52945	2.06183e-10	0	1
HCST	0.348565	0.567488	0	2
HDAC10	-1.43181	0.0255751	0	4
HDGF	0.095519	0.764636	0	2
HDGFRP2	0.251095	0.202107	0	1
HECTD1	0.415927	0.281928	0	1
HECTD3	0.290768	0.395285	0	2
HEMK1	-0.956843	0.0557082	0	2
HES1	-0.985779	0.0170599	3	23
HES3	5.07531	2.23961e-08	2	9
HEXB	-0.929793	0.00109613	1	5
HEXIM1	-0.236407	0.554451	0	1
HEXIM2	-0.766382	0.0531874	0	2
HEY1	3.34628	1.38073e-08	0	1
HHAT	1.46253	1.19735e-05	0	2
HILPDA	-1.20859	0.00574818	0	3
HINT1	-0.77234	0.00206596	0	1
HINT2	-0.0611313	0.87247	0	1
HINT3	-0.522357	0.0230465	0	1
HIP1	-0.0346691	0.930956	0	1
HIP1R	-0.536066	0.201374	0	1
HIPK1	0.675108	0.020286	0	1
HIPK3	0.423854	0.403333	0	2
HIST1H1B	0.434486	0.721925	0	4
HIST1H1E	0.888323	0.224086	0	6
HIST1H2AB	-0.353436	0.813077	0	1
HIST1H2AC	-0.210979	0.839218	0	6
HIST1H2AI	-0.903187	0.277555	0	1
HIST1H2AK	-1.11324	0.037269	0	1
HIST1H2AL	-0.179664	0.854597	0	4
HIST1H2AM	-0.366067	0.488992	0	3
HIST1H2BC	-3.18358	2.82758e-06	0	6
HIST1H2BD	-1.90002	3.44131e-08	0	6
HIST1H2BF	-1.56046	0.00371318	0	4
HIST1H2BH	-1.62368	0.365819	0	2
HIST1H2BL	-1.05677	0.197763	0	1
HIST1H2BM	0.570925	0.771514	0	1
HIST1H2BN	-0.934407	0.0650251	0	1
HIST1H2BO	1.13494	0.0949236	0	3
HIST1H3B	0.302077	0.601759	0	1
HIST1H3D	-1.97921	0.00011585	0	4
HIST1H3F	-1.44752	0.323589	0	2
HIST1H3H	-2.75307	2.37438e-05	0	1
HIST1H3J	-0.240281	0.755585	0	3
HIST1H4B	-0.0850171	0.901004	0	1
HIST1H4D	-1.84271	0.00416994	0	4
HIST1H4E	-1.24409	0.0815061	0	4
HIST1H4G	-0.891447	NA	0	2
HIST1H4K	-0.833647	0.423829	0	1
HIST2H2AA3	-0.025838	NA	0	2
HIST2H2AB	0.11579	0.918938	0	1
HIST2H2AC	-0.927577	0.1382	0	1
HIST2H2BE	-2.80881	5.81871e-16	0	1
HIST3H2A	-1.84726	3.2941e-07	0	2
HIST3H2BB	-0.979346	0.0912991	0	2
HK2	0.179029	0.772762	0	2
HLCS	-0.0377671	0.886154	0	2
HMCES	0.0718771	0.804458	0	1
HMG20B	-2.59203	9.3687e-12	0	3
HMGB2	1.43628	8.08189e-05	0	1
HMGN3	1.87203	1.00888e-12	0	1
HMMR	0.57922	0.0452785	0	1
HN1	-0.0599658	0.894253	0	1
HNRNPA0	0.652914	0.00390701	0	6
HNRNPA1	-0.252683	0.292376	0	6
HNRNPA1L2	1.6778	2.64635e-08	0	1
HNRNPA2B1	0.370826	0.0421321	0	1
HNRNPA3	0.697232	0.000169986	1	6
HNRNPD	0.453885	0.0265276	0	1
HNRNPDL	0.694892	0.00806726	0	1
HNRNPF	-0.0961072	0.513692	1	9
HNRNPH1	0.747024	0.00288298	0	3
HNRNPK	-0.124215	0.361475	0	1
HNRNPL	0.153703	0.208315	0	1
HNRNPLL	0.190384	0.339478	0	2
HNRNPR	0.365057	0.0747929	0	4
HNRNPU	0.730199	1.87912e-08	0	4
HNRNPUL1	0.909156	2.9453e-07	1	5
HNRNPUL2	0.558978	0.00478075	0	1
HOMEZ	-0.614568	0.140958	0	2
HOOK2	-0.574247	0.200048	0	3
HOOK3	0.619149	0.000943756	0	1
HOXA1	2.32909	0.00126703	0	1
HOXA10	0.987639	0.325522	0	6
HOXA11	0.573611	0.703401	0	6
HOXA13	-2.81232	0.00780273	0	6
HOXA2	2.37493	4.71615e-06	0	1
HOXA3	0.565042	0.278691	0	2
HOXA4	1.282	0.0423566	0	2
HOXA5	0.471151	0.511655	0	1
HOXA6	1.13549	0.098809	0	1
HOXA7	2.993	0.000490429	0	1
HOXA9	0.822577	0.480686	0	1
HOXB1	2.38425	0.136271	1	3
HOXB2	3.68974	0.000205876	1	5
HOXB3	4.43462	2.34547e-10	2	9
HOXB4	3.83031	3.38231e-07	2	6
HOXB5	2.71142	0.00268352	2	9
HOXB6	2.23673	0.0290067	1	4
HOXB7	1.12422	0.103035	1	4
HOXB8	6.66522	5.47946e-12	1	4
HOXC10	4.05845	4.71311e-12	0	2
HOXC4	1.76779	0.00141237	0	3
HOXC5	1.53774	0.000158613	0	3
HOXC6	0.557181	0.0833547	0	3
HOXC9	2.81042	1.44764e-05	0	6
HOXD10	6.6143	7.48388e-16	3	4
HOXD11	11.0225	2.11081e-33	2	3
HOXD4	4.55154	1.10066e-07	5	8
HOXD8	2.62672	0.000633851	6	9
HOXD9	4.55623	1.95891e-06	3	4
HPD	-3.03103	0.0175758	0	1
HPS5	1.24335	6.91416e-06	0	1
HSCB	-1.19284	7.95296e-05	1	4
HSD17B10	-1.03294	1.75815e-07	0	1
HSD17B6	-3.74826	8.57924e-06	0	2
HSF1	-0.540722	0.155852	0	2
HSPA8	-1.07407	0.0045285	1	2
HSPB1	-1.88363	4.3614e-05	0	7
HSPB6	-0.687859	0.420284	0	2
HSPBP1	-0.201655	0.249222	0	2
HTRA2	-0.309185	0.210075	0	2
HYAL2	-0.370407	0.44708	0	3
ICOSLG	-1.6265	4.32427e-05	0	2
ID1	3.62324	1.46466e-07	0	2
ID2	3.96881	3.01649e-12	4	15
ID3	2.07227	0.00551013	2	5
IDH3G	-1.24312	1.52851e-05	0	1
IER2	-0.755224	0.0431003	0	1
IER5L	-0.494291	0.230776	0	5
IFFO2	-0.219436	0.776433	0	1
IFT140	0.378946	0.582428	0	1
IFT27	-1.23618	3.74854e-06	1	2
IGBP1	-1.38701	1.05509e-14	0	2
IGFBP2	0.408624	0.461057	0	1
IGFBP4	2.18201	0.00984724	0	3
IGFBP5	3.47635	0.00210693	7	18
IGFLR1	-0.85768	0.150937	0	1
IGSF21	5.18248	2.05057e-05	1	1
IGSF9B	6.59817	1.38815e-15	1	1
IKBIP	1.18882	0.000726693	0	1
IL4I1	1.55706	0.0395802	0	4
IL6ST	0.677128	0.0665888	0	1
ILK	0.111407	0.792832	0	1
IMPDH2	-1.37795	8.58995e-06	0	2
INO80D	1.2441	4.1052e-11	0	1
INPPL1	0.195494	0.520285	0	1
INSIG1	-0.400518	0.37631	0	1
INSM1	6.44396	5.73333e-08	12	21
INSR	1.07771	0.0534056	0	3
INTS1	0.254763	0.432863	0	1
INTS8	-0.741132	0.00029979	0	2
IP6K3	1.59563	0.369253	0	2
IPP	0.0494767	0.901004	0	1
IQCE	-0.302893	0.393874	1	6
IQCK	-0.203824	0.450594	0	3
IRF1	1.78418	3.69592e-07	0	2
IRF2	-0.394391	0.184614	0	1
IRF2BP2	0.72462	0.0224359	2	22
IRF2BPL	0.0111621	0.982522	0	10
IRS2	-0.202778	0.847393	1	3
IRX2	2.96347	0.00965509	2	5
IRX3	-1.40737	0.00387918	0	2
IRX5	-1.80584	0.000258732	0	2
ISG20L2	-0.0687729	0.816568	0	2
ISLR	4.77524	4.06737e-06	1	1
ISLR2	10.1803	1.42463e-26	5	6
ITFG2	1.15344	2.27697e-09	0	2
ITGA10	0.479276	0.508312	0	3
ITGA3	2.56061	2.11711e-08	0	2
ITPKB	-1.4325	0.000116602	0	1
JMJD1C	0.503025	0.0794876	0	2
JMJD6	-0.197847	0.500274	1	10
JUN	0.124021	0.798598	0	6
JUNB	-0.499461	0.125592	0	2
JUND	-0.509161	0.19072	0	2
KAZALD1	-1.87204	0.000167882	0	4
KBTBD2	1.16654	2.10676e-06	0	1
KBTBD3	0.209861	0.682615	0	2
KCNA1	11.8593	8.01963e-18	1	1
KCNAB3	1.31558	0.0977545	0	1
KCNB2	11.8241	2.09375e-53	4	4
KCNC4	5.05171	4.57352e-16	0	1
KCNH2	2.46179	0.000154574	1	2
KCNH5	9.14446	1.86708e-23	4	4
KCNH6	1.52403	0.106661	0	2
KCNJ11	0.690757	0.0881576	0	1
KCNJ5	3.55054	1.61139e-07	0	3
KCNK10	7.83079	1.50655e-10	0	2
KCNK17	5.48391	1.48484e-09	0	2
KCNK3	4.28172	1.99671e-08	0	2
KCNK9	6.74132	7.46274e-19	1	1
KCNN3	5.89206	9.64003e-09	0	1
KCNN4	0.0180762	0.98895	0	3
KCNQ3	1.23244	0.456335	0	3
KCTD1	1.28635	0.0035395	0	4
KCTD13	-0.339747	0.193134	0	2
KCTD14	2.10312	0.0224973	0	2
KDELR2	-1.64289	3.41426e-25	0	1
KDM2B	0.328771	0.264421	0	6
KDM3B	0.345898	0.0402193	0	3
KDM4A	0.310867	0.0105983	0	1
KDM4B	-1.06817	4.47489e-06	0	2
KDM4C	0.299583	0.31887	0	1
KDM4D	0.313036	0.609529	0	3
KDM6B	-0.121226	0.707419	0	3
KEAP1	-0.339155	0.0717376	0	1
KHDRBS1	0.356021	0.0263389	1	3
KHNYN	-0.955482	0.0028616	1	2
KHSRP	0.0108047	0.951741	1	1
KIAA0100	0.0915063	0.631263	0	1
KIAA0391	-0.0780456	0.851394	0	1
KIAA0907	0.663471	0.0703995	0	3
KIAA1161	-0.0119599	0.985555	0	1
KIAA1211L	0.843346	0.314438	2	3
KIAA1324L	0.194529	0.826806	0	1
KIAA1456	-1.76989	0.268069	0	1
KIAA1549	0.0112753	0.973804	0	1
KIAA1586	1.67866	3.67396e-12	0	1
KIAA1671	-0.285216	0.447073	0	3
KIAA1683	0.916414	0.125014	0	2
KIAA1841	2.00479	1.27739e-12	0	1
KIF16B	-0.541196	0.0930772	0	2
KIF17	-0.34524	0.726151	0	1
KIF21B	3.35114	9.05682e-13	0	2
KIF24	1.16055	0.00109731	0	3
KIF26B	2.69898	7.65944e-05	1	1
KIF5A	5.17922	2.63707e-13	0	1
KIF9	-1.51884	2.17926e-08	0	1
KIFC2	-0.0582076	0.93852	0	2
KIT	3.56042	7.35841e-05	3	3
KLC1	1.08467	0.00159681	0	3
KLC2	0.257322	0.360804	0	1
KLC4	0.345894	0.122127	1	1
KLF1	2.7219	7.96221e-08	0	5
KLF10	1.01195	0.0119609	4	12
KLF13	1.84135	5.36144e-06	2	3
KLF3	0.145294	0.699826	0	3
KLF6	1.09642	0.00464236	3	7
KLF7	2.76589	1.23759e-10	2	7
KLHL18	-0.188293	0.486477	0	1
KLHL2	2.70465	5.1892e-08	0	1
KLHL24	0.800998	0.0178471	0	4
KLHL29	1.41599	0.108033	1	1
KLK10	0.682512	0.691237	1	3
KLK13	-1.76041	0.23039	1	4
KLK14	2.76178	0.00033701	0	6
KLK15	-2.23267	6.71995e-05	0	1
KLK2	-9.40054	2.20044e-125	0	1
KLK9	-0.891447	NA	1	3
KMT2A	1.62341	1.89131e-17	0	1
KMT2C	0.726912	0.0220345	0	2
KMT2D	0.65454	0.00338001	0	2
KMT2E	0.494207	0.0767389	0	1
KNOP1	0.0387818	0.899904	0	3
KREMEN1	-0.423162	0.537446	0	3
KRI1	0.470381	0.101863	0	2
KRT15	-0.694121	0.489007	0	3
KRT18	-0.926102	0.0310715	0	2
KRT19	-2.70628	0.000285917	0	2
KRT31	-0.438009	0.86144	0	1
KRT74	-1.95925	0.0526528	0	1
KRT8	-0.53908	0.146243	0	2
KRT83	3.32594	0.000697894	0	7
KRT84	2.50368	0.408334	0	3
KRT86	1.26315	0.197428	1	2
KRTAP5-6	-0.602909	NA	0	3
KRTCAP2	0.590647	0.473781	0	1
L1CAM	8.08276	9.14081e-47	2	3
L3MBTL3	-1.62457	0.000475576	0	1
LACE1	0.463936	0.114973	0	1
LAG3	2.30336	0.00100134	0	6
LAMA5	-0.424594	0.459604	0	2
LAMTOR1	-0.93218	5.4327e-18	0	1
LBR	1.59047	5.32265e-05	0	1
LBX2	-0.567729	0.655433	0	1
LCA10	3.55882	0.00966243	1	1
LDB1	0.372546	0.203887	0	1
LDHA	-0.309671	0.544002	0	1
LDLRAD4	1.54405	0.011525	3	11
LENG1	0.024807	0.871238	0	1
LETM2	1.1859	0.0444709	0	2
LGALSL	-1.23875	2.47235e-05	0	2
LGI4	-3.82139	0.000351718	0	2
LHX2	6.56243	1.17727e-12	1	1
LHX9	2.40993	0.00882046	0	3
LIMK1	-0.984987	2.25686e-06	0	3
LIN37	0.169301	0.559194	0	1
LIPG	1.5342	0.0855484	0	2
LIX1L	0.169544	0.767112	0	2
LMBR1L	-0.0897504	0.84389	0	1
LMF2	-0.0693747	0.906985	0	2
LMNB1	2.38194	2.97183e-18	0	1
LMO2	3.50095	5.22832e-13	1	2
LMO3	6.64776	1.33242e-12	2	2
LOXHD1	6.67154	8.23362e-09	1	1
LPCAT3	-2.82777	3.75715e-11	0	2
LPIN3	-0.757547	0.142467	0	2
LPXN	-0.527147	0.233811	0	1
LRFN3	-0.165554	0.493462	0	2
LRG1	-2.03359	0.0685471	0	1
LRIG1	-1.1987	0.00284433	0	2
LRIG3	0.609041	0.171793	1	3
LRP4	3.98311	2.10622e-07	1	3
LRRC14	-0.146652	0.780219	0	11
LRRC24	0.57048	0.239407	0	11
LRRC37B	1.51624	4.27352e-08	0	4
LRRC59	-1.30571	1.23999e-07	0	2
LRSAM1	-0.975553	0.00253812	0	1
LRTOMT	-1.21348	8.07201e-09	0	1
LSM1	-1.12005	0.00165597	0	2
LSM14B	-0.219147	0.439733	0	3
LSM4	-0.524757	1.81063e-05	0	1
LSM7	-0.459042	0.126451	0	3
LSMEM2	-0.373086	0.720872	0	1
LTBP4	-0.659072	0.503985	0	1
LTBR	-2.39547	0.00122506	0	2
LTC4S	-1.78276	0.00297618	0	1
LURAP1	1.39903	0.0398511	0	1
LY6K	2.24255	0.369493	0	2
LYRM7	0.326587	0.385909	0	1
LZIC	-0.0503425	0.838084	0	1
LZTR1	-0.172841	0.752816	0	3
LZTS2	-0.341775	0.305821	0	2
MADCAM1	-0.969401	0.0516327	1	2
MADD	1.06679	1.18799e-05	0	1
MAF1	-0.678352	0.0697784	0	15
MAFB	0.19691	0.799146	1	12
MAFK	-1.0651	0.0138808	0	1
MAGIX	-0.382124	0.437168	0	3
MAMDC4	0.0405393	0.95983	0	1
MAML3	0.197207	0.583728	2	14
MAN1C1	0.0534683	0.959018	0	3
MANF	-2.03445	9.32661e-07	0	1
MAP10	-0.602909	NA	0	1
MAP1B	3.58496	0.000420974	0	1
MAP3K6	-0.83583	0.146243	0	1
MAP3K7CL	1.65155	0.0531903	0	1
MAP7D3	2.15422	0.142	0	1
MAPK11	0.309729	0.711806	0	6
MAPK12	0.154984	0.829358	0	5
MAPK13	1.23714	0.0994133	1	3
MAPK8IP2	0.313836	0.581485	0	2
MAPK8IP3	-0.507436	0.388711	0	3
MAPKAPK3	-1.65199	1.10572e-07	0	1
MAPKBP1	0.119163	0.707025	0	1
MAPT	1.34969	0.00138943	0	6
2020-03-06	0.947478	0.00408875	0	4
MARCKS	0.862147	0.0527259	1	6
MARK1	2.93891	4.43528e-15	3	6
MARK2	-0.302829	0.190588	1	2
MARVELD2	-0.304404	0.50753	0	1
MAT2A	0.528185	0.167689	0	6
MAT2B	-0.860014	6.95356e-05	0	2
MATN2	1.24486	0.153072	0	1
MAVS	0.0107544	0.982522	0	1
MAZ	-0.826737	2.76322e-05	0	5
MB	-2.38661	7.28997e-09	0	3
MBD2	-1.08014	0.00124439	0	1
MBD6	0.0847677	0.79348	0	1
MBIP	2.52547	1.29429e-08	1	1
MBLAC1	-1.07307	0.000336358	0	4
MBNL2	0.642394	0.243874	3	5
MBOAT7	-0.947063	1.68632e-06	0	1
MBTPS1	-0.00911126	0.982294	0	2
MC1R	0.876357	0.201964	0	1
MCHR1	7.74379	3.80146e-16	2	8
MCM10	1.3901	2.86885e-06	0	2
MCM3AP	0.614832	0.052692	0	3
MCM7	0.495625	0.140003	0	6
MDM2	-0.153086	0.578351	0	2
MDM4	0.845483	0.0161722	0	4
MDS2	-2.11638	0.332962	1	5
MED24	0.425071	0.000592751	0	1
MED31	-0.405966	0.191542	0	1
MEF2D	-0.517415	0.0494725	0	1
MEGF8	0.400183	0.0764501	0	2
MEIS1	2.52845	1.00156e-07	0	2
MELK	1.26539	1.33689e-11	0	1
MEPCE	-0.869277	0.000318957	0	4
MESP1	-4.05954	6.88941e-22	0	1
METAP2	-0.285142	0.216201	0	1
METTL1	-0.978878	3.10344e-05	1	1
METTL12	-1.53771	4.08608e-05	0	2
METTL16	0.301197	0.165964	0	2
METTL21B	-1.318	1.91671e-07	1	1
METTL23	-0.444359	0.0162055	0	2
METTL8	-0.181646	0.632848	0	1
MEX3B	4.04223	2.30114e-14	1	4
MFAP1	-0.228594	0.230814	0	1
MFSD11	-0.0234299	0.917199	1	8
MFSD7	-3.87472	0.000565916	0	1
MGAT1	-2.10446	5.22315e-08	0	3
MGAT4A	1.34076	0.0186081	0	3
MGAT4B	-1.47261	1.16592e-13	0	3
MGLL	0.396509	0.524583	0	2
MIA	-1.23369	0.278804	0	3
MID1	0.660488	0.315759	0	2
MIDN	-0.784654	0.0122452	0	3
MIEF1	-0.410504	0.126842	0	2
MIER1	2.0196	4.94791e-06	3	3
MIER2	0.0716795	0.821044	0	2
MIER3	0.362608	0.351848	0	1
MIF	-1.69557	4.45607e-07	1	3
MINOS1	-0.341358	0.353203	0	2
MINOS1-NBL1	0.0523712	0.955823	0	2
MKNK2	-1.81497	1.05832e-07	0	3
MLF2	-1.24958	2.34705e-15	0	7
MLLT10	0.785485	0.000152668	0	2
MLST8	-0.818079	7.35841e-05	0	3
MLXIP	0.992325	0.00242214	0	4
MMAA	-0.999652	7.41339e-05	0	1
MMGT1	0.50216	0.169537	0	1
MMP24	3.44603	4.63518e-14	1	1
MORF4L2	-0.69496	0.0156806	0	1
MORN3	0.467765	0.619978	0	5
MOSPD3	-1.27685	3.58828e-05	0	2
MPDU1	-0.713177	0.0246024	0	3
MPHOSPH9	1.7945	6.26467e-20	0	4
MRGPRE	0.806885	0.41391	0	2
MRPL10	-0.0847456	0.638499	0	2
MRPL14	-1.1009	6.38942e-06	0	1
MRPL17	-0.69442	0.0281046	0	2
MRPL18	-0.344433	0.101173	0	1
MRPL2	-0.134203	0.488884	1	1
MRPL23	-1.29125	2.84446e-06	0	3
MRPL24	-1.86968	7.95269e-18	0	2
MRPL27	-0.669575	0.00257263	0	1
MRPL34	-0.110399	0.673866	0	1
MRPL48	-0.373865	0.202179	0	1
MRPL49	-0.143868	0.343204	0	2
MRPL51	-0.615403	0.00010887	0	1
MRPS12	-1.44868	2.36878e-15	0	2
MRPS16	-0.243127	0.241946	0	2
MRPS23	-1.34143	8.74142e-08	1	8
MRPS28	-0.287006	0.383071	0	1
MRPS36	-0.222956	0.476301	0	1
MSANTD4	1.29146	0.16102	0	1
MSI2	0.922199	4.53406e-05	0	13
MSL2	0.564396	0.00173656	0	4
MSMO1	-0.385785	0.337068	0	1
MSMP	1.43657	0.0101082	1	2
MSRB1	-0.888418	0.0430568	0	1
MT1X	-1.60052	0.0196326	0	1
MT2A	-0.933906	0.185046	0	1
MTA2	0.304879	0.129199	0	1
MTAP	0.538354	0.0801402	0	3
MTCH1	-0.56345	0.00140447	0	1
MTDH	-0.374938	0.172323	0	1
MTHFS	-0.69307	0.0166175	0	1
MTMR11	1.6344	0.000950723	0	2
MTMR12	0.0797425	0.821648	0	1
MTSS1	1.83223	0.000282007	0	3
MTX1	-0.442006	0.0811624	0	1
MVP	-0.357576	0.590719	0	5
MXD1	0.863879	0.00127259	0	2
MXD3	0.0739211	0.908665	0	2
MYC	-2.68169	1.05222e-05	0	21
MYCL	2.40452	0.00235308	0	2
MYH7B	1.62265	0.0296759	0	2
MYH9	0.443367	0.0329467	0	4
MYL5	-2.21516	4.70647e-05	0	3
MYL6	-0.350569	0.0350641	0	3
MYL6B	0.549134	0.0956648	0	3
MYLIP	0.684331	0.106665	1	1
MYLPF	0.330231	0.692906	0	2
MYO1D	0.559833	0.0882773	0	4
MYT1	4.08908	2.69618e-12	2	2
MZF1	-0.700622	0.0831989	0	4
N4BP2	2.27831	8.78014e-11	3	7
N4BP3	2.01666	7.54121e-10	0	1
NAA38	0.0327218	0.938396	0	2
NABP2	0.122986	0.632068	0	1
NACA	-1.42342	2.34768e-15	0	2
NADSYN1	-0.728614	0.0721375	0	2
NAGA	-0.499974	0.0697336	0	4
NAIF1	0.392987	0.155309	0	7
NANOS3	1.71492	0.0615907	0	2
NAPB	2.22397	6.26467e-20	0	2
NASP	1.28782	3.03174e-16	0	1
NAV1	2.27399	7.86138e-07	1	5
NBN	-0.37771	0.243203	0	1
NBPF1	0.299649	0.534724	0	1
NCAM1	9.53331	1.11051e-55	1	5
NCAPD2	0.960708	7.22283e-09	0	1
NCAPH2	0.87395	0.059003	0	2
NCOR2	0.284637	0.381935	1	9
NDOR1	0.691809	0.0741343	0	1
NDRG1	-0.303554	0.646594	0	9
NDRG2	-1.47569	0.0305315	0	3
NDUFA11	-0.271925	0.407752	0	3
NDUFA4L2	0.355075	0.752858	1	4
NDUFAF3	-0.880389	0.00572999	0	1
NDUFAF6	0.0762181	0.849563	0	1
NDUFS1	0.497986	0.0191337	0	1
NDUFS2	-0.350129	0.0417464	0	1
NDUFV3	-0.75902	0.016497	2	2
NEBL	0.193208	0.574204	0	3
NECAP2	-0.439403	0.0171794	0	1
NEDD8	-0.266139	0.583902	0	1
NEFM	-4.4921	0.0300791	0	1
NEK8	-0.301137	0.52338	0	3
NELFCD	-0.924998	2.37766e-06	0	2
NELL1	6.95988	2.13481e-10	2	2
NEURL1B	1.49128	3.46841e-06	0	8
NEUROG2	6.48998	3.19305e-06	1	2
NFAM1	1.45464	0.0280406	2	17
NFATC2IP	0.677866	0.0100828	0	1
NFATC4	0.774479	0.216616	0	4
NFE2L2	0.474728	0.033461	0	2
NFIA	0.454729	0.146586	0	2
NFIC	-0.230621	0.380847	0	1
NFKB2	-1.49536	0.00213884	0	1
NFKBIA	-0.534528	0.0117463	0	3
NFKBID	1.14555	0.058676	0	2
NFKBIL1	-0.746851	0.003293	0	4
NGFR	-0.15933	0.861831	0	1
NIN	0.492543	0.294789	0	2
NIPAL2	-2.07031	4.9228e-08	0	8
NIPAL3	-1.8242	1.20634e-05	0	1
NISCH	-0.337942	0.601648	0	1
NKAIN2	6.94565	2.90957e-22	1	1
NKX2-1	5.87743	5.0545e-11	6	10
NKX2-2	4.20227	3.35455e-06	4	4
NKX3-2	0.267388	0.827826	0	3
NMB	0.106886	0.794714	0	2
NME6	-0.216424	0.326025	1	4
NMNAT1	-1.18577	1.08973e-06	0	1
NMRK1	-2.03737	2.01516e-05	0	1
NNAT	-1.41221	0.177171	0	2
NOL12	-0.0623695	0.884401	0	1
NOL4	4.69817	2.17089e-06	10	12
NOL9	0.752777	5.30971e-06	0	2
NOP2	-0.24405	0.445395	0	1
NOP56	0.147564	0.64735	0	1
NOP9	0.126467	0.746593	0	2
NOS1AP	3.54305	2.28071e-11	0	1
NOS3	-2.3268	1.05878e-05	1	2
NOTCH1	0.599389	0.608949	0	1
NR1D1	2.27184	5.35094e-06	0	2
NR4A1	-2.05833	0.000229399	0	5
NR4A2	1.02287	0.0628448	0	1
NR4A3	-1.40759	0.0602919	0	1
NR6A1	2.06675	1.50092e-08	0	2
NSMCE2	-0.238479	0.409282	0	2
NT5DC2	0.452227	0.297979	0	2
NT5M	0.0177649	0.983709	0	1
NTMT1	-0.561337	0.00878458	0	3
NTN3	4.75919	2.21e-09	0	3
NTNG2	1.76785	0.0894588	0	2
NUAK2	0.278949	0.66362	1	4
NUDCD2	-0.526211	0.0633515	0	1
NUDT2	-2.08845	6.91656e-08	0	3
NUDT8	-3.9119	5.3149e-07	0	1
NUMA1	-0.0905412	0.784059	0	1
NUP153	0.981212	2.07244e-14	0	1
NUP50	0.204724	0.58295	0	1
NUP62	0.479605	0.103129	0	4
NUP85	0.415293	0.00599712	0	1
NUPR1	-3.47129	6.96324e-06	0	1
NWD1	-1.21959	0.159561	0	3
NXN	0.473682	0.595539	0	2
NXPH4	-0.157197	0.885207	0	1
NYNRIN	2.75995	0.00207917	1	6
OAZ1	-0.590297	6.56811e-05	0	3
OCEL1	-0.985881	0.0172252	0	3
ODC1	-1.60526	5.77342e-05	0	1
ODF3B	-3.2047	4.11025e-06	0	4
ODF3L2	-4.20457	0.00182241	0	1
OGFOD2	-0.508867	0.133807	0	5
OLFML2A	4.99733	1.79356e-12	0	2
ONECUT3	-0.891446	NA	1	2
OR51D1	1.10312	NA	1	2
OR51E1	-3.05493	0.0393203	1	2
OR51F2	0.144028	0.944776	0	1
ORAI1	0.357625	0.461255	0	4
ORC2	0.226177	0.282861	0	1
ORMDL2	-0.250533	0.25181	0	2
OSBPL2	-0.359471	0.256915	0	4
OSGEP	1.64208	0.000150607	0	2
OSTF1	-0.749829	0.0471864	0	1
OTP	3.66244	5.20332e-05	0	1
OTUB1	-0.475358	0.000255234	3	3
OTUD1	1.02579	0.00662022	1	4
OTUD5	-0.674356	0.0246115	0	4
OTUD6B	0.523194	0.0584169	0	1
OVOL2	0.881419	0.000550407	0	1
OXCT1	-0.301579	0.560521	0	2
OXSR1	0.245196	0.477241	0	1
P2RY4	1.05406	0.239113	0	1
P4HA2	0.238515	0.552278	0	2
P4HB	-2.26668	6.16213e-22	0	4
PA2G4	-0.340498	0.0807862	0	1
PABPC1	-1.5544	1.13037e-05	0	1
PABPN1	0.59756	0.119835	0	2
PADI2	2.6225	0.0259714	0	3
PADI3	3.32441	0.0358407	0	2
PAFAH1B1	1.1798	3.14963e-05	0	1
PAGR1	-0.644367	0.000135328	0	5
PAICS	-0.577402	0.00643863	0	1
PAM	4.07506	5.64728e-12	1	1
PANK2	0.268656	0.408559	2	2
PANK3	0.796197	0.0210564	0	1
PANX2	-1.98139	0.000273981	0	1
PAOX	-1.52987	0.00135252	0	4
PAQR8	0.944233	0.00927918	0	2
PARP10	-0.241078	0.800452	0	2
PARP2	2.01714	6.32915e-06	0	2
PARS2	-0.467481	0.00866151	0	1
PARVG	1.20839	0.384049	0	2
PATL1	1.16324	0.000198819	0	1
PATZ1	0.136156	0.502469	0	1
PAX9	1.049	0.150534	0	1
PAXBP1	1.44822	3.74189e-10	0	1
PAXIP1	0.300463	0.405128	0	1
PBRM1	1.21927	2.45201e-05	0	1
PBX3	1.48181	0.00107958	4	13
PCBP1	0.0410172	0.880805	0	3
PCDHA11	-0.741569	0.702778	0	1
PCDHA12	-0.265083	0.879787	0	1
PCDHA8	6.31196	0.000118762	0	1
PCDHA9	3.57904	0.0427731	0	1
PCDHB1	5.41064	8.79165e-06	0	2
PCF11	-0.131767	0.676276	0	1
PCGF1	-0.377473	0.179761	0	1
PCGF2	0.770995	0.00153487	0	2
PCGF3	0.553566	0.0747456	0	1
PCMTD1	-0.389262	0.312801	1	2
PCNT	1.47087	1.98411e-06	0	1
PCSK2	13.4117	7.1442e-37	3	7
PDAP1	-0.891355	4.71075e-06	0	1
PDDC1	-0.089211	0.837215	0	3
PDE4DIP	0.520911	0.229696	0	1
PDE6D	0.710428	0.0125195	0	2
PDE7A	1.33589	1.97634e-05	0	2
PDF	-0.94444	0.0251518	1	1
PDIK1L	0.710843	0.0139646	0	1
PDK2	-1.00851	0.00106797	0	2
PDLIM7	0.479985	0.240315	0	2
PDXP	0.624963	0.303463	0	1
PDZD4	0.917665	0.19686	0	1
PEF1	-0.511339	0.015345	0	1
PELP1	-0.137668	0.750395	0	3
PERP	0.43035	0.03557	0	3
PET117	0.348696	0.403847	0	1
PEX10	-1.54375	1.04666e-07	0	3
PEX11B	-0.330991	0.0507046	0	4
PEX2	-0.312309	0.30548	0	1
PFKL	-1.41289	2.95891e-07	0	1
PFKP	0.56364	0.189581	0	1
PFN1	-0.914903	0.00020212	0	1
PFN2	0.401396	0.413586	1	6
PFN3	-0.025838	NA	0	4
PGAP1	4.46221	4.78629e-30	2	2
PGD	-0.0143315	0.965253	0	1
PGLYRP4	10.1699	5.87528e-13	2	2
PGM2L1	3.18908	8.50781e-07	0	1
PGP	-0.159297	0.668858	0	3
PHB2	-1.50209	7.25404e-06	0	5
PHF1	-0.153563	0.662955	0	1
PHF10	0.235784	0.315743	0	1
PHF12	-0.455442	0.198111	0	5
PHF20	0.354856	0.0918315	0	1
PHF21A	1.28635	2.04501e-07	0	2
PHF23	-1.16633	2.56002e-06	0	3
PHF7	0.337564	0.581316	0	2
PHIP	2.13909	2.66865e-16	0	1
PHPT1	-1.1415	4.90082e-05	0	1
PHRF1	0.0229316	0.955719	0	4
PHYH	-0.314557	0.416278	0	1
PIGO	0.109943	0.752858	0	1
PIGP	-0.577698	0.044986	2	5
PIGT	0.781198	0.0160617	1	2
PIGV	-1.69931	3.36803e-07	0	1
PIH1D1	-0.339837	0.29601	0	2
PIK3CA	0.524802	0.0370023	0	1
PIK3IP1	0.593168	0.178638	0	1
PIK3R2	-0.527751	0.00952328	0	4
PIK3R3	1.27103	3.39462e-05	1	5
PIK3R4	0.372874	0.240892	0	1
PIM1	0.5638	0.243582	0	6
PIM3	-0.757566	0.0232775	0	2
PIP4K2B	0.235469	0.189185	0	2
PIP5KL1	0.207374	0.819061	0	2
PITPNM1	0.661811	0.328764	0	2
PKLR	0.737206	0.273434	0	2
PKNOX1	0.561105	0.0115179	0	1
PLA2G2D	-2.26097	0.561934	0	1
PLA2G2E	-0.602909	NA	0	2
PLAGL2	-0.063033	0.851122	0	1
PLAU	5.07304	3.94921e-14	0	5
PLCB3	0.0581629	0.898083	0	4
PLCG1	0.789685	0.0158321	0	1
PLEC	-0.555983	0.226246	0	2
PLEKHA4	0.667177	0.493111	0	2
PLEKHG2	2.08247	0.000265366	0	2
PLEKHJ1	0.0888605	0.787194	0	3
PLIN5	-1.80614	0.0935512	0	1
PLK2	-5.11745	5.40331e-07	0	1
PLP1	0.300533	0.822774	0	1
PLP2	3.22225	6.53799e-06	0	5
PLXNA2	4.2126	1.05415e-13	1	8
PLXNB1	0.0148803	0.98125	0	3
PLXNB2	-1.14792	0.0141524	0	4
PMEL	0.168548	0.77044	0	1
PMEPA1	-3.93565	1.42584e-10	0	5
PMS2	0.370102	0.285896	0	4
PNKD	-2.18317	5.1299e-18	0	5
PNLDC1	-0.202191	0.736301	0	1
PNO1	-0.00636003	0.985794	0	2
PODNL1	-2.14335	0.0218477	0	1
POFUT1	-0.121959	0.620566	0	1
POLG2	0.645414	0.00430127	0	2
POLI	-0.00842983	0.986295	0	1
POLR2I	-0.18929	0.364882	0	1
POLR2L	-1.39036	1.1768e-09	0	2
POLR3B	0.0967965	0.680896	0	2
POLR3E	-0.889754	0.00102562	0	4
POLR3F	0.579936	0.0122536	0	1
POLR3GL	1.05405	0.000414745	0	2
POMGNT1	-0.685597	0.0306154	0	1
POMT2	0.547786	0.176157	1	5
POP7	-0.986913	9.66973e-06	0	2
POU2AF1	5.6675	4.71097e-09	0	2
POU2F2	2.76539	6.53979e-09	0	3
POU3F3	-1.17998	NA	0	3
PPAT	0.632183	0.00387404	0	1
PPCS	-0.859227	4.26984e-06	0	2
PPIC	0.797397	0.105785	2	2
PPIL1	-0.711372	0.00174135	1	3
PPIL2	-0.114748	0.795687	0	2
PPM1D	1.02697	6.07235e-05	0	1
PPM1M	0.0112787	0.982522	0	3
PPME1	0.358945	0.0649393	0	2
PPP1CB	-0.366399	0.369253	0	3
PPP1R12B	1.42606	0.000357446	0	1
PPP1R13B	-0.115141	0.801181	0	1
PPP1R14B	-0.337618	0.249629	0	4
PPP1R15A	-0.0757641	0.877091	0	2
PPP1R15B	0.250978	0.290733	0	1
PPP1R16A	-0.556074	0.18554	0	2
PPP1R1B	-3.07964	2.03038e-08	0	1
PPP1R27	-0.354901	0.788632	0	3
PPP1R35	-1.36181	4.78691e-07	0	3
PPP1R37	0.281238	0.27626	0	3
PPP1R3E	1.02965	0.0082746	0	6
PPP1R9B	-0.677359	0.0171481	0	1
PPP2R1B	0.276787	0.393586	0	1
PPP2R3C	0.714469	0.174512	0	1
PPP2R5C	0.0909469	0.85279	0	1
PPP4C	-0.707646	0.00109663	0	7
PPP6R1	0.295204	0.0247935	0	2
PPP6R2	-1.13686	0.00123719	0	4
PRAF2	0.299431	0.697921	0	2
PRC1	1.58342	1.01144e-10	0	1
PRCC	-0.0869211	0.775371	0	1
PRCD	4.18545	0.041507	1	2
PRDM6	3.33163	0.000277915	0	1
PRDX1	-1.51071	1.97842e-08	0	3
PRDX5	-0.444344	0.0168064	0	2
PRICKLE3	-0.599373	0.37681	0	1
PRIM1	1.35314	9.65826e-09	0	2
PRIM2	-0.0295978	0.920646	0	1
PRKAB2	0.960948	2.13187e-10	0	1
PRKACA	0.107226	0.63654	0	1
PRKCE	1.02428	0.0399242	0	1
PRKCH	-1.47246	0.000133263	0	2
PRKD2	-0.43451	0.125828	1	5
PRMT2	0.328306	0.283629	0	1
PRMT3	0.91347	0.00819217	0	1
PRNP	-1.43264	0.00515763	0	1
PROCA1	1.34955	0.00682875	0	1
PROX1	5.4582	1.04666e-07	1	3
PRR11	1.54568	3.15448e-06	0	1
PRR14	0.096331	0.798598	0	5
PRR15L	-2.00935	1.04928e-08	0	1
PRRT2	1.5626	0.0625866	0	5
PRTFDC1	4.39826	2.74647e-07	0	2
PSCA	-5.1516	4.58291e-17	0	3
PSD	4.36865	1.27045e-13	0	1
PSENEN	-0.711957	0.00365975	0	1
PSKH1	-0.89359	0.000177412	0	1
PSMA7	-1.15866	0.000302894	0	1
PSMB1	-0.947054	6.71738e-05	1	2
PSMB2	0.115435	0.564237	0	1
PSMB3	-0.605481	0.000390989	0	2
PSMB7	-0.518306	0.00138612	1	1
PSMD9	-0.917282	0.00011585	0	1
PSME1	-1.07512	0.000398174	0	3
PSME2	-0.526239	0.0943686	0	2
PSMG3	0.173469	0.645293	0	2
PTCD1	-0.185765	0.472411	0	1
PTGES3	-0.65773	0.00147527	0	2
PTGFRN	1.14681	4.7041e-08	0	2
PTK2	0.135807	0.654612	0	3
PTK7	0.858109	0.239628	1	5
PTMA	0.774696	0.0026038	0	4
PTMS	-0.228456	0.470932	0	6
PTP4A3	-0.265003	0.739163	0	2
PTPMT1	-0.330314	0.0840698	1	1
PTPN1	-0.597932	0.116602	1	1
PTPN6	-0.912909	0.00653375	0	3
PTPRCAP	-0.0449684	0.962204	0	1
PTPRH	5.48885	1.25875e-15	0	6
PTRH2	-1.17899	0.000224677	0	1
PUF60	-0.0227976	0.944776	0	1
PUSL1	-1.0121	0.00691932	0	3
PWWP2B	-1.25383	0.000182165	1	8
PXDC1	-0.0740153	0.938958	0	3
PXN	-1.26952	0.000167305	0	4
PYCR2	0.625612	0.0692968	0	4
PYGB	-0.808101	0.00338313	0	3
QRICH1	-0.00742761	0.982522	0	1
R3HDM4	-0.403334	0.102016	0	1
RAB1B	-1.2091	2.46542e-29	0	1
RAB24	-2.09203	1.13447e-07	0	2
RAB30	0.483228	0.371223	0	2
RAB34	1.71967	0.090612	0	3
RAB36	-1.10372	0.251184	0	1
RAB3B	-0.468944	0.412226	0	1
RAB3GAP2	0.527065	0.0400738	0	4
RAB40C	-0.167737	0.740128	0	5
RAB4B	-0.22887	0.514646	0	3
RAB5B	-0.717427	7.03164e-05	0	1
RAB6A	-0.00311375	0.991168	0	3
RABEP2	-2.47598	4.88809e-09	0	1
RABGAP1L	2.57074	2.66206e-33	0	1
RABL6	-0.378874	0.133713	0	2
RAD23A	-0.186292	0.281838	0	3
RAD52	0.35862	0.348602	0	1
RAI1	1.0483	0.00864314	1	11
RALGAPA2	0.362192	0.495805	1	4
RALGDS	-0.563559	0.0479788	0	3
RALYL	9.90649	7.21944e-40	3	6
RANBP1	0.155322	0.66672	0	3
RANBP3	0.054801	0.776134	2	5
RAPGEF5	3.42567	8.95798e-23	0	2
RARA	0.203241	0.566776	1	5
RASD1	1.99017	0.00308462	0	3
RASD2	0.748483	0.268928	0	1
RASSF1	-0.0828589	0.877414	0	1
RASSF7	-1.38725	1.06522e-06	0	3
RBBP9	0.699867	0.0417857	0	1
RBCK1	-1.31693	0.00026705	0	5
RBM15B	-0.193901	0.531101	0	1
RBM38	1.05205	0.0185115	1	4
RBM39	0.305859	0.121811	0	3
RBM8A	0.527515	0.00327596	0	3
RBP5	1.14335	0.0682335	0	2
RBX1	-0.258885	0.547291	0	1
RC3H2	0.483179	0.0202207	0	1
RCCD1	0.856325	0.0090401	0	3
RCOR1	0.306998	0.531919	1	3
RCOR2	4.44169	5.19735e-15	0	1
RDH10	2.25113	1.45321e-06	0	5
RECQL4	0.480772	0.35023	0	11
REEP3	-0.935586	0.000631418	0	2
REPIN1	-1.05146	0.0037209	0	1
RERE	-0.299271	0.130925	0	3
REV3L	3.41173	7.45091e-25	3	12
RFX2	1.22136	0.181019	0	1
RGP1	0.734255	0.0102568	0	2
RGS12	1.45452	1.0163e-06	1	2
RHBDD2	-0.401355	0.0958377	0	2
RHBDD3	-0.910265	0.0231976	0	2
RHBDL3	5.68392	4.08986e-10	1	2
RHEB	-0.308425	0.319761	0	1
RHOA	-0.101	0.732298	0	1
RHOB	-0.995412	4.89696e-05	1	6
RHOF	0.721312	0.171017	0	15
RHOG	-0.0197395	0.958898	0	1
RHOH	2.98283	0.00742397	0	2
RHOT1	0.36021	0.0816432	1	3
RHPN2	-1.64552	0.000154138	0	4
RIBC1	-1.97753	0.00978118	1	2
RIBC2	1.58905	0.0148493	0	2
RIMKLA	2.42564	1.11319e-07	0	2
RIMS2	4.36257	8.94329e-05	1	6
RIPPLY3	2.7078	1.93659e-06	2	6
RMI1	0.433213	0.0468003	0	1
RMND5B	-0.310619	0.0709949	0	1
RNASEH2A	0.639046	0.0050726	0	2
RNASEK	-1.35024	8.38219e-05	0	2
RNF11	-0.0786204	0.838457	0	3
RNF139	0.0168261	0.963447	0	1
RNF167	-0.395954	0.221065	0	2
RNF170	-0.359178	0.339213	0	1
RNF187	0.131371	0.652193	0	2
RNF213	0.406289	0.27626	0	1
RNF26	0.366376	0.184328	0	2
RNF31	0.0428204	0.915876	0	3
RNF41	-1.12429	7.36164e-05	0	1
RNF6	0.826354	0.00793871	0	1
RPH3AL	0.00146717	0.998687	1	1
RPL12	-2.41286	3.56683e-38	0	1
RPL13A	-2.34348	3.23961e-21	0	2
RPL17	-1.04593	6.29943e-06	0	3
RPL19	-1.63272	1.90755e-21	0	3
RPL23A	-1.49274	6.01591e-19	0	1
RPL27A	-1.59125	7.32921e-11	0	1
RPL28	-2.16217	1.34857e-16	0	2
RPL3	-2.36369	3.44505e-28	0	2
RPL30	-1.58283	3.20067e-13	0	2
RPL35	-1.63402	1.79374e-25	0	1
RPL41	-1.47361	3.62659e-12	0	3
RPL7	-1.22806	2.84051e-05	0	5
RPL7L1	-0.296153	0.125317	0	2
RPL8	-1.36094	3.30627e-05	1	3
RPP25	2.54978	0.00242015	0	1
RPS10	-0.818811	0.0874142	0	2
RPS11	-1.47755	9.82674e-11	0	2
RPS19BP1	-1.39665	3.45957e-05	0	2
RPS6KA1	-1.34633	0.000193232	0	3
RPS6KA4	-0.317413	0.132586	0	1
RRAS	-2.59149	1.29721e-08	0	1
RRBP1	-1.3787	0.000495041	0	3
RRM2	0.497425	0.156292	0	4
RRNAD1	-0.0961588	0.70946	0	2
RRP8	0.112169	0.61698	0	1
RSAD1	-0.675307	0.0672588	0	2
RSG1	-0.406435	0.231293	0	5
RSRC1	0.118958	0.750729	1	3
RTEL1	0.000708573	0.99895	0	1
RTN4RL1	-2.14214	0.0125951	0	3
RUNDC3A	5.25871	1.63999e-46	0	2
RUSC1	-0.820557	0.0112607	0	2
RUVBL2	-0.330168	0.281517	0	1
RWDD2B	0.334267	0.37798	0	2
RXFP3	3.28345	0.00387918	0	2
RXFP4	5.09239	0.000214723	0	3
S100A2	5.29789	5.36837e-15	1	5
S100A3	2.90106	0.0416155	1	1
S100A4	3.66549	9.67629e-09	1	1
S100A5	3.186	0.0204086	1	1
S100A6	2.27504	1.62287e-07	1	2
S100A9	0.0682632	0.96881	2	2
S1PR2	2.84827	5.27986e-25	1	2
SAE1	0.762487	0.00284102	0	2
SAP30	0.369115	0.445069	0	3
SARNP	0.264597	0.44593	0	2
SARS2	0.902751	0.000424498	0	2
SBK1	1.27142	0.00133447	1	2
SBNO2	-0.549817	0.25947	0	1
SC5D	-0.873933	0.00519951	1	1
SCAF1	-0.266537	0.171111	0	1
SCAF11	0.309913	0.348556	0	2
SCAMP1	0.0471261	0.910855	0	1
SCAMP3	-0.184309	0.465628	0	1
SCAMP5	1.65315	0.00811601	0	1
SCAND1	-1.8891	3.15542e-09	0	1
SCARB2	-0.384628	0.218823	0	1
SCGN	4.21329	0.000247727	1	2
SCNN1A	2.28429	0.0204974	0	1
SCO2	-1.27935	0.00129477	0	7
SCOC	-0.118806	0.818749	0	3
SCPEP1	0.852639	0.0435866	0	1
SCRIB	0.144248	0.765043	0	1
SCRN2	-1.20156	1.10212e-08	0	2
SCRT1	8.58325	1.2179e-16	0	2
SDK2	-0.0454564	0.955998	2	2
SDR39U1	0.293152	0.517041	0	1
SEC14L1	0.876497	0.00877659	0	2
SEC16A	-0.998019	3.08708e-07	0	1
SEC23B	-0.540511	0.0428793	0	1
SECISBP2	-0.267359	0.165489	0	1
SEL1L3	0.540884	0.324638	1	1
SEMA3F	-2.73529	0.000544321	0	6
SEMA3G	-1.31405	0.0122215	0	1
SEMA4B	0.281943	0.520403	0	1
SEMA4C	1.6475	7.38693e-09	5	9
SEMA5B	4.56969	2.25829e-06	0	3
2020-09-09	0.628722	0.193174	1	1
SERF2	-1.53761	2.43383e-12	0	2
SERPIND1	-0.245079	0.899083	1	3
SERPINF1	4.44148	1.92346e-18	0	2
SESN1	0.0453433	0.939401	0	1
SET	0.163442	0.463415	0	1
SETBP1	2.93211	3.99969e-14	5	20
SETD1B	-0.833167	0.0239768	0	14
SETD2	0.010849	0.963599	0	1
SETD5	0.413919	0.192671	0	2
SEZ6	11.1057	1.59614e-55	1	7
SEZ6L2	1.88629	0.0102948	0	3
SF3A2	0.60837	0.0425844	0	3
SF3B2	0.168983	0.29291	0	1
SF3B4	0.304111	0.0870078	0	1
SFN	-1.08083	0.243561	0	6
SFPQ	0.491959	4.00258e-08	1	1
SFTA3	10.3545	2.07989e-30	6	10
SFXN2	-1.19654	0.00327028	0	1
SGSH	-1.89508	2.28915e-08	0	1
SH2D3C	1.26858	0.0194899	0	1
SH2D5	1.49442	0.0910012	0	6
SH2D6	1.99599	0.00578648	0	3
SH3BP4	0.132283	0.720872	0	1
SH3TC1	1.15265	0.0571039	7	8
SHARPIN	-0.577866	0.15981	0	15
SHB	1.00201	0.00633022	0	4
SHC1	-1.23028	0.000994655	0	1
SHC3	1.73368	0.0237994	0	2
SHKBP1	0.58605	0.0672819	0	1
SHMT2	0.574712	0.0934848	1	4
SHOX2	4.39106	6.14578e-12	1	3
SIK1	-0.862196	0.245291	3	3
SIK2	0.0534024	0.876509	0	3
SIN3B	0.211294	0.57082	0	1
SIPA1L3	0.726447	0.0104837	0	3
SIT1	9.18097	4.9966e-09	0	4
SIVA1	-0.00920807	0.985473	0	1
SIX5	-1.97395	0.00267291	1	1
SKA2	0.663724	0.0293973	0	1
SKA3	1.41633	0.000228151	0	1
SKAP2	0.873769	0.0751955	0	3
SKIDA1	2.99493	9.63494e-12	0	2
SLC11A1	-0.821654	0.135899	0	2
SLC12A2	-2.52405	9.93669e-05	0	1
SLC12A5	2.1486	0.00237363	1	3
SLC12A7	0.0423996	0.947719	0	2
SLC16A13	-0.359407	0.439388	0	1
SLC17A5	-0.955252	0.000258759	0	1
SLC1A5	-0.703342	0.102701	0	4
SLC22A8	-2.7789	0.465213	0	1
SLC25A11	-0.297622	0.27699	0	2
SLC25A22	-0.734346	0.0714288	0	1
SLC25A25	0.0225045	0.95433	0	7
SLC25A29	0.66382	0.36114	0	1
SLC25A3	-0.734672	4.6835e-06	0	1
SLC25A32	0.561501	0.00306706	1	1
SLC25A39	-1.29936	2.40281e-13	1	4
SLC25A45	-0.173272	0.714638	0	4
SLC26A11	-0.671552	0.0266789	0	1
SLC26A9	11.3138	2.31774e-22	1	2
SLC27A5	-2.64053	5.75107e-06	0	5
SLC2A1	0.236976	0.569433	0	2
SLC35A4	-0.40867	0.0322845	0	2
SLC35F6	-0.995438	2.21549e-06	2	3
SLC36A4	4.59007	1.59246e-14	0	1
SLC39A4	-0.253147	0.697295	0	5
SLC39A5	1.12436	0.159333	0	1
SLC3A1	-3.70553	3.49729e-06	0	1
SLC45A1	-0.0308009	0.974273	0	4
SLC47A2	3.51777	0.0773002	0	4
SLC4A2	-1.08126	0.00123719	0	2
SLC5A1	2.74968	0.00292189	0	1
SLC6A1	0.461738	0.889678	0	3
SLC7A5	0.578527	0.505114	0	3
SLC7A6	1.16531	0.000894292	0	2
SLC9A3	0.187247	0.909223	0	3
SLC9A3R1	-2.05742	1.24094e-21	0	5
SLC9A6	1.11701	0.000605287	0	1
SLCO1B7	-3.45533	0.30603	0	1
SLCO2B1	6.94852	1.54669e-09	5	9
SLCO3A1	6.77738	2.52056e-56	3	3
SLCO5A1	1.24193	0.216098	0	1
SLIRP	-0.433798	0.257647	2	2
SMAD5	0.472474	0.157707	0	1
SMAD7	0.287529	0.506052	4	5
SMARCC2	0.430632	0.0705251	0	1
SMC1A	1.01605	0.00183148	1	2
SMC1B	3.9918	0.00113176	0	2
SMDT1	-0.909934	0.0852031	0	4
SMG9	0.422536	0.102085	0	2
SMIM15	-0.11272	0.729346	1	3
SMIM4	-1.43455	8.09138e-06	0	2
SMPDL3A	0.0758713	0.904239	3	3
SMU1	-0.1664	0.507735	0	1
SMUG1	-0.0982665	0.664311	0	6
SNRPA	-0.473959	0.00866677	0	3
SNRPD3	-0.259698	0.364732	0	2
SNRPE	-0.36894	0.0504476	0	5
SNX2	0.207269	0.518671	0	1
SNX24	1.11473	0.00312992	0	1
SNX3	0.0144012	0.957266	0	1
SOBP	2.06799	0.0246952	0	2
SOCS2	-1.03154	0.387529	0	1
SOCS7	1.2181	1.22079e-05	1	1
SOD2	-0.269574	0.234233	0	1
SOGA1	0.829768	0.00965644	0	2
SORCS2	3.78835	1.60752e-06	0	2
SORL1	0.543186	0.373627	0	2
SORT1	1.49914	7.14789e-05	0	1
SOX12	-0.920724	0.00257263	0	1
SOX13	1.24723	0.0307478	0	1
SOX2	3.84211	3.60387e-05	0	1
SOX4	1.92892	3.1575e-09	8	14
SOX9	-0.282123	0.758051	0	2
SP2	0.457635	0.0375152	0	2
SPAG7	-0.555333	0.0537727	0	2
SPAG8	0.307637	0.687356	0	1
SPAG9	0.846014	0.0201299	0	1
SPATA21	5.94563	9.2065e-07	0	1
SPATA6	-0.119738	0.931945	0	1
SPATS2L	-0.394558	0.425742	0	1
SPECC1	-0.583158	0.503452	0	5
SPEF1	-2.03649	0.00664799	0	4
SPEN	1.30981	1.24827e-11	0	2
SPINK4	0.262697	NA	0	2
SPSB4	9.51909	3.98954e-21	0	2
SQSTM1	-1.79987	5.25567e-09	0	3
SRA1	-0.152515	0.611006	0	2
SREBF1	-1.4716	0.0219652	0	4
SREBF2	-0.454762	0.0675272	0	2
SREK1	1.01308	2.74446e-07	0	1
SRGAP3	1.06678	0.0943686	0	2
SRP14	-0.72572	3.08351e-05	0	1
SRP72	-0.383345	0.113944	0	1
SRP9	0.811825	0.0236214	0	3
[truncated: 436 more rows]

## Sheet: Figure 2
Source Data for Fig. 2: Western blots and source data for Figs. 2e-h
sgFOXA1:			shFOXA1:			siFOXA1:
Condition	Relative proliferation		Condition	Relative proliferation		Condition	Relative proliferation
LNCaP GFP-1	2.36623		LNCaP GFP	0.615385		siCTRL	96.9188
LNCaP GFP-1	2.21165		LNCaP GFP	0.559899		siCTRL	114.286
LNCaP GFP-1	0.655172		LNCaP GFP	1.0744		siCTRL	88.7955
LNCaP GFP-1	0.703924		LNCaP GFP	0.925599		siCTRL	89.6247
LNCaP GFP-2	1.29608		LNCaP GFP	1.0889		siCTRL	105.519
LNCaP GFP-2	1.37931		LNCaP GFP	1.17528		siCTRL	112.583
LNCaP GFP-2	0.508918		LNCaP shFOXA1-1	0.156368		siCTRL	92.2737
LNCaP GFP-2	0.501784		LNCaP shFOXA1-1	0.123581		siFOXA1	54.0616
LNCaP sgFOXA1-1	0.703924		LNCaP shFOXA1-1	0.181589		siFOXA1	52.6611
LNCaP sgFOXA1-1	0.734839		LNCaP shFOXA1-1	0.201765		siFOXA1	71.9888
LNCaP sgFOXA1-1	0.118549		LNCaP shFOXA1-1	0.331021		siFOXA1	41.9426
LNCaP sgFOXA1-1	0.111534		LNCaP shFOXA1-1	0.345523		siFOXA1	50.3311
LNCaP sgFOXA1-2	0.453033		LNCaP shFOXA1-2	0.529634		siFOXA1	41.5011
LNCaP sgFOXA1-2	0.464923		LNCaP shFOXA1-2	0.436318		siFOXA1	53.4216
LNCaP sgFOXA1-2	0.180737		LNCaP shFOXA1-2	0.418663
LNCaP sgFOXA1-2	0.167658		LNCaP shFOXA1-2	0.418663
LNCaP sgFOXA1-3	0.523187		LNCaP shFOXA1-2	0.493695
LNCaP sgFOXA1-3	0.579073		LNCaP shFOXA1-2	0.437579
LNCaP sgFOXA1-3	0.209275		42D GFP	0.369077
LNCaP sgFOXA1-3	0.160524		42D GFP	0.369077
LNCaP sgFOXA1-4	0.508918		42D GFP	0.997506
LNCaP sgFOXA1-4	0.606421		42D GFP	1.00249
LNCaP sgFOXA1-4	0.230678		42D GFP	1.4601
LNCaP sgFOXA1-4	0.209275		42D GFP	1.38653
42D GFP-1	0.307164		42D shFOXA1-1	0.104738
42D GFP-1	0.303732		42D shFOXA1-1	0.199501
42D GFP-1	1.8876		42D shFOXA1-1	0.0473815
42D GFP-1	1.66452		42D shFOXA1-1	0.0997506
42D GFP-2	0.332046		42D shFOXA1-1	0.637157
42D GFP-2	0.335479		42D shFOXA1-1	0.644638
42D GFP-2	2.0592		42D shFOXA1-2	0.299252
42D GFP-2	1.75032		42D shFOXA1-2	0.269327
42D sgFOXA1-1	0.151008		42D shFOXA1-2	0.389027
42D sgFOXA1-1	0.170742		42D shFOXA1-2	0.394015
42D sgFOXA1-1	0.151008		42D shFOXA1-2	0.32419
42D sgFOXA1-1	0.135564		42D shFOXA1-2	0.261845
42D sgFOXA1-2	0.286573		42F GFP	0.613208
42D sgFOXA1-2	0.26169		42F GFP	0.613208
42D sgFOXA1-2	0.46332		42F GFP	0.971698
42D sgFOXA1-2	0.477906		42F GFP	1.0283
42D sgFOXA1-3	0.126127		42F GFP	1.37264
42D sgFOXA1-3	0.120978		42F GFP	1.48585
42D sgFOXA1-3	0.332046		42F shFOXA1-1	0.235849
42D sgFOXA1-3	0.301158		42F shFOXA1-1	0.160377
42D sgFOXA1-4	0.382668		42F shFOXA1-1	0.320755
42D sgFOXA1-4	0.352638		42F shFOXA1-1	0.349057
42D sgFOXA1-4	0.541398		42F shFOXA1-1	0.893868
42D sgFOXA1-4	0.589447		42F shFOXA1-1	0.806604
42F GFP-1	0.947368		42F shFOXA1-2	0.54717
42F GFP-1	0.842105		42F shFOXA1-2	0.518868
42F GFP-1	1.05263		42F shFOXA1-2	0.688679
42F GFP-1	1.25564		42F shFOXA1-2	0.613208
42F GFP-2	0.857143		42F shFOXA1-2	0.408019
42F GFP-2	0.8797		42F shFOXA1-2	0.391509
42F GFP-2	1.22556
42F GFP-2	1.36842
42F sgFOXA1-1	0.538346
42F sgFOXA1-1	0.518045
42F sgFOXA1-1	0.56767
42F sgFOXA1-1	0.62406
42F sgFOXA1-2	0.701504
42F sgFOXA1-2	0.669925
42F sgFOXA1-2	0.738346
42F sgFOXA1-2	0.827067
42F sgFOXA1-3	0.467669
42F sgFOXA1-3	0.449624
42F sgFOXA1-3	0.533834
42F sgFOXA1-3	0.654135
42F sgFOXA1-4	0.542106
42F sgFOXA1-4	0.507519
42F sgFOXA1-4	0.545865
42F sgFOXA1-4	0.643609

## Sheet: Figure 4
Source Data for Fig. 4: Source data for expression plots in Fig 4i.
Condition	Gene	Expression (relative to GADPH)
GFP	GAPDH	1
GFP	GAPDH	1
GFP	GAPDH	1
ASCL1	GAPDH	1
ASCL1	GAPDH	1
ASCL1	GAPDH	1
ASCL1 + NKX2-1	GAPDH	1
ASCL1 + NKX2-1	GAPDH	1
ASCL1 + NKX2-1	GAPDH	1
GFP	FOXA1	1.00116
GFP	FOXA1	1
GFP	FOXA1	1
ASCL1	FOXA1	0.978448
ASCL1	FOXA1	1
ASCL1	FOXA1	1.00034
ASCL1 + NKX2-1	FOXA1	1.22456
ASCL1 + NKX2-1	FOXA1	1.00051
ASCL1 + NKX2-1	FOXA1	1.0005
GFP	AR	1.00028
GFP	AR	1
GFP	AR	1.00278
ASCL1	AR	0.218542
ASCL1	AR	0.17
ASCL1	AR	0.198445
ASCL1 + NKX2-1	AR	0.348521
ASCL1 + NKX2-1	AR	0.227223
ASCL1 + NKX2-1	AR	0.292439
GFP	SOX2	1.12346
GFP	SOX2	1.13
GFP	SOX2	1.0371
ASCL1	SOX2	2.00084
ASCL1	SOX2	4.19
ASCL1	SOX2	2.31772
ASCL1 + NKX2-1	SOX2	5.52189
ASCL1 + NKX2-1	SOX2	9.27974
ASCL1 + NKX2-1	SOX2	2.53655
GFP	SYP	1.1475
GFP	SYP	1.12
GFP	SYP	1.00517
ASCL1	SYP	70.546
ASCL1	SYP	87.46
ASCL1	SYP	89.389
ASCL1 + NKX2-1	SYP	48.8152
ASCL1 + NKX2-1	SYP	28.018
ASCL1 + NKX2-1	SYP	47.0733

## Sheet: Figure 6
Source Data for Fig. 6: Source data for boxplots in Fig 6c.			Tissue:	Normal prostate	Normal prostate	Normal prostate	Normal prostate	Normal prostate	Normal prostate	PRAD	PRAD	PRAD	PRAD	PRAD	PRAD	PRAD	PRAD	PRAD	PRAD	NEPC	NEPC	NEPC	NEPC	NEPC	NEPC	NEPC	NEPC	NEPC	NEPC
			Mark:	H3K27me3	H3K27me3	H3K27me3	H3K4me3	H3K4me3	H3K4me3	H3K27me3	H3K27me3	H3K27me3	H3K27me3	H3K27me3	H3K4me3	H3K4me3	H3K4me3	H3K4me3	H3K4me3	H3K27em3	H3K27em3	H3K27em3	H3K27em3	H3K27em3	H3K4me3	H3K4me3	H3K4me3	H3K4me3	H3K4me3
Gene	Chrom	Start	End	H3K27me3_2208_N	H3K27me3_2228_N	H3K27me3_2319_N	H3K4me3_1820_N	H3K4me3_2208_N	H3K4me3_2319_N	K27me3_PDX_58	K27me3_PDX_77	K27me3_PDX_78	K27me3_PDX_81	K27me3_PDX_92	K4me3_PDX_52	K4me3_PDX_77	K4me3_PDX_78	K4me3_PDX_81	K4me3_PDX_92	K27me3_PDX_145_1	K27me3_PDX_145_2	K27me3_PDX_173_1	K27me3_PDX_49	K27me3_PDX_93	K4me3_PDX_145_1	K4me3_PDX_145_2	K4me3_PDX_173_1	K4me3_PDX_49	K4me3_PDX_93
SGIP1	chr1	66997251	67001252	1004.52	370.692	511.434	2285.6	1768.72	1605.74	644.935	264.002	393.755	385.474	765.727	265.914	223.863	225.028	118.239	900.345	111.612	351.907	85.671	215.005	979.205	7067.64	7526.59	21276.7	5329.05	1459.74
SLC45A1	chr1	8376144	8380145	411.572	285.342	418.521	3557	1356.19	4469.1	867.17	304.055	482.282	260.087	42.449	1412.8	3127.2	1034.03	2341.75	6392.87	425.026	489.81	619.804	647.331	1538.51	3267.28	3995.55	5901.96	2488.37	1821.13
NECAP2	chr1	16765166	16769167	154.88	229.512	148.466	5630.37	2891.7	5041.4	112.671	113.443	282.399	92.677	185.631	12037.5	10860.1	11161	16435.9	10388.1	314.106	116.542	278.468	94.631	185.23	5550.97	8024.32	13951.9	9753.93	8808.55
CLIC4	chr1	25069759	25073760	157.3	107.2	102.142	9676.13	5453	9729.67	184.292	146.864	235.564	99.218	50.986	20783.4	15451.3	18066.3	18121.2	16705.5	127.848	146.736	386.993	117.687	288.072	11992.3	14249	28757.2	7082.46	15197.6
AZIN2	chr1	33544713	33548714	219.674	158.38	102.447	6645.8	4083.51	5591.86	266.647	64.069	253.016	865.204	101.442	8362.23	11629.3	11402.8	3274.39	14790.7	1721.14	1256.54	1437.91	1115.03	2996.39	4457.23	8605.87	10294	1961.98	2191.91
AGBL4	chr1	50487626	50491627	506.799	226.53	508.834	3771.18	1992.54	3187.65	386.391	263.582	279.37	714.853	235.97	10673.3	11647.5	7912.27	5042.48	9719.03	69.728	189.726	140.104	134.844	286.985	5359.45	12706.4	13310.6	7377.85	9013.74
TGFBR3	chr1	92369559	92373560	303.564	532.055	349.547	61.882	204.368	70.73	130.624	113.108	204.868	149.141	193.409	98.257	14.661	64.238	85.65	47.837	624.339	163.33	82.81	152.634	327.224	125.218	133.465	41.838	157.074	24.565
DBT	chr1	100713409	100717410	47.969	101.503	68.433	4415.76	2147.26	919.541	122.364	50.97	113.258	122.243	53.498	8440.71	8559.68	9236.22	9656.55	10755.3	305.149	330.671	429.56	169.109	49.535	6184.84	10802.4	7283.74	5661.43	4644.06
PRUNE1	chr1	150978866	150982867	134.956	80.585	64.173	6771.93	3303.45	2816.19	169.551	110.085	174.362	148.252	162.892	8013.51	15688.3	19842.8	14679.2	15765.2	97.807	165.57	187.077	231.691	191.01	18595.6	18589.5	13435	16618.2	14795
RFWD2	chr1	176174380	176178381	99.345	141.411	113.539	9952.8	8329.97	10921.1	235.386	579.477	388.817	215.657	284.382	23198.1	34970.5	38386.6	32721.4	37025.9	303.474	510.124	346.474	331.063	298.61	35046.7	32492.7	26702.1	25066.5	25257
C1orf21	chr1	184354149	184358150	283.001	183.293	171.693	13708.3	11469.2	14187.2	843.725	435.133	554.339	149.769	300.519	18281.2	52356.3	47421.6	40535.7	36087.5	5592.34	4856.45	802.948	1607.77	1647.5	12842	12103.6	30531.2	6975.79	26567.4
LIN9	chr1	226495449	226499450	165.652	150.825	114.992	8691.67	4962.14	11127	334.556	173.734	272.522	296.142	361.615	23383.6	13271.7	7351.63	19532.4	19868.5	822.905	535.763	705.29	331.693	575.525	24742.2	23673.4	20443.5	12922.1	15295
C1orf159	chr1	1049736	1053737	594.58	211.533	234.278	7656.21	5815.74	9502.75	519.401	788.142	345.163	131.192	1192.77	15570.7	12603.9	15182.9	18460.7	21774.3	1733.91	2483.12	3452.8	573.383	1574.46	10252.4	12017.6	13710.9	4281.8	9638.77
PRKCZ	chr1	1979908	1983909	1753.84	938.001	1220.64	12561.4	6035.92	13419.6	320.215	151.062	361.684	92.624	356.766	19629.9	24091.7	25968.5	29065.9	30158.2	1036.25	1902.32	5471.9	1275.66	320.306	15023.8	17011.5	18116.8	144.603	21935.2
PRDM16	chr1	2983741	2987742	3036.38	513.769	775.134	8794.34	5995.79	12648.9	811.97	8035.81	2069.73	1274.96	4242.01	12262.3	3079.07	734.504	998.033	5414.77	2632.79	292.756	11039.3	785.491	350.106	2331.99	95.259	2415.62	327.36	27514.1
ICMT	chr1	6294044	6298045	314.264	291.693	312.486	6073.09	3164.53	6839.57	120.089	353.43	215.182	85.928	185.11	13416.8	9742.09	10469.2	13627.2	13688	96.649	205.405	318.484	126.683	126.551	13795.3	19045.7	23179.6	15644.6	13129.4
CAMTA1	chr1	6843383	6847384	99.344	67.877	17.277	12262.3	6484.43	14400.8	339.159	109.749	252.676	241.405	147.104	17472.6	18225	22128.9	21575.7	20244.9	89.255	246.801	414.447	247.374	158.108	17788.7	23860.7	29878.9	13248	17151.3
LOC105378614	chr1	19921326	19925327	71.751	101.233	75.906	6722.9	4311.7	7159.06	94.864	37.367	171.627	185.67	77.705	14417.3	16225.3	14412.2	17628.3	14252.9	131.196	71.989	255.545	30.527	219.369	8219.88	11198.9	21088.4	5965.05	13956.9
PINK1	chr1	20957947	20961948	265.042	175.003	152.016	6018.39	4126.79	7407.78	304.04	418.423	119.369	170.494	80.333	10084.8	9458.32	13082	14334.2	14834.3	552.53	351.628	1407.37	318.691	668.553	7944.1	9523.07	17586	2946	9493.73
PINK1-AS	chr1	20976686	20980687	176.467	79.186	58.965	111.477	84.336	59.193	21.911	165.757	222.806	6.175	49.581	53.732	86.501	159.292	205.056	48.903	91.739	58.986	55.4	46.893	31.611	111.104	11.368	139.496	46.818	82.457
USP48	chr1	22107688	22111689	167.809	151.365	111.746	9990.94	6094.07	8335.25	197.203	67.596	171.628	141.034	36.251	18321.9	21573.4	21392.8	24498.1	22069.4	214.851	163.451	391.859	143.947	234.918	11744.1	14572.8	28039.1	7452.43	16678.8
EPHB2	chr1	23035330	23039331	972.733	324.974	507.854	7423.23	3321.11	7874.46	785.855	3485.92	2400.77	685.39	1034.97	5420.81	2051.26	2094.35	3742.48	5500.27	169.961	191.849	2375.78	555.331	872.433	6161.16	6728.48	10831.8	1557.84	9426.74
STMN1	chr1	26230993	26234994	110.385	116.382	113.538	7052.54	5709.52	9529.8	408.606	640.607	758.772	315.452	163.356	20648.4	16619	11036.6	27559.3	21274.7	306.134	197.846	451.863	78.264	519.945	14788.4	24482.4	46367.3	9327.83	23993.3
NUDC	chr1	27246212	27250213	51.069	152.917	70.8	5809.96	3890.01	6482.16	56.088	74.985	105.588	77.397	128.451	12756.6	13590	13224.4	15629.7	14793.8	111.381	124.699	169.332	10.894	190.806	7584.47	8296.84	16239.4	5501.54	10431.7
EYA3	chr1	28413148	28417149	125.619	171.01	92.134	7075.04	6528.35	2924.93	123.802	91.191	174.118	83.992	110.094	13022.7	15621.3	12515	17836.4	14929.7	131.253	141.375	229.795	60.421	388.228	7438.79	8276	13997.8	4487.11	10647.3
EPB41	chr1	29211602	29215603	184.443	158.923	147.99	8767.18	5885.98	10660.6	251.115	160.215	268.663	109.268	212.001	15850.1	16229.7	19959.4	19068.9	15459.2	210.575	126.418	300.352	128.577	248.761	7267.6	11577.5	21446.4	5621.97	13923.6
PUM1	chr1	31536564	31540565	91.747	126.768	54.3	6010.92	3491.65	3369.51	140.123	42.405	115.51	105.916	171.66	16361.4	18732.5	16965.1	22603.4	15043.1	132.871	73.986	183.828	131.319	171.951	9056.8	11068.2	28454.2	6085.7	15671.3
KHDRBS1	chr1	32477294	32481295	170.418	184.025	102.042	10890.4	7636.96	12092.6	157.137	147.199	177.495	162.646	218.141	27957.6	29765.4	29673.5	36128.5	27658.6	160.543	209.125	235.287	42.788	249.382	25649.3	44497.5	57885.6	21462	26409.7
CSMD2	chr1	34629443	34633444	3463.71	1514.03	2259.81	3951.76	3363.03	3438.84	1344.19	9537.02	3797.62	2604.09	594.134	58.113	1901.58	765.704	276.14	10659.7	279.436	1594.29	527.908	149.424	2150.87	22154.5	19866.3	30605.8	11528.3	148.355
SFPQ	chr1	35656746	35660747	83.091	190.381	116.378	11598.2	11063.7	14385.9	359.241	204.719	335.336	241.822	213.054	40428.6	47580.4	38569.8	55290.4	50272.3	247.085	451.692	490.833	179.637	264.672	34271.4	61392.9	70231.2	25907.8	33190.5
THRAP3	chr1	36688012	36692013	86.378	95.923	46.05	8196.31	3998.17	4058.26	187.262	186.581	90.041	147.991	192.591	15632	20556	19203.7	24678.8	24404.7	350.151	156.053	185.493	145.948	251.498	15119.9	23099.6	26658.9	12844	14833.7
MACF1	chr1	39547838	39551839	818.116	337.76	508.63	398.498	456.877	314.339	477.603	937.608	756.666	418.547	720.246	278.176	210.973	253.066	130.733	454.406	870.103	1610.41	1224.15	1078.29	2401.02	736.412	1281.39	1414.64	385.042	749.235
PTPRF	chr1	43989707	43993708	586.34	409.472	598.603	110.638	183.12	117.417	579.795	540.011	235.863	119.052	519.296	68.603	52.1	132.195	89.37	546.131	298.387	164.293	312.992	252.534	507.188	415.908	420.01	105.926	381.75	282.583
RNF220	chr1	44868831	44872832	2302.79	1484.58	1974.13	3689.57	2779.83	2211.12	535.871	3996.37	278.097	1331.16	4298.13	5341.23	2639.81	7590.34	2585.29	1784.36	1594.33	4716.52	2988.17	1552.3	394.58	5825.63	3619.79	5886.68	2318.35	9647.36
GPBP1L1	chr1	46150302	46154303	99.345	71.713	31.139	10953.8	5125.67	8262.8	141.556	100.176	229.557	223.921	275.789	23317.3	25504.3	27704.8	32008	38411	208.67	352.346	251.213	120.686	203.874	28344.7	45358.5	30966.3	21987.3	29184.1
TRABD2B	chr1	48460562	48464563	1177.82	763.542	1015.57	7882.34	6746.67	10113.1	955.212	3400.1	2125.41	1425.73	1010.76	6348.6	2765.24	1937.54	2294.16	5720.92	730.295	5363.26	5856.23	1849.88	1852.2	5469.39	2386.41	3107.14	874.323	4919.05
FAF1	chr1	51423936	51427937	103.315	168.377	113.538	5982.58	5571.39	6033.49	144.919	36.695	126.07	76.873	138.568	13171.4	10351.4	10824.6	13802.1	15124.5	82.381	134.576	101.252	76.947	97.002	9186.2	13037.3	14720.2	8983.24	9737.78
RAB3B	chr1	52454436	52458437	1136.69	1397.26	2759.71	5137.22	5838.06	4196.52	368.443	169.871	199.54	137.056	193.817	7637.29	19720.4	20154.1	17954.8	10037	275.797	224.524	233.817	189.32	446.187	14246.9	22906.1	25337.3	11145.3	12747
SCP2	chr1	53390900	53394901	132.462	152.723	177.713	8098.93	4945.26	7015.52	139.53	68.352	150.46	144.75	155.817	9673.23	12558.5	7423.23	5319.38	14181.7	296.714	305.512	384.67	322.114	439.987	11093.7	15948.6	11738.1	8438.09	8324.88
TCEANC2	chr1	54517244	54521245	110.384	84.845	83.919	9646.48	4456.48	5066.91	134.483	63.733	255.12	169.029	137.691	21020.6	21786	19057.4	26108.4	25343.8	256.738	234.521	191.368	167.952	163.948	18226.1	31238.5	23661.7	16408.4	18820.4
USP24	chr1	55679039	55683040	104.866	107.472	90.106	12358.9	12854.6	15272.1	210.455	134.772	258.398	278.612	78.873	23204.5	22502.4	22362.1	29918.7	31245.5	197.056	306.792	192.604	145.056	277.429	31283.6	38505.5	29854	19341.6	24973.7
DAB1	chr1	58714211	58718212	1046.38	398.703	743.554	2194.07	1482.73	2231.34	640.535	171.719	760.577	183.368	991.117	87.945	50.755	117.877	108.126	43.382	221.955	753.773	175.632	493.012	779.356	104.504	49.782	47.199	812.961	41.333
FGGY	chr1	59760624	59764625	77.267	51.721	29.618	4047.44	2178.74	2983.69	73.844	56.092	49.418	123.5	23.096	7601.09	4983.27	5074.99	6171.72	10043.2	105.373	171.368	122.63	148.055	123.089	6322.46	10099.8	8627.47	6115.28	4499.69
NFIA	chr1	61540945	61544946	66.232	71.016	59.235	4143.18	2005.2	1302.06	93.431	90.94	160.043	144.012	60.574	5361.37	7544.04	5896.94	7699.58	10391.7	142.81	101.66	68.39	52.051	99.844	8554.54	10478.4	8292.29	5669.78	6936.07
USP1	chr1	62899974	62903975	149.017	57.454	69.109	13229.6	6036.42	14372.5	230.586	211.52	264.263	111.152	375.471	24267.7	28165	25244.5	34237.1	37664.1	287.929	360.825	386.761	182.584	146.333	27941.2	45675.3	34381.4	21126.7	25221.9
ITGB3BP	chr1	63986944	63990945	27.595	75.431	71.611	5355.7	2161.86	2347.08	170.788	105.298	122.694	130.616	206.505	12655.3	10797.5	9723.67	14970.4	15895.3	141.421	196.087	84.627	59.262	140.6	12920.9	21219.9	14958.6	10077.5	12565.6
CACHD1	chr1	64934475	64938476	998.139	542.245	514.242	11197.4	7181.15	14534.2	1652.28	2387.26	3704.05	2822.84	3787.84	5153.12	8050.4	1215.72	2441.46	5224.53	818.918	4905.85	9677.55	947.496	1215.83	11402.6	6178.46	3821.58	6791.82	14433.4
LEPR	chr1	65884334	65888335	73.223	57.143	29.618	7542.02	4836.96	6674.72	282.871	216.978	239.131	149.876	399.675	12161.5	14256.1	14560.4	17953.3	17123.4	318.146	238.36	227.979	151.947	263.588	13959.3	23163.7	15857	9513.66	11889
LRRC7	chr1	70030867	70034868	1729.83	941.72	1428.95	7384.96	3299.3	3932.48	214.463	1216.3	2012.38	2220.5	3023.86	18735.9	10036.6	2950.46	1084.97	7659.96	2694.6	2554.03	350.532	1825.93	1131.12	3246.41	12850.9	17984.3	776.71	11712
NEGR1	chr1	72746277	72750278	365.64	366.66	600.867	9508.03	9337.29	6284.85	813.802	2712.14	1460.93	1492.45	1877.05	7260.37	4572.79	442.538	270.479	1710.03	1636.28	144.334	134.421	1186.29	2499.79	5336.44	27876.1	22574.9	3942.88	4496.58
ST6GALNAC3	chr1	76538388	76542389	728.556	302.039	263.359	2198.61	1577.01	3067.28	2251.47	2094.46	1519.84	1724.08	470.888	73.339	145.021	70.307	129.438	42.864	275.624	327.347	334.836	294.165	90.29	100.623	45.514	65.7	121.998	55.712
PIGK	chr1	77683132	77687133	43.851	69.581	52.879	3665.86	1159.26	1866.92	133.543	75.405	80.167	162.119	54.024	6463.41	6676.77	6406.71	9246.61	11399.1	164.414	219.604	165.851	98.897	116.734	7847.94	13036.8	8018.47	5861.98	8411.65
DDAH1	chr1	86042046	86046047	382.953	180.581	357.051	7508.98	4413.7	7591.53	1422.04	538.919	202.717	209.275	1445.57	8624.34	12294.3	10680.3	11660.6	13072.5	4128.8	4779.7	5513.81	1482.93	3001.71	2495.05	10032	4053.94	2541.6	2267.32
CLCA4	chr1	87010758	87014759	122.974	400.368	333.652	40.569	156.655	57.871	906.84	156.1	291.096	175.414	421.132	48.066	23.627	64.409	87.628	38.801	877.327	620.831	860.243	748.599	420.307	56.196	53.038	94.783	63.663	56.382
PKN2-AS1	chr1	89148887	89152888	55.193	75.044	44.426	9188.37	8578.9	10057.1	143.781	116.718	218.656	193.364	191.713	20151.7	23260	21962.1	27059.2	26876.8	277.419	154.334	120.697	69.002	125.052	19356.8	31464.3	23105.1	14291.2	12277.7
LRRC8C	chr1	90096643	90100644	474.667	73.531	187.585	8721.76	6036.49	11266	375.363	529.767	2581	933.184	1136.29	10259.2	9286.18	5862.79	6127.41	12941.9	311.33	316.151	354.901	237.373	2426.59	17637	27906.1	20116.5	12959.7	4080.4
FAM69A	chr1	93425079	93429080	98.891	149.468	64.408	10688.5	5887.63	12120.1	722.69	47.191	205.21	133.862	227.205	14107.7	20690.3	23291.4	25232.5	23380.7	1429.11	1437.23	592.785	497.645	1070.16	14909.5	24274.6	20943.4	15956.6	8017.73
GCLM	chr1	94373154	94377155	55.19	96.159	61.061	7866.13	4877.23	10346.5	378.779	160.299	230.093	197.55	70.63	12757	13142	13799.8	15455.8	21701.7	441.779	677.461	508.119	430.378	593.556	15341.3	21992.9	20349.6	16443	7841.87
LOC729970	chr1	95391583	95395584	357.246	90.5	160.807	11905.4	5365.95	13641.8	347.076	168.444	487.758	886.294	223.635	17564.7	39906.3	510.88	347.469	15766.4	175.97	273.197	114.279	220.004	534.669	22418.3	31872	33398.4	13319.8	10908.2
LOC102723661	chr1	96455623	96459624	99.349	175.349	158.067	31.92	114.879	12.86	313.929	184.23	798.51	318.334	101.442	48.111	0	72.53	95.355	38.314	228.307	368.385	117.836	441.641	199.69	36.782	25.863	40.787	57.297	21.128
NTNG1	chr1	107680539	107684540	887.147	352.716	749.81	8159.25	5382.47	8330.98	816.473	962.38	1796.86	2117.25	2547.83	5841.42	9806.51	462.928	484.542	5019.4	281.228	652.947	4791.74	791.756	3178.57	13643	11952.2	6492.77	4390.54	1574.52
GNAI3	chr1	110089185	110093186	23.058	93.176	39.491	7619.46	7257.27	6074.75	145.665	139.726	171.48	114.657	128.22	21264.8	20745	21015.1	24047.5	28198.2	266.269	452.973	310.752	83.472	227.018	16223	27413	23250.7	14255.1	11037.8
KCNA2	chr1	111172096	111176097	439.999	538.178	540.549	112.036	271.537	94.646	1424.07	692.836	1258.26	877.817	1174.64	47.314	76.842	100.781	92.039	74.758	344.029	2184.24	198.828	298.531	919.753	139.536	94.371	96.922	161.363	11.57
RAP1A	chr1	112160404	112164405	97.456	160.86	138.219	6917.01	5585.33	6377.82	340.842	237.047	257.126	223.034	235.854	13320.9	14890	13262.5	16840.9	17605.8	470.721	507.368	505.719	122.896	352.177	13336.4	22183.9	17264.4	11323.9	9029.93
RHOC	chr1	113248025	113252026	141.422	73.998	127.399	9732.54	5511.87	9199.03	247.801	418.17	361.538	293.42	95.769	17737.3	10774.1	21172.9	17435.3	22874.3	1003.96	327.067	732.275	564.906	363.28	10687	20038.1	14123.6	9485.73	6955.6
PHTF1	chr1	114300510	114304511	104.866	106.348	54.3	9535.88	5719.39	10465	243.201	183.81	254.73	128	121.668	18286	20634.4	16146.9	22001.9	23648.8	79.318	248.28	263.894	114.684	230.736	19010.8	31863.3	20444.4	15687	17144.1
WDR3	chr1	118470371	118474372	60.711	95.927	69.109	10052.7	7007.54	8786.47	144.576	110.924	171.188	199.118	137.575	22703.5	23446.5	24569.7	38671.4	32371.6	188.1	277.316	229.76	151.528	128.715	19755.2	22526.3	22170.8	15651.5	19125.6
NOTCH2	chr1	120610317	120614318	137.984	130.097	113.537	6745.73	7098.96	8081.69	349.543	117.642	324.539	196.243	246.436	38593.9	54325.7	55800.4	59132.7	38947	575.639	982.417	3093.95	269.688	386.062	20791.7	22373	26501.1	19721.4	30154.3
NBPF9	chr1	144612958	144616959	73.035	90.501	59.237	27.254	20.887	32.149	146.206	32.664	159.453	7.64	97.349	48.863	44.211	132.024	76.188	47.321	150.32	138.26	123.52	79.686	122.984	193.358	47.923	22.145	143.086	63.844
PDZK1	chr1	145725665	145729666	529.329	266.2	208.245	86.305	125.323	56.108	362.401	373.834	295.402	198.752	216.445	79.447	64.146	154.505	147.108	110.421	1155.33	529.843	242.244	339.481	863.348	222.336	63.141	55.573	234.287	140.348
LOC101927429	chr1	148874039	148878040	618.698	1003.83	1014.62	43.619	179.192	57.872	2446.95	4233.84	3445.51	3153.84	4193.24	187.22	128.899	298.756	267.205	217.16	4719.92	3642.31	8434.99	4103.98	3093.24	334.319	279.823	185.126	246.461	164.494
OTUD7B	chr1	149980686	149984687	138.55	61.367	163.815	7391.65	6621.34	6951.22	159.662	166.429	209.317	171.175	139.623	15085.3	29421.5	33149.5	20240.7	20608.7	181.573	248.039	372.841	137.32	218.338	22483.9	20345.6	15928.8	16819.8	19188.3
TPM3	chr1	154162611	154166612	470.469	191.041	236.479	74.729	106.368	69.278	825.918	1431.77	722.883	77.712	264.913	165.842	137.054	296.405	187.873	168.551	323.577	173.131	91.122	299.111	83.779	502.383	541.181	429.296	692.648	150.744
GBAP1	chr1	155195325	155199326	156.014	202.198	208.888	3104.2	2191.83	2160.6	128.104	219.833	371.853	114.184	115.183	4047.63	4443.81	6357.77	5861.91	7333.7	309.538	206.126	571.289	205.268	345.148	14440.4	13395.4	10642.4	11265.2	10491.8
SMG5	chr1	156259289	156263290	131.44	121.73	110.021	1085.62	1004.1	880.471	70.728	121.421	153.88	36.788	29.993	6251.27	10523.7	15414.4	1709.78	3951.79	87.753	139.176	41.25	245.795	143.438	3917.4	3390.08	246.412	3632.28	1489.58
FCGR2A	chr1	161473204	161477205	1118.85	660.721	785.28	426.287	302.869	211.451	363.689	1899.48	1822.28	645.092	1051.92	96.31	92.541	165.746	125.884	39.41	149.336	1296.05	1580.19	1199.6	1575.7	449.523	139.465	17.275	232.081	84.469
PBX1	chr1	164526596	164530597	132.462	113.127	138.22	5371.54	5794.35	3633.16	246.815	84.054	407.148	254.07	168.798	13617.8	25129.4	24878.3	28567	15848.6	153.265	214.127	261.651	168.264	168.8	28563.8	23850.9	13658.6	17404.7	18122.5
LOC440700	chr1	165665986	165669987	157.981	203.98	127.602	6914.96	5332.25	5311.48	214.511	195.818	556.732	128.943	214.751	12502.7	17607.7	15275.7	13680.7	15431.1	1112.69	686.02	239.499	586.382	652.183	17359.7	17746.5	12160.3	13048.7	12645.4
MROH9	chr1	170902611	170906612	73.753	199.176	156.004	9.084	74.18	7.179	294.987	182.551	193.33	118.266	275.788	18.678	86.538	94.071	64.541	31.698	823.886	734.014	979.472	1088.92	972.8	201.208	52.192	31.956	77.047	15.846
DNM3	chr1	171808617	171812618	369.798	152.725	277.122	7059.17	5095.05	8409.33	872.265	1616.59	1245.5	875.824	2362.61	1884.7	8738.8	462.241	1956.88	5109.13	4131.92	2375.57	683.947	671.493	467.878	7379.38	9201.62	18743.3	11190.2	157.871
TNFSF18	chr1	173018103	173022104	11.038	45.251	81.789	18.168	96.351	45.01	349.548	336.972	383.193	35.375	39.409	79.27	81.725	170.875	206.307	231.006	913.721	347.466	540.162	357.644	1057.61	150.308	55.66	25.404	103.81	74.911
TNN	chr1	175034993	175038994	704.173	518.224	498.587	52.049	104.437	32.149	1107.36	2043.58	2467.05	1454.36	2156.23	137.649	42.941	101.294	133.767	52.131	2857.69	3367.43	536.994	866.545	2501.08	182.753	30.132	19.167	250.704	75.204
BRINP2	chr1	177138523	177142524	2002.4	593.114	1115.25	1086.79	814.613	816.654	1833.27	6903.9	4030.79	2362.58	1962.47	119.325	963.818	324.445	141.004	3123.26	703.603	3196.54	1365.19	2459.21	1106.94	6827.72	677.989	3444.7	1229.83	3428.13
RASAL2	chr1	178060863	178064864	253.89	106.965	139.672	9457.03	5433.9	10899.5	491.603	216.811	477.785	560.578	220.947	16148.1	34421.7	30689.3	18211.9	27777	396.485	1547.18	362.247	380.694	383.477	30751.9	24754.6	25895	22073.7	24924.5
SOAT1	chr1	179260848	179264849	140.855	140.055	78.982	6669.75	4450.97	5903.87	268.773	93.039	125.092	145.585	51.103	7281.97	25333	9061.57	8224.92	15193	822.092	354.826	328.496	364.59	402.896	12452.4	12080.9	9161.89	9241.22	10428.6
ACBD6	chr1	180470022	180474023	110.384	56.563	49.971	8680.87	5013.72	9433.34	407.814	144.176	216.454	192.58	195.399	13326.4	23685.9	29177.2	20247.3	21586.5	288.391	193.649	565.144	122.528	258.938	23453.3	22623.4	18888.9	11737.6	18833.6
RGSL1	chr1	182417255	182421256	161.875	367.048	406.484	29.337	62.661	87.688	319.123	259.635	294.517	456.755	740.415	82.766	50.445	137.794	152.167	31.666	1800.93	1981.95	346.859	576.698	1383.75	195.825	94.246	66.961	75.876	81.996
SMG7	chr1	183439505	183443506	121.384	134.671	74.113	14161.6	13522.3	14136.5	329.61	195.062	258.199	391.021	278.421	26502.7	44629.6	46574.4	39146	37722.8	448.94	507.445	197.011	207.322	188.791	44158.3	38756.7	34617.5	22474.1	34264.5
PTGS2	chr1	186647559	186651560	292.527	73.533	59.912	4927.7	2349.34	3808.84	107.775	1401.79	1396.55	212.568	2233.58	11434.5	4281.79	757.496	7218.11	3196.92	2566.52	943.066	3097.36	1388.4	585.238	537.619	639.571	2467.52	263.437	1367.26
ZBTB41	chr1	197167672	197171673	66.232	73.533	54.3	6614	4385.81	3652.45	143.535	233.017	267.339	266.996	152.89	13166.2	22066	19144.6	18172.2	17449.3	257.024	228.245	166.122	75.894	272.003	23588.7	20442.7	14657.9	11026.8	11294.6
NEK7	chr1	198124107	198128108	88.306	79.189	83.379	10517.9	6494.94	10896.3	279.603	314.048	467.373	257.992	203.409	21253.3	36007.1	37306	29593.8	30861.4	412.953	360.666	198.906	162.159	314.829	34212.3	35411.3	27120.8	15184.1	18474.1
PPP1R12B	chr1	202315829	202319830	71.75	118.126	74.485	5876.61	3206.95	5813.05	89.475	241.75	242.555	113.77	160.67	13063.2	21719.7	20912.1	16082.8	15584.2	167.997	242.28	299.617	94.629	226.603	16657.4	14729.7	12993	8386.86	10257.8
SRGAP2	chr1	206514196	206518197	27.596	148.965	54.3	4.542	20.887	12.86	170.094	0	350.152	127.477	67.474	48.996	43.095	82.189	126.127	33.956	102.195	50.269	115.361	113.159	36.723	135.195	82.453	68.153	105.714	53.532
HHAT	chr1	210499595	210503596	222.888	265.35	160.438	6124.43	2716.45	6647.94	1532.88	932.991	979.429	173.373	1762.63	2010.76	7375.24	9183.68	8950.42	7431.69	990.211	425.898	112.771	854.599	367.206	13906	17011.6	11732.5	6519.25	10125.2
BATF3	chr1	212871327	212875328	321.145	137.885	168.854	6900.18	6691.51	10372.2	2276.75	3958.16	4635.73	851.129	5252.53	3209.11	3504.93	2132.31	3645.68	4424.47	5561.6	3045.68	3440.24	1025.18	5042.19	10538.2	11204.5	12096.8	4720.02	5149.27
USH2A	chr1	216594738	216598739	149.022	108.981	123.411	49.968	62.661	6.43	327.635	468.217	506.139	729.192	278.01	0.885	33.63	108.303	92.889	50.063	262.916	296.113	135.851	158.107	870.986	205.135	197.664	74.145	124.771	26.074
ESRRG	chr1	217309097	217313098	2943.61	756.569	1378.44	1156.74	878.851	894.391	315.813	666.47	699.667	410.174	252.403	880.474	714.1	733.946	746.405	779.21	240.209	436.495	829.813	184.476	698.774	5827.55	5154.59	1236.77	5719.33	407.672
EPRS	chr1	220218000	220222001	90.686	107.431	83.92	5378.1	3768.62	4693.59	161.636	270.383	244.709	112.041	142.953	15703	11053.9	15776.2	15742	16463.8	217.16	275.318	181.741	78.578	146.486	16819.3	16280	11288	8697.02	8868.32
DNAH14	chr1	225115355	225119356	264.929	207.117	284.795	4151.92	2308.07	4790.62	197.449	94.718	97.276	161.701	66.245	12902.6	6791.01	2939.56	10395.7	15291.9	251.707	211.242	1184.11	64.631	1410.62	12707.3	15226.6	5573.93	8282.62	2619.79
TRIM11	chr1	228592517	228596518	187.655	105.303	128.347	11306.5	10910.6	12763.3	236.226	209.421	163.513	114.135	283.563	38202.1	27316.3	15137.6	35053.8	33756.8	337.903	448.415	432.186	126.58	492.261	29547.2	24650.7	25828.5	13724.9	17794.3
NUP133	chr1	229642088	229646089	71.747	33.938	64.274	5146.74	2391.62	5022.11	212.384	17.13	172.165	101.677	124.3	18174.5	12399.3	5708.11	15134	17443.1	156.327	114.94	155.607	267.007	331.152	17090.2	16313.3	13240.1	13035.2	8908.57
TSNAX-DISC1	chr1	231662398	231666399	82.785	89.338	65.423	5301.03	2165.86	2578.35	160.354	101.772	154.127	215.342	47.887	14681	11389.8	7241.74	16925	18878.4	156.041	151.694	90.194	239.322	218.184	19474.1	16664.9	12620.1	16012.1	11064.8
LINC00582	chr1	231745836	231749837	338.948	370.538	442.593	74.387	206.799	80.156	1224.19	375.766	240.26	403.269	350.389	103.967	40.287	9.916	76.875	55.841	421.325	235.6	277.695	231.583	133.57	180.956	57.603	130.387	239.012	120.143
LYST	chr1	236045008	236049009	71.749	152.721	167.841	504.225	338.635	64.299	537.602	447.728	134.278	273.115	1593.67	719.409	99.544	30.559	253.577	92.507	292.725	933.427	65.374	246.163	116.63	1142.76	1622.88	1608.15	2489.89	1147.39
MTR	chr1	236956580	236960581	159.832	81.514	107.08	6913.69	2579.54	6301.76	669.22	688.553	587.184	367.735	687.213	13914.4	11404.5	5224.92	17840.7	15789.1	1368.5	892.352	1358.12	886.228	327.744	20834.9	17847.9	14030.4	13451.9	14856.5
LOC100130331	chr1	238023474	238027475	209.735	253.534	261.636	36.338	136.77	28.451	591.269	451.003	204.38	393.168	724.218	40.542	40.904	28.379	126.005	20.883	970.108	361.144	257.244	727.805	93.08	223.674	17.538	76.284	144.257	29.847
RGS7	chr1	241518530	241522531	1203.22	424.659	721.105	4961.59	2115.65	4198.32	869.942	1115.12	951.224	796.597	2082.33	137.693	80.956	366.288	187.625	1165.18	220.569	219.403	225.813	472.592	272.11	23505.6	23279.9	26428.8	8705.47	11412.2
KIF26B	chr1	245316286	245320287	1744.77	253.846	333.856	11608.8	6514.9	15874	1293.39	11436.2	7510.96	2591.06	7312.82	19077.1	4203.22	4324.71	8500.73	7587.59	3806.26	3655.47	5700.97	460.538	2307.43	22093.3	12265.8	14672.7	23064.7	12785.6
SMYD3	chr1	246668644	246672645	188.337	202.275	136.63	5204.02	4122.92	6741	285.887	124.192	312.019	175.936	200.016	15267.9	14826.2	19175.9	15786.7	18017	342.006	421.057	504.251	372.276	679.766	16298	14211.7	12287.6	12991.6	9568.97
ZNF496	chr1	247493242	247497243	238.351	56.563	49.363	13185.8	6579.92	15741.5	367.451	266.353	397.323	199.958	191.599	30540.3	15252.3	24914.8	22695.4	32157.3	491.113	185.61	475.564	188.215	219.992	36119.9	34747.8	21196.6	26931.6	23928
OR14C36	chr1	248510076	248514077	137.983	90.929	120.468	18.169	106.368	51.439	187.851	258.124	611.092	543.366	373.837	62.849	17.47	83.984	40.52	92.153	852.598	532.882	376.046	613.015	264.104	130.979	27.131	12.544	152.961	43.178
LINC01128	chr1	760970	764971	126.944	50.906	39.963	4736.39	3477.99	5290.78	324.568	353.514	155.301	153.172	169.088	18784.9	21557.1	18741.8	21078	25150.4	191.975	272.435	658.933	194.74	245.818	9326.32	12357.4	19682.9	6986.49	15340.2
FAM132A	chr1	1180102	1184103	2308.57	517.682	982.569	379.614	589.286	855.722	26.214	129.398	205.358	34.956	184.641	83.873	103.696	192.886	89.895	60.2	262.047	4378.16	4820.85	1119.81	1758.19	213.944	354.338	135.961	127.152	92.098
AURKAIP1	chr1	1308818	1312819	205.648	69.04	59.236	9757.22	7117.35	10516.9	134.038	172.39	301.266	90.427	181.131	22188.5	19343.4	16984.3	26483.8	33393.5	227.038	227.683	258.79	86.894	216.836	14879.8	17843.2	20950.3	7785.54	13957.5
CDK11B	chr1	1588558	1592559	49.673	56.563	44.021	3070.78	2346.99	3465.97	136.561	76.833	132.519	130.355	60.926	14005.1	14354.8	11713.4	15037.3	21356.5	105.026	203.168	287.63	57.211	90.029	11890.3	13086.7	15644	6151.05	9519.76
NADK	chr1	1709508	1713509	278.766	96.197	85.472	6869.78	4482.73	8986.74	89.869	187.925	127.73	116.122	212.359	12361.5	10386.4	10641.8	15249.6	19597.7	309.939	82.505	222.295	45.63	112.759	12134.3	15664.7	16606.6	5194.66	20085
SKI	chr1	2158133	2162134	88.835	54.742	34.554	15454.2	6692.66	19272.9	246.912	182.215	178.763	164.005	68.993	22381.4	19472	21890.9	17361.5	29688.4	1086.4	1965.23	2941.24	385.218	1276.62	9752.46	10340.3	25185.7	5143.43	16264.2
TNFRSF14	chr1	2485803	2489804	287.119	117.583	114.451	9374.49	4449.04	11375.8	178.553	245.78	160.332	235.282	450.308	9522.7	11326.5	8618.82	1214.28	662.204	832.896	5429.29	586.754	461.486	1346.25	7635.66	1834.41	16965.9	3077.3	7996.6
TTC34	chr1	2704230	2708231	4403.29	1069.26	1495.33	215.333	204.082	433.872	916.286	2839.69	1946.84	1256.65	2387.4	126.052	127.975	327.992	125.072	70.463	1043.25	722.258	4953.42	781.072	1107.2	114.402	47.925	52.35	35.514	59.862
MEGF6	chr1	3526059	3530060	2247.6	492.228	669.574	1928.82	2639.05	3764.45	611.252	2632.45	1387.61	793.143	2708.73	1708.37	1338.59	935.6	1200.05	2170.34	2755.78	5154.73	3300.4	990.603	843.453	573.364	932.46	8668.39	132.305	8143.36
CCDC27	chr1	3666964	3670965	1223.07	720.226	797.383	149.903	293.714	100.944	1864.88	1706.61	812.488	742.067	2827.12	112.111	73.955	100.097	173.398	117.881	1580.81	3290.52	1409.46	2407.21	1920.44	93.901	105.951	42.398	236.239	56.299
DFFB	chr1	3771830	3775831	149.397	164.773	146.739	11670.5	6737.87	14436.2	247.107	229.742	291.441	207.337	200.133	17677.3	22539.1	23345.4	26748	30730.2	211.269	204.485	282.491	194.634	256.613	16434	19273.1	27041	13330.6	20955
AJAP1	chr1	4713104	4717105	3341.79	642.744	816.316	4432.81	1738.03	7354.44	878.544	6837.9	1642.24	900.582	2086.83	56.122	148.638	103.174	69.797	64.88	435.079	3818.49	7232.75	1806.46	145.246	13537.8	1912.63	6970.89	806.764	28215.2
NPHP4	chr1	6050533	6054534	644.519	519.889	766.138	9666.71	12568.2	14254.5	410.977	1087.16	636.024	290.02	161.139	13978.1	14395.8	16861.2	19983.3	20747.2	166.898	401.662	303.791	167.055	579.656	15962.3	20098.1	36072.3	16534.5	15789
KCNAB2	chr1	6050357	6054358	585.431	514.892	757.617	9650	12539.5	14209.4	405.685	1056.67	608.16	299.23	163.595	13961.5	14394.6	16864.9	19972.9	20739.9	155.575	402.102	300.698	162.739	575.73	15967.3	20113.7	35853.8	16526.7	15755.7
ACOT7	chr1	6451826	6455827	304.357	81.629	64.172	7134.47	3874.63	7664.68	336.934	201.78	264.361	172.483	176.044	10124.6	10882.3	10448.9	8924.94	17440.5	273.372	233.243	311.563	180.319	277.221	13100.8	17552.4	28181.3	12661.4	14265.3
PLEKHG5	chr1	6578121	6582122	192.61	201.579	129.429	308.893	293.998	37.655	36.848	61.382	118.001	58.453	207.85	133.931	160.447	118.133	140.236	60.811	100.924	102.94	66.804	148.95	98.862	441.924	360.799	2243.32	222.683	1217.82
PER3	chr1	7842488	7846489	102.936	90.503	69.109	7037.21	6316.97	9336.8	122.512	144.68	192.353	142.444	24.556	9384.74	5544.8	6009.48	6924.76	21001.4	222.304	87.822	214.911	154.315	379.24	13240.6	16310.6	24090.3	11122.9	3997.9
TNFRSF9	chr1	8001225	8005226	755.7	1046.44	888.807	678.739	1660.56	765.21	1082.28	2177.5	240.797	47.097	2545.32	261.665	77.688	71.461	127.216	248.309	2205.68	2842.55	4420.64	1210.34	2264.82	438.164	335.191	303.638	268.678	80.444
RERE	chr1	8875699	8879700	51.224	100.692	60.487	8125.34	6879.14	10095.7	264.42	103.787	121.62	147.571	89.162	9170.48	14772.7	14193.4	16687.6	17040.1	146.161	227.361	203.199	123.948	85.742	16303.5	16873.3	25887	13109.6	15337.6
GPR157	chr1	9187229	9191230	174.993	105.845	68.263	9154.05	6170.47	10762.9	117.616	257.872	163.17	49.347	102.845	7169.41	9896.08	9437.01	11395	20495.6	1017.77	1409.76	2030.39	302.43	3298.1	117.7	120.279	11887	8343.9	2773.46
H6PD	chr1	9292862	9296863	91.934	256.979	133.589	6618.69	2666.45	5425.6	81.955	200.017	71.565	126.064	127.341	5124.93	6678.96	6488.65	6926.58	8777.18	639.072	1085.56	591.008	195.162	1211.39	4767.71	4503.39	13271.3	6307.91	7006.91
CLSTN1	chr1	9882584	9886585	104.861	84.843	69.11	11230.8	7603.06	11844.7	137.253	302.292	287.48	151.235	62.444	16783.5	23575	19555.9	27614.7	21714.2	112.478	175.888	127.539	99.633	227.894	11752.2	15043.5	32339.4	12829.4	17702.3
CTNNBIP1	chr1	9968316	9972317	147.547	111.578	134.162	7321.55	6084.92	5349.01	64.397	67.932	89.402	201.158	122.375	6560.61	9102.72	9065.16	10464.6	11542.4	210.867	64.466	109.988	128.105	279.754	4452.22	6556.47	13134.7	5556.58	7877.42
UBE4B	chr1	10091040	10095041	121.424	122.888	70.833	6677.56	3224.55	4621.76	88.435	61.382	161.02	79.49	177.738	11032.3	15327.4	16099.1	20492.7	13651.5	72.213	131.618	197.398	132.949	188.069	7459.3	10667.3	17085.2	10659.3	9936.02
KIF1B	chr1	10268763	10272764	110.044	110.108	48.858	11676.7	6533.14	12391.3	168.02	192.375	393.507	97.7	234.683	18310.1	26348.3	19029.3	30875.9	26634.4	213.001	257.762	508.811	160.318	640.144	15815.1	20635	38158.6	18338.2	22230.9
PEX14	chr1	10533002	10537003	160.06	141.412	77.323	6174.68	3913.33	5567.55	33.435	63.145	201.982	69.651	76.3	9483.58	14065.4	12601	19389.3	13666	119.469	47.191	110.684	46.105	178.566	7485.31	9935.86	6902.27	11874	10999.9
CASZ1	chr1	10854733	10858734	897.164	304.595	655.238	13630.5	9128.7	16372.6	257.001	245.78	427.58	281.178	205.685	29024	47227.5	37253.9	44932.7	26763.4	161.411	250.602	201.264	245.531	375.162	16622.1	18965.6	19138.5	16472.3	28375.5
C1orf127	chr1	11040094	11044095	654.387	558.011	574.089	661.815	345.359	226.075	151.844	374.254	424.306	416.771	516.492	271.668	444.95	221.867	192.967	309.994	40.381	2.199	49.33	119.685	74.946	248.849	560.243	27.436	823.87	551.374
EXOSC10	chr1	11157967	11161968	115.903	109.255	118.475	6043.16	3783.29	7581.4	63.556	5.794	103.192	235.858	87.819	8690.07	13532.7	11604.2	15559.2	13255.2	137.782	81.343	79.794	93.841	74.741	8427.69	10389	6867.37	10225.5	11739.3
MTOR	chr1	11320608	11324609	120.932	333.033	155.431	6200.62	4532.38	5915.93	369.53	165.505	103.532	48.091	211.945	9142.86	14847.8	14227.7	21268.2	14440.5	170.02	176.051	374.274	151.633	198.035	8663.48	10461.7	7257.07	12068.5	11422
AGTRAP	chr1	11794141	11798142	154.54	127.851	93.352	6816.27	4430.73	5954.78	104.855	77.168	165.421	61.959	151.428	7328.97	13359.1	12215.9	12269.5	12569.7	159.156	406.539	158.97	387.326	778.786	5945.25	5651.98	4811.77	6947.94	7509.74
MFN2	chr1	12038237	12042238	149.811	116.887	94.67	6752.89	4177.5	7086.26	156.247	114.619	268.416	72.058	64.96	7590.24	10919.5	11810.5	14150.6	13098.4	58.637	100.419	118.648	148.37	93.336	7306.39	8434.91	16380.8	9411.98	9369.56
TNFRSF8	chr1	12121433	12125434	2839.8	1491.36	2246.25	399.742	355.088	385.599	869.049	1330.76	1897.41	1371.67	1881.55	24.033	27.167	124.544	178.004	47.774	995.176	1607.93	6101.77	2419.36	1253.07	96.488	66.942	58.692	171.673	36.554
VPS13D	chr1	12288095	12292096	172.948	201.772	126.455	9263.97	4092.16	10822.3	576.134	113.611	230.679	164.686	323.556	11934.2	18188.2	21327.4	23559.4	17150.5	476.328	306.633	1354.68	867.386	1043.77	9435.76	11455.2	22442.2	10229.9	12854.1
AADACL4	chr1	12702565	12706566	613.217	871.633	899.46	116.889	230.334	53.422	284.946	600.973	811.318	525.932	269.068	37.842	25.012	155.616	89.208	67.879	574.079	113.3	813.229	477.913	1371.87	67.469	44.838	79.541	100.604	32.153
KAZN	chr1	14923212	14927213	1489.93	443.372	524.725	7926.81	3628.13	8092.7	300.232	208.246	2263.41	650.903	2591.1	5946.72	7471.48	2262.03	1986.64	6345.97	255.464	2922.7	644.627	313.428	4422.45	8719.8	1300.15	23873.3	10162.6	2220.79
TMEM51-AS1	chr1	15476960	15480961	557.608	152.721	178.254	11923.5	4177.07	14493.5	246.166	604.92	346.289	233.816	268.715	13370.5	11340.7	15502	19199.2	18402.6	125.188	363.183	412.425	101.792	755.8	13366.6	15557.8	27177.4	15597.2	18099
FHAD1	chr1	15571767	15575768	308.667	215.254	188.094	2975.39	1282.58	4052.45	1408.19	141.657	912.359	462.041	713.054	1711.07	5765.08	969.58	3238.69	2802.14	127.326	141.735	431.332	219.477	1172.91	3733.51	3284	5892.18	4560.78	4223.47
DNAJC16	chr1	15851307	15855308	66.23	96.158	60.352	6614.59	4178.43	5914.17	136.758	81.787	180.376	104.713	45.022	13674.6	13635.6	16258	15221.9	17570.8	104.104	128.816	90.155	141.37	81.815	9344.11	9413.86	19885.1	10404.7	11625.9
SPEN	chr1	16172358	16176359	115.903	105.418	73.267	14682.7	7514.71	16338.6	138.094	168.108	300.828	205.558	131.668	34296.6	35343.8	32828	42205.3	36058.1	174.466	121.415	193.339	136.211	251.706	21877.4	27265.3	53632.3	23881.1	33801.7
FBXO42	chr1	16676986	16680987	88.005	126.145	85.371	7876.37	3535.14	7317.75	63.754	138.131	146.696	155.06	49.172	16986.4	22057.8	19460.9	23864.1	18955.3	203.468	162.134	160.71	152.213	224.897	10192.2	12172.1	23787.8	12089.6	15787.5
NBPF1	chr1	16938100	16942101	1009.44	756.143	753.766	11649.4	12023.9	13792.3	1148.41	675.203	3014.21	484.226	827.06	46287.6	72574.1	48759.2	95868	50242	1003.61	1185.03	2882.94	1667.14	3268.24	26253.7	28060.7	68170.8	42327.9	42577.6
ESPNP	chr1	17044652	17048653	2609.42	608.068	849.216	230.516	338.708	452.414	254.032	78.344	344.772	163.376	147.162	62.318	84.728	179.679	163.811	63.846	887.781	839.123	3236.88	703.806	3974.25	163.377	113.266	207.443	364.382	140.977
MFAP2	chr1	17306081	17310082	1220.84	1007.58	938.717	4187.54	2794.99	4157.01	250.716	1496.85	689.01	158.667	1193.11	11158.2	1227.69	95.951	127.786	137.436	411.452	734.095	315.931	166.687	726.462	4783.49	5627.81	16223.5	8725.6	9205.9
PADI2	chr1	17443948	17447949	1871.75	1009.44	1304.26	1976.02	2099.2	2681.46	480.372	1223.44	937.145	593.235	752.808	936.596	830.878	589.824	752.267	1726.75	1695.14	3658.59	207.488	534.331	4581.44	567.725	116.434	19311	2305.36	335.653
PADI1	chr1	17529620	17533621	898.752	466.426	474.85	95.391	156.655	34.176	286.034	501.133	996.681	584.18	796.074	71.48	63.182	61.93	78.611	27.083	607.472	1470.71	323.16	324.112	1088.3	69.725	65.376	69.732	119.788	33.201
ARHGEF10L	chr1	17864329	17868330	585.622	241.212	295.108	7903.62	3550.74	7568.54	234.246	55.588	292.614	155.528	114.658	10211.2	9653.4	9131.76	8323.5	13047.7	147.718	1611.49	185.723	70.577	728.474	6305.13	3608.25	20328	3782.9	6575.48
ACTL8	chr1	18079807	18083808	663.838	307.116	350.797	97.663	62.662	93.854	583.106	414.56	626.393	611.132	380.851	144.199	36.133	89.027	104.168	11.879	510.647	472.571	314.113	162.108	394.688	129.39	5.536	50.107	8.879	46.196
IGSF21	chr1	18432239	18436240	3543.89	2298.33	3852.41	2985.78	2602.07	2088.59	1804.58	5622.27	3066.27	2734.87	2540.06	2349.57	1384.45	211.865	801.354	7716.41	383.888	1095.36	220.323	173.314	1033.23	6529.6	61.998	29039.2	3410.85	13164.6
PAX7	chr1	18955499	18959500	4281.52	1179.1	2102.45	366.329	537.639	509.671	614.514	6721.68	2041.82	1608.06	2379.86	5961.94	251.836	164.207	153.943	225.102	2610.25	966.261	6679.16	1248.87	3326.35	146.846	68.886	225.983	140.363	116.37
IFFO2	chr1	19280826	19284827	152.307	84.844	54.299	12381.4	6236.78	15695.6	558.328	355.445	399.475	295.515	166.519	11998.4	11585.1	14085.8	11699.5	16408	968.431	1958.56	548.667	1390.56	355.377	7114.37	7444.68	33207.1	816.812	19879.5
UBR4	chr1	19534746	19538747	49.673	109.756	22.078	9089.15	4893.54	8306.22	106.043	78.932	160.141	80.17	160.844	20594.7	19496.7	18154.6	24446.8	20309.3	168.806	96.184	206.406	71.895	141.322	10079.2	12442.1	28122	6746.65	15556.5
CAPZB	chr1	19810135	19814136	108.87	103.945	74.045	14342.3	10366	15956.2	157.68	136.115	211.563	85.56	110.038	25912.1	26384.7	27660.1	30272.8	27577.5	134.142	227.642	229.795	59.737	266.428	15243	21015.4	32957	9623.7	27892
TMCO4	chr1	20124410	20128411	169.809	113.244	66.033	5923.06	3307.45	7181.61	132.702	74.817	188.788	164.213	87.935	8057.15	5866.59	7007.01	8693.85	6281.23	101.446	196.807	318.133	80.054	129.853	6526.39	8409.81	11416.6	3825.26	9949.44
LINC01141	chr1	20753287	20757288	1301.33	842.501	901.928	87.83	167.312	137.281	266.694	637.668	313.388	113.399	45.431	107.021	81.113	111.722	85.445	73.204	875.13	1882.65	1942.9	508.54	1949.05	51.688	51.261	68.153	92.809	53.574
HP1BP3	chr1	21111181	21115182	110.119	129.167	91.053	10953.1	6643.09	11424.6	110.742	141.07	106.269	155.629	114.247	22967.9	23845.9	23023.2	28596.3	23206.6	162.334	125.095	187.926	54.369	190.236	13933.6	18672.1	38763.7	8350.65	22309
EIF4G3	chr1	21501381	21505382	171.097	148.192	96.767	9184.07	5638.34	9497.96	265.998	142.161	203.889	240.251	87.643	21000.4	17531.1	18886.7	19526.1	18352.8	197.864	85.543	346.166	277.53	406.257	9260.18	11195.7	24930.3	6065.83	11223.8
ECE1	chr1	21670034	21674035	276.307	265.852	443.813	9993.31	9331.71	11034.5	497.291	170.879	481.646	305.042	111.204	9059.34	22225.2	7470.71	12761.8	25603.4	220.628	139.373	301.125	109.58	275.466	10981.9	12812.9	48090.5	5654.59	22818.4
ALPL	chr1	21833850	21837851	1819.73	555.107	801	1290.09	699.732	1887.62	593.889	1379.8	1831.86	608.986	1313.79	250.822	428.444	177.714	215.207	273.358	291.051	1145.91	1801.09	503.696	312.762	460.754	484.718	495.49	262.484	4033.33
LDLRAD2	chr1	22136757	22140758	558.175	516.209	531.284	212.722	208.016	145.782	161.687	294.735	143.614	54.842	87.06	154.644	238.636	140.059	146.667	124.139	309.479	130.416	851.62	109.527	264.878	149.937	221.709	73.201	126.588	65.605
HSPG2	chr1	22261790	22265791	313.507	208.396	345.624	7432.66	6235.78	6822.61	92.788	116.55	124.992	61.436	56.131	7385.67	5256.53	4466.91	7175.26	10054	84.171	183.646	461.145	57.579	160.071	4536.77	4754.9	9387.14	3044.26	12163.4
CDC42	chr1	22377119	22381120	121.426	196.001	139.672	8193.64	5325.6	9499.98	159.657	210.849	170.21	178.868	148.037	21068.3	25506.1	22295.5	23952.1	24299	191.396	143.576	194.538	78.685	200.26	13707	17605.5	33935.7	8016.54	18499.1
ZBTB40	chr1	22776343	22780344	78.592	128.664	92.441	5948.1	3404.66	6481.81	181.767	3.443	186.388	76.873	32.685	9717.27	13083.1	10354.9	12196.8	10690.1	125.939	90.741	242.129	50.156	270.511	7808.02	10614.4	14024.7	5433.37	9668.49
LUZP1	chr1	23493351	23497352	110.235	179.806	110.799	9441.17	10359.8	10616.5	237.957	31.657	165.566	99.061	44.786	16129.1	17530.8	14681.5	17011.7	14233.7	418.841	321.27	999.534	114.053	539.317	6523.59	8694.37	15512.3	4792.26	11812.9
TCEA3	chr1	23749272	23753273	623.54	315.562	324.794	9097.67	6087.85	10714.5	109.504	160.467	116.148	148.514	200.599	19988.7	21303	25490.3	22376.8	12443.3	708.859	1485.83	308.625	977.759	211.625	6076.28	3214.14	19435.2	901.824	15982.2
E2F2	chr1	23855712	23859713	502.224	207.739	309.85	2841.38	1681.44	2887.23	202.046	257.788	335.19	145.847	133.715	7057.7	3884.39	3617.9	9320.24	6191.98	167.707	132.856	175.439	115.947	143.644	6716.78	9508.49	29236.2	4248.88	15863.5
IFNLR1	chr1	24511765	24515766	493.002	310.095	516.913	6605.1	2766.38	5320.24	220.745	141.405	258.642	95.136	139.505	6759.6	6946.95	8207.95	9745.18	8248.99	113.636	135.775	257.205	201.847	582.966	8056.29	9698.76	16945.8	3184.57	9677.63
NIPAL3	chr1	24737976	24741977	183.612	162.913	162.226	4425.13	1689.6	4489.98	82.549	120.161	143.86	102.357	94.895	8275.22	9432.62	7979.67	7616.49	7447.12	156.963	112.298	215.299	19.684	49.275	6100.5	7017.81	10069.8	4513.4	8230.18
NCMAP	chr1	24880566	24884567	1301.18	544.374	789.641	3313.91	1483.01	2746.95	257.94	239.231	240.848	525.618	445.575	3104.83	3260.06	5485.52	1865.09	2248.32	150.549	106.022	406.436	121.684	468.085	3187.87	2566.11	5005.62	2294.62	3988.85
RHCE	chr1	25745363	25749364	180.776	79.189	111.001	63.315	65.095	57.826	137.551	79.688	116.095	89.223	50.577	114.014	28.782	128.391	227.132	44.126	458.473	78.305	345.39	188.634	548.669	54.651	16.693	59.988	70.205	112.136
TMEM57	chr1	25755348	25759349	98.439	71.167	37.09	11821.1	5764.95	13963.8	246.812	193.803	256.538	160.812	118.571	18701.7	22689.2	24808.9	25359.7	25199	167.765	156.048	334.219	62.946	264.307	12118.8	18563.5	33381.5	8180.59	20433.3
MAN1C1	chr1	25941958	25945959	224.818	96.159	76.176	12532.9	7230.08	14742.2	612.832	170.879	629.324	437.808	60.457	9099.08	15678.6	5391.91	5921.95	35699.5	1705.6	747.89	508.039	575.594	387.813	5331.43	8316.03	25702.9	2785.8	15363.9
SH3BGRL3	chr1	26604212	26608213	133.251	82.172	31.342	5735.91	4131.01	6573.46	29.824	204.971	252.627	32.654	118.043	6905.49	6707.58	9595.97	8373.24	10735.4	106.008	63.428	81.573	29.369	52.22	4788.42	6125.8	7541.3	3209.35	7064.43
LIN28A	chr1	26735258	26739259	3780.36	1072.13	1874.29	147.07	281.984	199.34	1589.67	7754.6	3494.2	1885.94	2318.99	32.752	59.87	171.516	244.681	79.985	1648.41	876.951	8649.79	278.901	741.078	269.854	2731.66	105.998	2928.72	11649.5
RPS6KA1	chr1	26854248	26858249	398.302	261.631	159.556	8591.42	3348.22	6469.3	331.936	123.184	212.201	114.027	77.352	14095	11961.7	16533.6	25103.1	16746.1	792.11	428.496	777.388	253.533	1026.62	7391.15	9909.95	26395.9	5189.21	15720.3
TMEM222	chr1	27646635	27650636	160.247	174.302	131.662	5773.56	2810.09	4940.59	333.868	29.809	82.561	93.095	109.042	11864.3	10852.4	11849.5	16213.5	12773.6	195.783	107.66	434.042	79.475	313.898	6422.71	7349.88	14066.4	5463.21	10534.2
WASF2	chr1	27814698	27818699	88.306	118.785	60.927	7586.55	5607.15	6364.08	193.095	158.619	199.981	91.317	81.39	21198.2	23890.1	28074.4	26936.4	19932.3	105.431	107.62	230.569	76.475	262.245	12121.8	13479.7	28484.1	7297	14685.1
AHDC1	chr1	27928005	27932006	184.856	115.606	116.684	13665	11728.3	14654.8	334.16	220.085	258.054	263.907	285.608	32012.5	13397	32563.4	25296.9	13570.3	374.646	237.88	643.158	130.949	571.396	12566.5	20481	48868.5	11587.8	31702
PHACTR4	chr1	28694092	28698093	233.55	309.71	253.079	7024.79	3322.19	6534.04	86.804	73.054	109.007	79.803	66.244	12786.7	13551.4	12935.1	15392.8	11712.9	120.797	139.696	459.442	42.421	191.321	8118.96	10562.8	21037.3	5669.44	12341.5
SNHG3	chr1	28830454	28834455	97.267	185.812	93.791	9933.1	10058.8	3879.36	125.927	250.399	161.117	97.597	136.816	28135.8	24088.5	27174.9	35382.9	25507.5	183.305	205.847	198.017	28.421	355.427	10194.8	14476	20639.4	8472.26	16750.2
RCC1	chr1	28830454	28834455	97.267	185.812	93.791	9933.1	10058.8	3879.36	125.927	250.399	161.117	97.597	136.816	28135.8	24088.5	27174.9	35382.9	25507.5	183.305	205.847	198.017	28.421	355.427	10194.8	14476	20639.4	8472.26	16750.2
TAF12	chr1	28967604	28971605	65.776	135.368	83.918	7783.12	4929.45	2425.61	100.009	94.214	89.894	164.633	96.939	12941.5	12356.8	15527	15353.7	12386.2	103.87	109.9	178.688	93.738	152.375	8467.4	9094.06	18312.8	5546.88	15686.4
SRSF4	chr1	29506637	29510638	114.808	139.123	65.559	8833.55	5807.02	8294.16	79.387	85.733	153.05	124.025	264.387	21733	23071.2	23144.5	25043.7	22476.2	164.471	117.18	322.659	59.105	166.064	12852.5	16748.7	40635.6	7871.16	19308.7
PTPRU	chr1	29561027	29565028	515.57	366.816	712.716	8887.22	9724.49	11752.3	1943.62	2504.56	2235	1202.17	2696.4	2016.42	3431.29	3992.27	3769.41	3322.25	950.405	2107.26	5356.03	220.424	740.098	3717.6	2759.93	12655.9	3254.6	15209.8
MATN1	chr1	31194432	31198433	219.563	81.473	44.428	105.067	166.6	180.973	76.218	127.215	103.485	36.055	20.114	82.987	71.992	196.521	122.367	62.168	466.851	123.256	158.738	82.527	197.053	60.83	43.655	57.711	33.087	74.031
MATN1-AS1	chr1	31189618	31193619	179.149	141.409	146.435	3490.47	2892.92	4317.72	237.462	174.742	124.21	95.973	89.104	3011.53	2775.44	2360.72	1755.43	7796.78	250.784	198.726	508.544	99.528	509.719	3262.61	2886.68	11384	2097.14	2732.17
PTP4A2	chr1	32401988	32405989	121.422	125.877	82.464	8856.67	11666.6	9414.05	377.294	157.108	257.614	210.787	126.993	16219.4	13840.2	16740.4	17172.9	20134.9	178.106	241.362	291.886	181.582	382.649	12928.8	23933.1	29910.7	10872.6	12851.7
KPNA6	chr1	32571643	32575644	137.64	162.448	74.046	8879	7958.14	6879.3	129.488	47.611	216.16	128.89	167.219	17177.4	18893.9	17189.1	25171.5	18218.5	149.34	187.37	163.648	72.684	170.094	15357.6	22281	23756.7	12296.6	14088.9
HDAC1	chr1	32755707	32759708	176.691	159.853	96.328	7227.25	6702.89	6247.54	133.349	117.894	86.423	101.259	78.933	9327.25	13651.9	9679.01	11755.8	9528.37	157.429	112.259	179.655	198.479	249.074	9802.86	16857.2	18508	8941.58	10466.4
ZBTB8A	chr1	33002745	33006746	322.126	294.367	334.094	5726.89	2903.36	4237.61	314.133	70.955	299.362	108.69	255.676	6666.17	5937.69	4341.89	6490.15	7914.43	171.808	238.197	609.486	123.42	219.164	7815.33	13169.9	13536.8	7643.5	9820.58
SYNC	chr1	33166361	33170362	575.527	347.601	380.685	6699.44	2819.81	7506.7	231.727	235.536	544.854	341.934	452.53	6519.62	4200.22	4504.01	3830.22	5823.89	462.811	275.837	740.434	426.167	320.2	6770.56	11359.5	9545.32	3819.11	5873.94
S100PBP	chr1	33281042	33285043	171.097	156.868	49.802	11440.3	6164.39	11339.4	272.582	128.054	212.981	314.985	241.879	27466	28229.1	26837.1	32165.9	34655.2	330.109	227.563	275.417	281.9	218.903	25590	45851.7	47258	22744.5	23751.9
RNF19B	chr1	33428414	33432415	213.628	228.505	190.664	10024.7	8842.28	10447.7	415.577	245.948	301.658	232.821	286.663	12410.2	14818.9	18146.2	14779.7	18279.1	295.326	236.161	668.097	365.693	433.273	12420.2	22698.2	26216.4	8806.63	14464.9
PHC2	chr1	33839194	33843195	161.874	134.786	145.253	94.894	93.991	93.327	300.626	123.856	230.092	109.003	7.25	50.147	102.312	217.931	77.438	213.999	93.067	153.57	90.696	226.425	135.224	193.402	61.786	135.78	138.367	123.077
LOC101929464	chr1	33813952	33817953	88.308	113.128	58.593	9284.38	5099.34	9251.8	104.41	96.985	185.51	143.019	136.931	18329.1	15563.9	15442.9	19399.9	24371.2	133.104	191.846	249.744	144.317	94.574	16035.2	31716.5	39914	14986.1	16767.2
ZSCAN20	chr1	33936231	33940232	115.905	97.515	87.841	2039.53	4203.18	2192.75	162.675	64.573	257.666	267.253	49.173	1630.96	3875.43	260.16	3036.96	7123.08	285.04	249.16	99.859	154.106	319.942	3433.46	5762.97	8402.07	4984.54	4029.93
CSMD2-AS1	chr1	34332556	34336557	599.607	309.634	350.66	70.22	83.548	38.579	585.384	420.186	490.887	738.875	71.215	58.025	40.365	58.126	65.228	70.819	112.074	292.953	259.644	122.525	797.176	146.677	68.083	61.53	215.323	29.637
DLGAP3	chr1	35393186	35397187	3487.22	1675.39	2415.68	5605.89	3242	4829.86	2583.36	8896.16	3698.33	2184.6	5355.78	798.547	1940.6	1390.06	2447.08	2409.55	806.553	1556.38	3125.77	852.862	2071.32	18064.4	28403.5	33713	10161.8	17705.5
ZMYM4	chr1	35732567	35736568	107.929	79.188	64.173	6668.29	6388.79	7761.45	226.828	168.36	207.994	254.692	74.253	19078.4	19833.5	21212.7	27830.2	22983.4	181.919	283.472	443.552	195.266	144.989	15656.5	25604.3	27460	12412	14001.6
KIAA0319L	chr1	36021037	36025038	91.444	62.22	93.826	13122.6	6214.18	13518.9	210.063	78.68	346.194	283.322	165.286	26674.9	26575.9	29377.5	29712.3	30775.3	110.746	280.436	209.384	95.685	224.381	18533.1	28921.2	39773.2	16368.5	17218.8
TFAP2E	chr1	36036970	36040971	1382.08	183.991	354.923	3421.43	1173.13	3274.82	464.497	238.559	158.866	119.051	212.293	3757.19	4957.83	448.647	296.356	2384.85	691.355	1040.85	1306.31	1332.87	460.235	4465.58	6653.92	3609.61	3385.52	5590.31
AGO4	chr1	36271827	36275828	111.479	130.097	59.235	9353.42	4383.09	10280.8	151.151	167.604	232.338	168.87	237.434	14517.5	14147.5	14493.1	22836.3	18797.8	302.893	331.388	419.237	108.318	405.688	13877.6	28003.8	27641.4	12294.5	14381.4
AGO3	chr1	36394682	36398683	81.465	33.938	24.681	10083.6	5452.14	11690.4	104.411	160.383	164.636	145.69	90.273	19268.8	20702	18361.7	26591.6	27310.3	100.521	170.37	258.751	80.736	147.314	18292.9	30357.8	33238.8	15272.4	17107.3
COL8A2	chr1	36588685	36592686	983.169	619.108	977.229	2090.02	2191.19	3224.74	533.103	1035.85	1907.14	644.57	1714.57	415.472	738.569	280.68	537.796	499.656	3327.61	4852.81	1763.98	1375.29	2271.22	1363.39	3199.81	6805.66	1329.26	2875.58
STK40	chr1	36849528	36853529	99.346	103.867	75.364	8599.76	4179.15	7675.91	151.943	236.627	206.921	91.734	111.79	16293.5	16470.2	19017.2	17705.9	25509.2	191.685	93.542	203.777	100.209	96.383	17125.5	25749.9	27934.8	13223.5	14938.8
GRIK3	chr1	37497844	37501845	4659.79	832.234	1438.89	2266.41	1426.79	1556.15	1906.47	4332.33	1469.39	2092.55	3978.2	144.332	162.258	281.445	402.824	166.322	635.548	4284.54	2213.41	328.744	114.617	10516.9	205.988	29644.2	9955.18	40647.1
SNIP1	chr1	38017945	38021946	166.334	177.673	122.633	5334.42	3616.69	5092.67	132.108	120.077	343.796	248.785	170.839	13531.2	15247.4	13628.4	20064.6	19770.7	112.825	227.763	695.43	258.797	94.626	11755.5	17562.6	19692.6	14200.8	9814.33
YRDC	chr1	38271865	38275866	137.831	65.047	42.837	11624.3	5591.7	12674.2	160.401	77.924	202.814	126.902	131.667	26776.4	20738.7	27723.1	28203.3	32348.8	251.885	275.157	294.36	203.057	102.061	17756.8	30509.8	34896.9	22418.1	15580.5
INPP5B	chr1	38410729	38414730	388.85	181.821	150.764	2645.96	1746.76	2006.27	258.734	204.131	88.134	22.554	192.415	51.253	109.506	62.913	63.205	67.301	220.569	138.854	290.609	164.263	312.296	1696.62	3852.53	83.851	9613.09	361.308
RRAGC	chr1	39323495	39327496	93.825	98.291	89.058	10895.4	7852.99	9567.32	227.471	184.146	227.989	198.698	217.614	19022.7	25037.6	25047.4	27599.7	30288.5	169.673	219.642	359.385	152.107	376.14	19898.7	29591.7	44601.4	26274.5	18464
BMP8A	chr1	39955317	39959318	1308.74	254.308	174.907	5577.26	1806.98	7563.03	331.74	189.52	482.967	226.908	536.837	3117.8	5344.84	3647.52	3770.62	6197.82	330.281	229.043	1983.76	893.076	250.983	11906.9	28560.8	15856	6075.96	18733.8
BMP8B	chr1	40252533	40256534	1174.57	342.257	466.872	6772.99	3623.98	7908.9	786.2	558.736	928.002	207.807	690.836	1106.96	6291.61	337.696	4302.35	13543.8	193.071	418.938	1234.05	483.642	311.573	11292.7	22051.4	21359.6	12068.6	13259.4
RLF	chr1	40625040	40629041	183.611	236.213	119.422	7259.39	5794.78	8047.2	369.723	260.727	315.883	144.277	207.968	21202.7	21287.5	22487.1	25853	30253	283.37	449.053	1386.45	631.96	321.955	17319.2	24144.2	33201.4	21702.3	16176.5
NFYC-AS1	chr1	41155933	41159934	55.192	50.905	44.426	6827.25	5158.71	7574.97	125.285	135.276	155.641	62.168	161.955	15822.7	12829.4	17485.5	16517.7	19096.3	293.593	129.815	223.803	220.531	146.386	13649.3	23342.7	22877.9	16692.9	12449.2
KCNQ4	chr1	41247683	41251684	848.586	328.073	702.879	5313.58	5197.98	5723.02	276.438	629.523	477.54	359.991	42.508	6501.3	2629.38	4247.13	2813.22	8962.93	1647.08	1945.4	6477.43	814.071	1532.62	2959.89	4539.31	4449.78	3623.49	6328.15
SCMH1	chr1	41705815	41709816	93.826	39.554	59.235	10093.6	5535.19	12518.1	108.518	197.162	136.478	114.24	137.049	14744.7	18885.6	15932.5	19169.5	21768	227.964	227.163	159.86	357.221	434.87	18160.1	34683.9	22484.8	22034.4	16911.8
HIVEP3	chr1	42382378	42386379	220.434	123.279	209.023	4916.78	2924.04	4366.22	371.01	441.094	165.615	196.92	824.545	5912.23	4798.54	8606.3	10400.7	6322.31	95.725	138.732	323.161	111.529	182.078	8721.93	13992.3	8390.96	9353.04	7813.12
FOXJ3	chr1	42799548	42803549	108.456	134.632	73.269	10773.5	6012.38	12618	192.751	139.306	179.546	218.067	191.069	27080.2	28245.2	31047.7	34318.7	33674.4	256.562	223.644	198.172	112.262	133.988	26244.2	43402.2	36044.1	19902.5	26092.8
RIMKLA	chr1	42844467	42848468	397.394	218.238	296.156	6381.77	3759.75	7529.95	693.658	343.185	557.32	442.621	377.344	7917.81	7547.12	7761.86	11923.6	17183.5	172.33	281.59	167.784	107.896	272.472	16259.8	22858.8	25312.5	13990.6	14961.8
TMEM269	chr1	43251660	43255661	551.597	394.517	377.167	132.603	77.325	49.987	127.459	118.146	116.435	123.446	191.541	61.035	20.24	105.611	209.948	22.078	676.565	375.944	118.454	232.48	375.781	167.179	94.922	26.175	166.128	27.416
CFAP57	chr1	43636000	43640001	77.269	77.329	64.171	5996.21	4140.59	5225.42	242.905	103.451	222.027	239.417	120.151	11596.4	12302.4	12736.7	18638.2	17837.9	442.878	660.624	234.474	274.429	501.3	8757.3	14479.1	10197.7	9527.78	8307.02
TIE1	chr1	43764565	43768566	237.329	237.531	242.732	227.126	558.454	167.186	106.636	101.856	274.039	64.68	226.327	66.877	56.178	158.266	117.554	28.794	843.471	205.244	216.303	259.69	425.472	104.882	96.105	27.822	100.517	67.91
SZT2	chr1	43853555	43857556	88.309	81.63	54.301	7693.61	6746.66	6867.63	43.426	109.665	216.65	138.416	68.816	15769.2	17724.5	17760.4	20987.6	25157.4	168.17	114.257	136.432	87.475	192.048	14244.7	22561.5	17592.1	12163.7	12632.9
KDM4A-AS1	chr1	44171012	44175013	131.29	87.945	44.426	6771.62	4083.51	8771.02	35.166	68.603	143.616	169.972	258.017	11958.8	10826.3	8413.66	17214.4	19640	106.817	146.335	104.769	134.896	31.042	14270.4	23010.3	18394.1	11610.2	15888.9
ST3GAL3	chr1	44171203	44175204	126.943	86.318	56.835	6763.4	4087.15	8777.31	36.304	68.603	148.504	169.972	266.437	11954.3	10822	8409.47	17232.8	19676.7	106.817	145.255	105.851	138.212	31.042	14268.6	23017	18390.3	11593.5	15907.6
IPO13	chr1	44410477	44414478	139.304	62.22	128.348	9182.95	4166.41	8391.62	95.458	95.054	188.148	157.725	118.867	13763.1	12734.8	14771.6	16503.5	27677	179.839	190.286	119.227	116.318	46.486	12761	21428.8	18319.3	12459.7	12131.8
ERI3	chr1	44818951	44822952	102.672	110.493	65.289	4645.88	3185.34	5787.15	230.54	232.513	163.414	248.416	213.29	13085.1	11732.3	12326.9	14796	16363	125.363	154.413	132.179	138.844	245.613	8550.74	15063.6	9869.74	8627.43	8501.65
ERI3-IT1	chr1	44707955	44711956	156.694	93.254	58.458	81.17	122.319	70.554	39.865	53.237	121.62	6.175	97.001	76.304	22.78	125.485	75.499	63.846	71.866	93.86	76.933	81.526	61.052	125.675	69.731	61.25	388.419	50.597
KIF2C	chr1	45203489	45207490	212.379	201.305	110.732	2375.4	1349.18	904.522	203.431	376.857	213.569	64.785	148.45	7893.21	5356.53	6806.17	9632.93	8881.27	391.865	164.731	374.813	105.633	284.195	11602.7	28514.2	18233.8	16500.1	8968.47
EIF2B3	chr1	45450394	45454395	93.217	191.117	143.156	5341.61	3812.54	3667.51	68.106	239.231	111.354	69.913	164.176	6963.34	7242.92	8011.68	8778.04	12534.9	264.882	223.485	348.175	180.791	296.441	6685.05	10542.8	8200.93	9107.57	6310.62
ZSWIM5	chr1	45670250	45674251	126.943	104.566	153.672	9893.77	4261.05	10237.1	1007.2	304.895	521.437	544.51	1040.64	8302.88	10467.8	8590.52	11511.9	13197.4	249.282	341.586	774.138	171.843	532.602	13343.8	24767.9	19527.4	11958.9	12870.8
TESK2	chr1	45954840	45958841	110.384	197.277	108.6	9090.11	7520.15	7337.22	176.133	166.345	219.435	188.184	127.167	16905.2	20557.3	12800.8	16368.4	37145.2	137.146	350.825	295.136	236.216	343.446	10098.9	16502.6	11271.1	7570.57	9489.28
MAST2	chr1	46267278	46271279	139.908	202.082	122.161	3100.84	5382.4	3684.55	143.287	127.97	198.416	128.578	163.711	11682.1	16213	11437	15589.9	15977.6	126.748	179.929	118.686	77.896	125.563	11669.6	20008.9	17436.7	10443.9	12237
PIK3R3	chr1	46640167	46644168	264.096	220.756	226.368	84.502	195.642	66.018	82.747	69.947	136.675	56.883	88.23	16.465	138.521	198.143	178.37	111.131	56.846	89.1	190.169	145.004	94.781	252.148	214.948	123.726	269.586	163.027
POMGNT1	chr1	46683977	46687978	158.735	143.038	141.431	61.291	222.897	106.23	118.408	55.84	41.552	50.132	291.631	110.075	47.869	94.584	139.547	45.608	95.032	50.309	45.348	50.42	104.18	303.551	534.421	682.581	433.33	448.754
MKNK1	chr1	47067966	47071967	141.801	112.314	83.107	4606.33	2358.57	4399.64	79.879	121.505	116.047	178.241	71.623	6918.41	7138.07	7550.29	9209.69	9449.77	74.754	239.239	144.512	142.739	371.907	6625.85	10539	8002.28	5732.71	5577.32
CYP4Z2P	chr1	47364147	47368148	157.149	257.056	257.711	57.494	141.993	32.061	60.786	38.962	138.779	37.73	99.687	1773.79	246.139	100.61	141.248	1644.76	156.441	113.778	394.683	225.055	116.115	149.976	67.448	38.684	218.44	106.435
CYP4X1	chr1	47425035	47429036	220.776	194.954	210.577	22.712	135.767	83.593	179.64	95.474	198.12	278.085	143.247	36.647	13.891	53.211	121.232	74.209	366.385	449.733	405.429	193.004	494.588	84.963	38.837	32.377	69.944	79.858
CYP4Z1	chr1	47531159	47535160	237.334	153.692	161.921	31.733	114.879	38.579	256.997	437.484	164.636	94.351	190.549	48.376	75.263	135.016	105.138	25.404	146.043	1133.76	161.406	348.48	272.007	183.044	56.716	90.403	116.972	27.961
CMPK1	chr1	47797468	47801469	115.109	116.458	84.358	9580.83	4185.87	8816.2	171.382	141.909	166.59	90.897	145.47	16358.2	18229.3	18674.6	19282.6	26456.2	187.813	196.006	128.081	160.686	134.918	17192.3	27718.5	23020.8	13574.2	16420.4
SKINT1L	chr1	48646100	48650101	88.309	90.503	118.473	37.366	83.547	19.29	480.474	289.277	154.612	557.965	49.64	87.192	50.137	32.739	91.835	36.765	91.277	266.278	77.629	149.636	29.286	141.709	63.475	149.207	169.372	70.174
SPATA6	chr1	48935880	48939881	171.099	66.674	171.862	6534.1	4919.01	5009.08	693.807	347.216	1531.18	1033.35	54.611	4098.62	11908.9	847.252	303.192	15504.5	440.218	959.064	148.029	158.95	259.97	209.017	249.098	14688.6	9396	152.253
ELAVL4	chr1	50511685	50515686	1181.14	386.887	531.081	545.108	353.084	713.768	535.475	179.612	392.923	1403.13	195.808	45.057	39.94	68.769	162.92	1686.53	64.471	98.701	173.622	142.422	187.294	79.62	17.58	89.002	173.877	58.269
TTC39A	chr1	51808788	51812789	1634.15	538.06	782.503	3072.96	1054.82	2880.8	170.491	425.14	265.482	197.548	1843.49	4860.16	3242.86	2609.68	423.326	1874.32	647.68	279.397	2491.69	92.895	267.41	3955.56	10358.6	3109.31	4936.68	7294.57
EPS15	chr1	51982995	51986996	93.827	39.593	69.109	9416.77	6001.44	8623.12	153.281	71.542	185.364	138.939	166.104	19096.2	19810	20271.7	19770.5	22758.1	174.124	178.608	314.888	168.055	123.035	14978.7	28805.5	18177.7	13653.9	15746.6
OSBPL9	chr1	52080545	52084546	82.294	143.657	98.627	5763.69	4655.06	2289.21	266.449	180.116	127.581	106.596	98.167	9283.52	12834.2	9211.77	15482.7	11914.4	154.824	308.352	290.803	136.318	466.847	8764.82	15640	9528.71	8215.02	7104.71
NRDC	chr1	52342609	52346610	96.548	157.644	119.387	8151.91	4805.63	5023.88	156.199	264.673	131.933	160.341	123.31	18780.1	21233.1	17447.2	19972	28585.6	118.892	360.144	214.95	129.263	271.334	15366.5	23169	19860.2	14130	14257.5
ZFYVE9	chr1	52605765	52609766	156.321	139.551	125.238	8175.96	3895.52	9677.7	206.551	51.054	123.969	69.023	97.934	16241.6	17588.1	13635.1	19622.3	22245.4	309.593	469.809	637.899	282.218	333.372	15251.5	25362.6	16936.8	11427.7	15464.8
CC2D1B	chr1	52829877	52833878	142.441	159.542	208.448	7215.52	4781.88	7680.94	202.642	116.55	201.153	150.714	91.562	12657	13787.7	12728	14417.5	20586.2	212.135	233.442	233.893	152.263	185.538	14207.7	25585.8	18305.1	11817	11811.1
ZCCHC11	chr1	53016762	53020763	115.905	75.235	34.554	11029.9	9451.6	13349.4	244.835	153.581	337.294	185.773	157.746	21552.6	24238.8	24616.6	30979.3	29055.7	129.233	283.673	384.861	224.426	315.812	22726.7	40120.5	27662.7	18854.1	21905.5
ZYG11B	chr1	53190130	53194131	150.758	133.895	162.058	6070.54	9265.04	6420.59	495.509	286.59	167.91	156.47	246.261	11306.5	11704.6	11111.1	16153.4	15303	513.765	404.7	332.711	319.902	789.784	11320.2	18796.7	13989.6	9470.27	9954.84
ZYG11A	chr1	53306182	53310183	1530.11	989.955	1300.91	2392.48	2944.07	3453.11	114.897	207.49	504.718	209.221	1414.88	20112.3	7149.69	904.013	810.534	2963.43	248.936	280.755	753.187	123.055	47.311	722.425	259.749	396.289	4338.31	41.962
LRP8	chr1	53791821	53795822	216.689	130.638	116.309	9493.09	5305.71	12360.7	139.181	181.039	2085.91	434.562	110.272	13153.8	8967.7	3593.75	5893.89	21098.6	615.905	231.645	304.565	155.318	527.284	13546.9	23613.1	17875.7	11563.1	14016.1
GLIS1	chr1	54197877	54201878	316.153	221.377	327.942	390.972	205.155	19.291	426.61	269.964	234.784	501.339	2160.61	55.989	21.202	77.274	68.1	107.451	1981.29	3600.68	747.156	1804.2	2119.05	199.497	90.357	64.229	139.409	61.287
NDC1	chr1	54302225	54306226	125.544	256.167	202.159	5989.49	6159.38	6698.9	316.257	191.2	219.482	261.236	227.027	12281.8	11794.2	15454.1	22367.7	17654.9	370.373	369.024	408.64	210.056	429.914	13536	22215	14930.4	11041.4	13578.2
HSPB11	chr1	54409981	54413982	100.933	168.413	148.094	10360	15291.8	12252.2	91.85	116.466	205.648	129.731	202.062	24580.6	24009.5	25638	28177.6	30812.9	114.559	244.96	81.225	109.106	246.8	21831	36275.7	32925.7	16635	20456.7
CYB5RL	chr1	54663746	54667747	143.35	134.978	74.045	7304.56	2948.22	5189.3	153.08	123.352	322.63	160.759	90.918	15208.3	12786.3	14730.8	17498.6	19716.4	213.462	157.334	153.867	45	84.349	15821.6	19453	14490.9	11875.7	13392.2
SSBP3	chr1	54870068	54874069	165.575	99.026	83.918	15840.6	13732.8	18263.3	267.784	131.917	243.144	231.983	107.113	24851.1	31227.2	26277.9	23617.6	42342.9	256.389	376.624	279.745	243.428	165.65	30867.2	35580.4	33431.1	16331.6	26977.3
ACOT11	chr1	55011806	55015807	610.575	265.195	241.888	1731.84	921.339	784.546	112.127	210.345	227.307	80.065	210.367	79.889	57.103	53.083	60.497	54.229	737.115	2950.81	144.24	738.279	929.766	1276.42	660.701	473.59	1162.44	880.823
MROH7-TTC4	chr1	55105412	55109413	320.122	375.653	397.557	113.033	177.543	25.94	348.109	325.888	781.595	194.776	1490.94	73.472	28.628	86.89	71.98	29.73	1824.96	2189.24	1525.56	800.652	1411.08	159.289	81.692	14.226	75.705	27.919
PLPP3	chr1	57043257	57047258	356.149	288.479	244.489	10965.1	5268.02	11563.6	540.422	209.505	691.504	274.689	304.555	9835.85	21377.2	10176.2	21254.7	18175	205.087	133.018	390.702	227.638	140.186	18869.2	32675.8	14705.4	14444.8	19628.6
PRKAA2	chr1	57108989	57112990	430.511	158.381	402.528	8280.97	7668.22	9568.38	1644.42	102.695	139.413	149.51	187.094	4119.55	18727.5	16092.1	25703.2	20703.4	306.997	574.877	723.342	177.58	256.715	17026.8	28368.5	18984.7	12627.4	17730.2
C1orf168	chr1	57283369	57287370	281.485	277.166	260.01	1703.47	552.377	475.844	366.755	108.069	157.745	36.16	110.27	217.007	2080.89	1211.11	10801.9	261.414	83.593	168.447	83.196	245.582	142.82	1020.59	980.764	3905.19	507.732	2622.34
C8B	chr1	57429813	57433814	360.46	281.349	269.072	43.245	31.33	19.29	682.33	90.772	391.215	512.331	138.625	54.218	81.227	56.246	87.547	50.744	1699.02	1600.73	121.663	965.339	268.753	13.611	23.328	33.744	154.522	25.781
DAB1-AS1	chr1	58324214	58328215	252.605	107.509	108.599	45.425	62.66	38.581	749.006	527.416	586.452	424.148	540.108	36.78	23.627	61.289	44.848	69.074	1284.85	672.463	241.354	626.437	513.234	92.648	35.163	36.897	90.556	86.858
OMA1	chr1	59010471	59014472	82.786	47.264	45.982	5131.72	3719.91	5362.92	249.09	130.07	171.92	105.968	92.614	10264.4	12053	10412.2	12073.9	15720.1	222.187	885.43	227.669	612.489	169.988	9368.95	14207.9	11179	7138.15	9741.81
LINC01358	chr1	59484147	59488148	128.491	90.502	96.327	222.585	380.624	101.517	280.397	253.337	114.239	127.214	188.557	64.354	34.863	62.058	113.024	21.402	174.408	211.243	166.277	126.105	130.476	142.124	114.743	113.534	226.408	97.003
HOOK1	chr1	60278532	60282533	347.721	706.899	990.547	7493.58	6152.8	6168.96	397.573	41.481	156.621	166.882	187.389	10538.3	11530.6	13695.1	15396	17177.4	138.765	303.792	302.94	81.897	204.547	12617.7	24040.5	21683.3	10692.1	13871.3
LOC101926964	chr1	61289256	61293257	113.71	154.118	171.254	40.882	104.434	40.033	222.079	135.024	183.943	258.623	129.8	45.721	50.753	15.643	41.693	32.666	103.639	93.501	136.934	83.263	50.514	76.323	66.986	23.442	103.463	73.57
PATJ	chr1	62206148	62210149	99.347	114.135	83.885	9059.84	4971.23	11073.1	183.945	133.176	117.758	59.447	145.994	18495.1	17388.5	18785.8	26619.1	27992	222.479	237.121	259.217	143.79	45.66	18020.8	32551.9	22383.6	13250.9	16705.9
KANK4	chr1	62783085	62787086	1702.24	727.164	873.766	5613.67	1705.27	4797.05	1017.59	2918.03	476.466	1025.92	2711.77	1294.13	1414.69	106.765	770.742	371.159	2416.03	3887.88	1574.89	1123.66	2370.76	1370.45	4014.7	5346.96	1730.72	4490.34
DOCK7	chr1	63152039	63156040	149.022	118.786	34.554	9989.14	4946.55	11497.5	324.567	235.704	152.463	318.122	145.234	18206.2	21137.1	17499	23301.7	24029.2	280.539	339.628	413.473	122.738	226.398	17922	29378.8	21506.2	13957	17922.7
ATG4C	chr1	63247776	63251777	149.022	216.029	207.332	4982.12	4893.33	1711.31	524.345	1223.35	486.341	224.554	467.261	7824.07	9278.71	9168.94	13295.7	13429.8	541.844	1005.89	921.206	114.263	624.753	9459.68	16161.1	10072.7	10395.5	8302.83
LINC00466	chr1	63780928	63784929	3136.71	1086.89	1614.44	3163.03	1471.21	2342.76	617.782	1101.52	2389.03	647.187	3575.26	5066.06	6295.23	3290.25	5095.41	3263.19	1603.4	211.364	318.135	1247.66	921.403	6238.78	16960.5	7809.72	4678.19	5303
PGM1	chr1	64056946	64060947	121.424	90.5	69.989	9662.07	5994.71	11743.1	133.989	124.863	208.827	159.715	153.768	20149.9	19059.4	14285.6	19204.8	26274	290.416	306.432	336.497	148.688	505.586	15897.3	28842	20470.1	13036.1	11302.9
ROR1	chr1	64237689	64241690	542.334	145.67	211.287	9648.82	5019.16	11340.2	570.541	239.734	251.164	203.096	304.379	4575.3	8463.34	22820	18058.6	13187.5	344.2	535.002	424.49	429.854	2213.73	12444.4	17013.4	24496.8	6049.11	5945.63
RAVER2	chr1	65208777	65212778	99.347	56.563	59.236	10007.3	6043.86	11639	481.756	111.932	417.951	351.196	315.252	16512.1	15283.4	14562.9	19071.7	15485.8	305.901	840.199	554.894	247.742	278.308	14592.7	23118.4	15598.4	9160.8	14158.6
JAK1	chr1	65531429	65535430	86.189	43.74	33.404	14543.9	10424.7	14522.9	520.537	170.543	463.267	113.506	4359.52	18342.1	24787.1	19908.6	25183.6	7333.34	312.831	340.706	241.006	280.374	347.267	23017.6	38368.6	29533.9	15527.5	22126.5
AK4	chr1	65611231	65615232	613.635	256.247	336.97	13099.2	8221.31	15939.9	272.977	281.216	673.221	249.619	4728.79	27793.3	24477.6	17205.1	28993.8	14061.9	1932.82	5510	1421.48	1202.39	4213.87	15696	16986.4	21938.3	9235.59	9373.38
DNAJC6	chr1	65728376	65732377	726.668	165.082	286.792	2070.95	909.393	2784.35	682.825	124.108	508.68	148.413	1777.95	171.065	80.879	149.719	129.156	67.557	110.283	39.511	81.379	96.527	25.774	96.028	154.258	104.982	172.84	54.203
PDE4B	chr1	66256192	66260193	2031.13	623.759	1225.67	1910.19	1552.47	1543.29	1092.87	3743.12	1502.04	1810.06	2706.57	96.841	1251.43	244.945	176.183	202.573	737.112	310.352	756.437	300.429	1007.41	7358.79	18745.7	10967.1	7753.84	79.522
TCTEX1D1	chr1	67216139	67220140	1518.81	739.445	649.421	767.694	449.08	1247.49	703.104	82.543	332.456	501.128	1227.26	48.288	38.555	87.361	37.65	39.444	113.749	136.615	143.39	150.844	202.787	86.259	30.047	22.04	56.604	39.95
WDR78	chr1	67388570	67392571	110.385	45.249	54.3	9702.95	5681.4	6250.31	211.99	83.886	180.915	236.853	273.625	14460.7	18535.7	17030	19110.9	23532.6	115.829	278.039	156.573	93.319	128.047	18424.3	34334.9	25573.8	14010.8	25877.8
SLC35D1	chr1	67518080	67522081	110.385	79.188	70.697	10113.9	4965.86	11443.8	400.887	200.52	283.961	305.876	174.117	15130.3	17864.7	12518.3	20017.9	24635	161.237	284.755	611.458	271.956	331.409	15812.2	28399.2	19160.1	12176.3	19177.8
IL23R	chr1	67630168	67634169	342.806	476.417	277.798	46.045	178.474	51.44	511.336	66.588	306.301	367.05	76.419	67.319	57.526	90.352	31.988	59.617	126.056	154.375	196.315	143.212	376.658	134.652	49.613	55.819	78.085	33.746
SERBP1	chr1	67894123	67898124	165.58	76.942	44.428	12887.3	5842.07	11741.8	247.405	272.399	220.316	135.852	360.326	28054.5	38436.1	32461.8	47456.5	39109.1	283.77	207.764	316.551	252.27	273.869	25282.8	39500.2	35670.4	22246.3	28743.8
GNG12	chr1	68297155	68301156	513.301	157.683	282.395	11357.5	7152.33	11656.1	339.551	908.136	325.173	271.548	3698.74	18885.4	13385.8	17380.5	26285.1	8419.67	734.341	2144.25	3488.22	2766.11	1768.32	13329.7	19849.5	7652.98	656.359	12344.8
GNG12-AS1	chr1	68295970	68299971	451.681	144.781	270.898	11341.8	7206.19	11687.1	270.653	531.194	178.619	219.061	3538.66	19034.7	13409.5	17333.2	26306.5	8423.87	781.832	1992.83	3764.56	2727.37	1888.36	13268.6	20021.1	7651.02	669.916	12565.9
WLS	chr1	68696229	68700230	269.428	179.651	245.506	10909.9	6907.04	9905.89	501.247	757.997	168.058	332.042	4776.73	17855.6	16132.8	24538.2	18862.7	3378.38	192.953	645.386	316.007	2115.73	3072.84	18564.6	22612	23706.3	821.49	3895.91
DEPDC1	chr1	68960904	68964905	134.732	82.52	86.826	4065.61	1277.29	3009.85	395.348	159.375	320.626	249.356	428.091	9855.99	9062.24	7018.81	11633.9	9702.44	732.316	321.032	244.679	256.163	427.9	10432.4	19471	15498.4	8035.42	10194.1
PIN1P1	chr1	70383004	70387005	149.023	95.768	49.768	22.711	66.239	160.757	146.849	365.018	368.238	850.446	1027.89	62.672	29.59	85.565	102.551	54.067	329.931	389.34	68.312	767.228	107.587	104.294	105.949	56.134	359.842	15.51
LRRC40	chr1	70669361	70673362	55.192	84.844	29.618	5932.3	2523.03	2462.83	125.433	96.314	153.785	271.601	126.935	16055.3	14129.7	13770	20058.7	22496.6	70.133	203.725	207.643	55.314	248.713	14116.6	24796.3	18521.2	11517.9	13407.7
ANKRD13C	chr1	70818417	70822418	79.499	143.23	74.044	9861.57	5441.12	9631.32	266.795	133.428	266.604	171.854	310.747	18229.7	21403.6	18257.2	22249.8	22372.5	343.451	413.578	197.244	214.006	262.349	13827.3	22403.8	20650.8	10980.3	14075.1
PTGER3	chr1	71511491	71515492	1697.06	451.703	602.359	4704.96	2480.18	5754.6	1794.74	1729.36	189.032	1623.03	4313.04	1770.95	3237.7	5898.22	1206.24	1835.2	2504.53	4812.78	1076.9	2618.85	1968.48	1158.63	2313.59	6081.66	342.079	221.254
ZRANB2-AS2	chr1	71545006	71549007	83.469	86.899	61.975	5284.48	2935.05	861.668	103.324	513.477	102.652	210.371	262.983	13222.5	11922.1	7842.17	20526.8	18995	618.563	688.376	409.529	437.274	502.642	10827.5	17851.1	14223.3	8040.49	10672
LINC01360	chr1	73769852	73773853	0	22.624	44.428	13.626	52.218	10.437	233.853	402.3	104.948	104.923	109.689	62.628	19.894	19.874	50.752	38.961	180.013	372.783	556.361	239.639	461.888	20.457	90.016	76.773	23.559	42.716
LRRIQ3	chr1	74661871	74665872	44.155	47.651	88.55	3111.67	1390.88	1815.78	656.957	294.315	469.573	558.224	156.809	3701.95	5036.56	5212.87	7314.11	9054.25	444.15	274.957	141.341	347.272	554.14	5162.16	8120.05	5963.07	3932.14	3498.34
FPGT-TNNI3K	chr1	74661895	74665896	44.155	46.721	87.739	3111.67	1392.6	1816.84	653.049	288.269	467.227	554.456	156.809	3703.01	5035.63	5213.6	7316.05	9054.67	437.217	272.077	141.341	347.272	551.041	5162.16	8121.06	5965.6	3932.14	3498.34
TNNI3K	chr1	74699070	74703071	5.519	22.625	28.705	13.626	73.104	0	286.034	219.749	316.13	405.36	180.78	77.145	21.318	49.279	7.845	21.434	634.103	419.178	399.13	328.904	1374.66	87.054	74.338	27.086	76.44	59.61
ERICH3	chr1	75137422	75141423	927.255	255.198	427.887	1560.62	763.467	1061.01	1563.26	2210.84	1053.24	1217.77	2465.22	370.903	621.755	74.71	149.336	51.484	170.365	126.375	530.539	848.018	446.444	5195.31	9125.63	3282.67	236.718	2507.69
SLC44A5	chr1	76079694	76083695	1865.55	443.954	668.526	6032.55	3248.01	5665.15	537.948	1500.79	2255.09	2031.74	1072.62	37556	8985.44	1523.59	1501.66	15336.1	3929.77	4516.14	993.231	1787.78	737.41	1213.33	2560.79	9348.24	653.762	13263
MSH4	chr1	76260555	76264556	141.574	141.139	111.035	75.757	192.135	154.327	33.781	106.222	54.894	97.177	127.403	134.241	61.605	103.687	131.38	49.193	211.612	112.058	60.078	207.163	25.257	154.984	98.936	116.369	163.657	80.906
ST6GALNAC5	chr1	77331092	77335093	2074.19	429.308	664.839	1267.38	2036.53	1965.01	2133.6	971.448	2579.24	1738.26	95.071	359.173	6361.79	1507.05	163.85	29180.4	516.883	461.291	1600.09	1681.14	433.58	5500.07	94.709	1869.7	458.881	55.712
AK5	chr1	77745661	77749662	1473.67	378.983	432.418	5260.31	2496.06	7182.72	1870.96	808.379	2072.42	2075.96	90.334	2999.58	8076.34	2684.99	2764.34	24161.2	3531.84	5626.98	7198.19	2003.93	5088.52	1560.72	3309.28	4148.1	326.016	1230.6
ZZZ3	chr1	78147112	78151113	85.434	57.105	64.171	9145.37	6005.3	6546.11	155.062	132.421	170.112	134.489	128.279	21276.4	19550.7	16588.4	23308.1	27358.9	184.867	197.568	144.474	154.161	158.314	19286.8	30000.9	21997.9	10169.2	11359.4
MIGA1	chr1	78243308	78247309	93.826	113.128	42.702	5183.09	4522.15	5369.35	153.875	124.528	148.063	103.249	98.11	8999.63	10355.3	9105.94	13451.1	12803	351.885	353.024	196.161	261.059	191.477	8337.55	12897.1	10544.9	7055.52	6931.75
NEXN	chr1	78352199	78356200	337.4	220.601	244.998	5869.01	3880.57	5960.94	165.152	75.825	753.047	526.352	318.819	9708.55	8482.89	4669.37	1966.63	8099.64	1738.71	1501.42	213.713	371.693	1489.08	5170.72	8659.8	86.689	4027.8	5459.77
GIPC2	chr1	78508645	78512646	1617.86	555.34	526.957	2108.16	1999.84	4424.09	1326.08	637.752	648.831	889.277	556.949	123.928	78.302	131.127	123.092	282.011	1608.72	886.152	255.272	383.747	286.519	99.83	94.835	61.742	215.453	93.565
MGC27382	chr1	78693282	78697283	14.441	116.073	104.34	6.44	131.975	51.439	1399.68	227.727	1184.5	900.426	54.902	92.371	17.316	58.169	47.072	89.637	372.511	362.386	1022.66	457.799	303.048	25.843	112.545	28.943	39.369	17.816
ADGRL4	chr1	79470495	79474496	645.766	344.501	423.59	154.447	261.095	199.341	151.694	75.237	124.112	1037.06	58.703	105.826	25.781	120.441	78.086	58.489	403.994	336.787	725.816	758.282	440.966	125.548	24.386	37.948	72.587	30.308
LINC01781	chr1	80999439	81003440	11.039	62.917	75.771	49.967	71.532	32.149	315.218	98.833	93.266	259.665	163.77	78.03	30.822	27.781	33.606	16.205	300.759	35.792	84.356	221.636	34.192	77.113	64.787	196.933	60.806	102.62
ADGRL2	chr1	82163454	82167455	5.519	39.593	49.363	99.934	62.66	32.149	237.019	263.918	171.966	320.056	210.308	77.809	85.728	102.619	111.445	85.727	658.254	290.113	245.066	688.278	0	202.626	50.205	121.03	64.444	0.838
LINC01725	chr1	84324679	84328680	121.426	73.533	69.108	2920.88	1728.23	4809.91	209.616	16.038	159.161	197.652	128.629	3457.32	6066.06	4855.26	3284.71	5530.19	295.963	243.441	120.271	502.383	172.778	4572.85	8232.47	8282.44	2642.8	2906.48
LOC101927560	chr1	84324229	84328230	126.945	76.322	70.765	2941.07	1751.4	4797.05	272.879	48.535	175.34	205.868	113.252	3457.32	6066.06	4851.92	3301.17	5535.29	287.182	239.041	124.485	596.017	165.702	4608.92	8245.4	8294.6	2668.1	2912.6
TTLL7	chr1	84462833	84466834	272.831	100.612	156.984	6710.17	3989.16	8233.11	306.215	120.413	82.073	213.094	343.142	13847	14679.1	17983.3	18820.3	16920.3	211.675	169.493	362.325	164.372	316.018	15360.6	24979.3	21749	10761.3	7280.4
PRKACB	chr1	84541657	84545658	176.619	61.483	82.905	9875.57	5340.98	11722.6	152.984	229.994	165.857	125.803	164.762	19667.5	22225.3	22377.7	28033.4	24042.7	222.129	232.839	413.515	215.215	165.549	20782.4	33064	24762.2	14270.4	11690.6
SAMD13	chr1	84762048	84766049	193.177	113.128	222.143	6024.21	3353.73	7111.98	197.35	71.878	423.183	277.303	70.103	12662.1	10184.3	2648.32	7962.78	15766.6	66.551	120.898	195.542	82.578	78.099	13001.3	23967	16971.4	13856.2	6990.1
LINC01461	chr1	85084714	85088715	201.644	202.2	189.107	2354.64	1455.47	3184.97	328.126	141.909	181.353	294.623	210.365	1851.29	4728.16	2061.87	2134.28	3393.3	103.351	241.961	185.955	161.897	863.551	4410.05	8872.26	3489.14	3375.82	1111.34
LPAR3	chr1	85356896	85360897	971.409	535.812	668.356	6672.93	2279.03	5067.12	1504	334.453	178.323	173.425	786.662	830.283	12631	126.553	123.457	3907.09	668.016	2316.06	857.224	1419.92	1968.12	5010.09	6574.17	7325.48	1082.72	664.809
MCOLN2	chr1	85460805	85464806	1617.18	311.144	345.554	6717.82	3435.99	7600.69	701.372	402.216	739.411	1446.77	1705.4	6623.19	9985.81	6623.62	4751.83	9928.19	669.46	667.144	3434.2	971.442	2486.82	11651.3	21081.1	6639.88	4757.39	3259.27
WDR63	chr1	85525980	85529981	242.851	163.493	209.159	1564.58	396.861	140.538	505.156	506.927	648.488	659.643	908.912	134.639	2229.06	345.004	285.559	816.845	413.41	535.642	625.26	368.378	612.822	3571.21	5377.95	2046.87	2617.82	297.045
C1orf52	chr1	85723355	85727356	76.664	62.219	44.426	6359.99	5069.66	7793.6	169.499	179.612	266.413	182.632	183.12	16829.9	16379.9	15596	19885.3	19232	109.476	151.894	118.995	164.317	161.517	11859	18268.2	14263.5	9865.23	6996.52
COL24A1	chr1	86620121	86624122	1801.66	653.783	976.754	3285.59	2338.83	3581.71	1452.21	1655.13	1475.84	2532.66	4200.32	628.633	3461.14	184.509	141.492	551.686	2968.27	3125.55	1913.02	2573.21	2321.37	1536.67	3475.92	4732.32	479.103	629.974
CLCA2	chr1	86887565	86891566	160.06	56.562	72.489	13.626	83.549	12.86	965.798	776.051	957.624	662.941	1045.49	73.914	33.246	130.699	160.255	7.069	258.586	1150.51	520.873	793.28	529.14	77.24	8.832	87.744	138.022	48.04
LOC105378828	chr1	87168176	87172177	150.041	124.442	100.418	9766.55	5459.58	10108.5	941.161	879.502	975.811	334.503	1302.57	14649.5	18231.5	16452	22399.9	21663.3	113.865	221.246	356.639	170.845	138.893	21670.7	35960.5	27933.4	15504.4	12735.5
HS2ST1	chr1	87378334	87382335	115.905	84.846	59.236	11677.1	8529.69	8569.34	291.227	57.687	349.219	283.008	347.528	25454.1	27385.3	26569.5	31952	32605.5	336.634	478.451	390.776	114.475	155.94	24777.9	38445.1	30960.7	17503.1	13986.3
LOC101927844	chr1	87676351	87680352	183.989	152.724	97.276	134.158	167.1	57.869	590.528	131.749	1267.74	1183.59	1998.37	38.816	58.872	78.043	71.455	57.262	116.176	399.7	1540.48	323.009	91.785	74.735	101.049	53.051	89.65	60.742
PKN2	chr1	89147826	89151827	75.719	111.928	78.981	9240.51	8715.6	10087.6	161.883	114.535	229.311	190.172	200.834	20397.3	23440.1	22094.1	27452.6	27616.3	238.54	168.612	154.679	102.212	138.947	19705.3	32133.1	23298.7	14600.9	12619.3
GBP1	chr1	89529043	89533044	27.595	135.755	39.491	828.771	1681.44	247.787	226.185	73.726	159.213	100.526	856.352	440.701	54.754	68.555	96.769	38.833	281.922	546.92	113.97	135.372	642.267	1372.91	467.052	584.428	586.508	200.503
GBP4	chr1	89662633	89666634	66.229	62.218	72.524	2269.49	2078.09	1487.7	1165.13	87.497	475.144	1121.89	1876.12	380.773	1224.19	98.174	92.886	189.661	1528.65	1609.37	342.644	445.222	959.835	392.233	289.208	60.479	467.325	49.13
LRRC8B	chr1	89988396	89992397	121.424	105.265	82.804	8712.67	5388.98	11003.8	363.198	158.535	222.612	317.073	132.254	12466.1	14835.6	14152.3	14669.3	21148.5	183.594	302.911	335.455	164.16	207.128	16838.4	25222.9	21082.3	11090.7	9680.4
LRRC8D	chr1	90284572	90288573	663.421	96.156	172.775	9239.61	5008.85	12497.4	959.665	221.345	3379.81	187.292	410.789	11988.9	15855	5931.56	25327.9	24002.8	200.409	294.271	312.759	185.739	230.993	20990.4	34701.4	23817.1	15974.8	13945.5
HFM1	chr1	91868426	91872427	463.628	111.926	319.011	3904.35	2140.97	4391.94	1233.19	103.535	2420.42	2187.22	3589.87	1914.8	9643.05	423.306	529.426	1427.7	2839.26	203.724	382.311	278.112	1816.87	718.916	11779.8	7669.62	8038.33	626.117
RPAP2	chr1	92762521	92766522	49.673	56.563	39.491	7438.17	3541.72	7663.19	81.658	151.902	150.071	150.923	99.276	16825.6	14763.3	15328.3	20046	19995.3	157.945	180.571	143.699	252.324	122.365	12660.1	24113.3	16968.7	14757.8	8404.86
EVI5	chr1	93255961	93259962	204.554	217.035	361.209	33.476	135.768	57.87	295.581	157.276	231.315	178.447	1257.78	127.911	195.348	137.751	76.548	99.221	167.71	156.933	323.778	190.056	653.473	656.118	1323.18	1010.93	2579.53	163.698
MTF2	chr1	93542791	93546792	55.191	113.631	103.664	6268.76	8685.27	4315.39	90.314	91.527	240.209	143.646	78.756	17528.6	15507.1	17673.9	21728.3	22069.2	194.744	304.232	179.305	314.216	213.843	16337.5	26104.5	20707.4	20117	11408.6
CCDC18	chr1	93644272	93648273	126.946	151.678	74.046	8967.71	5859.02	8325.21	133.394	190.528	312.022	230.729	108.049	17268.9	18336	17607.8	23351.3	28065.9	216.929	232.722	258.289	220.686	133.726	17736.8	29701.6	24390.9	20921.3	11408.1
FNBP1L	chr1	93911687	93915688	1060.78	328.849	489.492	12205.9	6443.8	13467.6	227.224	241.582	252.575	133.548	252.344	27243.8	35850.6	32480.8	42669.4	37791.9	159.966	168.61	268.649	181.269	206.821	26635.5	44805.1	31782.5	31789.4	18235.8
BCAR3	chr1	94310706	94314707	123.505	70.627	46.017	13314.3	7791.04	16088.8	117.025	155.428	231.022	154.688	86.009	18717.8	22496.8	19103.4	20772.6	29642.1	255.982	231.682	177.063	119.844	142.665	23411.3	36920.5	29539.7	27284.8	14689.2
ABCA4	chr1	94584705	94588706	512.394	315.6	368.818	54.509	167.171	70.731	184.981	215.467	399.669	236.483	85.657	39.082	51.139	36.714	141.209	67.914	122.472	308.231	187.346	335.745	403.931	56.531	63.139	53.716	280.716	81.87
ABCD3	chr1	94881932	94885933	154.542	66.714	42.432	8222.07	3777.49	8184.22	313.832	96.23	426.995	124.545	118.399	19018.6	20575	18186.7	23686.5	26197.2	111.034	211.763	244.798	270.797	162.294	19538.5	31560.9	22521.4	20529.7	11983.9
LINC01057	chr1	95283837	95287838	314.604	78.183	162.561	7370.03	2945.14	7671.42	173.512	59.199	291.197	257.626	154.529	12071.2	13534.1	11641.9	9752.94	16498.2	102.253	387.781	210.04	178.11	198.4	15437.6	18200.7	17839.3	8455.02	7820.12
SLC44A3	chr1	95283897	95287898	319.367	79.19	164.725	7374.63	2945.14	7671.42	173.512	59.199	291.197	257.783	154.529	12069.5	13536.4	11642.5	9752.94	16508.5	103.986	387.781	211.277	177.425	200.569	15447.3	18199.6	17840.1	8458.88	7820.12
TMEM56-RWDD3	chr1	95581478	95585479	313.847	84.846	98.051	8185.73	2997.36	9407.62	432.345	62.558	221.391	708.051	243.044	12505	19177.4	16118.5	10564.1	21321.8	183.076	343.309	320.302	133.209	158.057	19920.3	27603.5	22099.5	12670.4	11690.5
LOC101928118	chr1	95697538	95701539	139.681	135.288	78.982	7390.78	3258.45	7703.58	249.04	139.894	170.501	354.285	183.528	10373	11501.1	10758.4	11180.7	16296.7	186.309	197.326	166.045	309.372	165.393	12208.4	19564.9	10138.7	9260.32	6960.84
LINC01761	chr1	95938292	95942293	46.082	64.155	68.568	32.667	83.547	22.505	172.468	46.687	144.007	480.091	99.572	90.954	44.098	44.792	105.423	62.263	239.862	350.987	108.519	201.637	276.293	122.251	74.633	41.242	88.089	28.212
LINC01787	chr1	96837681	96841682	34.136	71.478	70.021	22.524	35.479	12.86	174.746	21.664	487.465	225.652	330.455	77.986	20.239	85.523	51.68	45.932	366.557	340.665	81.727	213.639	168.8	146.385	43.698	21.9	44.393	12.241
PTBP2	chr1	97185160	97189161	171.098	197.277	128.349	8753.55	6255.81	9948.04	286.825	185.91	257.172	202.209	166.632	21883.1	22155.1	21187.6	26410.2	23506.5	96.534	299.192	265.482	103.791	232.542	17602.9	29570.3	22548.6	14419.8	10705.8
DPYD	chr1	98384615	98388616	121.425	113.746	123.411	5478.35	3651.81	6005.96	351.128	128.81	2794.18	1766.99	1481.94	9131.75	11556.3	532.422	2055.99	5760.97	1558.86	1527.58	99.434	1327.71	127.374	3527.29	2561.84	8639.55	1663.16	6889.2
DPYD-AS1	chr1	97559478	97563479	44.155	45.249	69.109	22.71	104.435	12.86	246.912	148.543	773.58	566.076	91.387	20.183	26.357	32.44	49.984	22.241	478.752	239.483	82.771	607.225	98.448	92.562	5.959	42.258	92.81	24.481
LINC01776	chr1	98674266	98678267	27.595	141.411	164.323	13.626	93.993	38.58	489.721	196.49	87.938	751.749	114.771	59.972	72.301	59.708	46.624	34.314	664.43	132.616	61.624	454.854	26.445	86.969	48.982	31.641	71.979	17.187
SNX7	chr1	99125235	99129236	230.565	123.202	151.272	8181.94	4145.96	8488.08	206.646	215.719	1997.63	1635.32	86.185	9486.23	14487.4	405.483	197.372	16236.4	407.465	315.071	142.771	443.326	180.01	8225.23	17652.8	8098.57	9776.06	9100.18
LOC100129620	chr1	99467831	99471832	2704.04	392.621	732.666	1412.74	1490.1	1530.43	775.812	1214.37	2174.34	1525.69	2324.78	87.856	33.515	199	114.761	27.567	270.365	343.19	1344.78	434.433	241.788	90.433	54.984	80.63	50.412	57.724
PLPPR4	chr1	99727847	99731848	1114.91	429.89	976.517	2251.03	1483.01	1069.99	1245.21	532.622	2239.89	1379.89	554.084	1423.77	3914.68	325.943	1560.78	5690.64	2143.52	1872.53	595.064	1060.92	1130.76	206.138	264.693	6921.79	131.741	240.788
PALMD	chr1	100109430	100113431	112.011	79.188	146.437	2847.51	764.397	261.616	65.189	244.353	94.342	15.751	140.44	1799.06	2657.28	6934.95	5557.22	1286.29	1386.36	1176.43	1376.06	1058.66	116.323	143.839	614.762	821.77	147.331	1030.14
MFSD14A	chr1	100501788	100505789	49.672	96.004	42.196	9354.33	5910.45	10165.6	178.359	41.229	94.54	177.558	198.495	24740.7	27392.1	28673.2	32317	31914.8	213.751	205.728	217.424	113.421	158.159	21460.9	40303.6	25698.1	16656.7	15060.3
CDC14A	chr1	100816022	100820023	83.62	92.478	54.3	13364.3	10058.2	10481.5	171.235	137.459	256.732	194.253	102.437	24030.3	25410.6	35576.6	35338.1	31186.9	298.218	213.084	1068.97	426.271	91.838	20536	33337.1	16622.6	12499.7	14926.3
VCAM1	chr1	101183195	101187196	71.751	56.562	50.242	442.746	384.418	57.871	454.849	692.836	1025.57	905.086	1247.31	146.943	122.437	73.342	68.827	49.674	797.254	804.364	332.283	424.329	587.563	90.52	35.544	60.69	59.636	38.273
OLFM3	chr1	102460790	102464791	656.807	184.107	222.141	40.882	83.548	70.733	888.983	1042.65	2348.76	827.734	2196.16	831.257	21.395	77.83	72.831	106.516	96.765	1036.89	716.73	1146.08	713.44	8412.62	2571.4	2371.86	246.849	7.336
COL11A1	chr1	103572052	103576053	1059.72	318.931	636.812	717.727	1030.5	540.148	444.711	1557.14	2085.32	1560.38	1790.76	438.797	310.897	206.563	93.816	54.777	1102.52	807.682	703.242	1168.13	801.568	132.273	140.86	95.975	426.053	120.939
RNPC3	chr1	104066577	104070578	55.192	44.436	29.618	4887.79	2098.55	1498.28	107.082	242.841	123.77	157.985	125.005	10621.5	10998.4	11424.4	11899.9	14955.1	165.284	329.11	299.656	251.899	100.515	10872.7	17465.4	13450.2	6692.48	6822.13
AMY1A	chr1	104196140	104200141	0	0	9.873	4.542	0	0	0	0	0	84.464	200.131	9.383	0	0	23.413	0	65.513	89.426	0	49.791	0	6.054	36.135	0	8.749	0
VAV3	chr1	108505545	108509546	380.836	276.585	370.237	8585.48	2877.9	5311.48	1107.95	3392.12	2266.63	2040.53	442.708	3178.7	2888.91	1603.56	1340.73	7573.68	524.167	4200.95	3793.36	2205.41	1882.01	8660.64	5163.97	347.475	519.074	3512.22
VAV3-AS1	chr1	108505064	108509065	360.876	238.81	343.018	8584.48	2870.46	5308.88	1102.12	3476.85	2307.01	2112.12	514.679	3178.7	2885.33	1598.98	1319.94	7560.28	525.669	4099.96	3759.03	2200.41	1731.95	8637.09	5185.48	329.429	534.663	3508.28
STXBP3	chr1	109287256	109291257	118.512	90.774	116.581	5105.95	3931.86	5903.07	189.831	142.413	96.834	108.483	155.874	8545.25	9543.13	8505.64	9549.11	13606	178.107	225.006	230.104	152.687	447.944	8859.68	14823.8	10948.8	8210.21	5196.64
GPSM2	chr1	109417602	109421603	131.329	240.204	162.498	5826.58	6031.98	6295.32	208.379	237.803	246.518	107.592	299	13987.4	14903.2	12091.1	16944.1	15438	236.92	437.176	386.603	319.377	215.187	11660.9	23562.1	18302.7	9162.35	10113.8
WDR47	chr1	109582850	109586851	210.378	207.504	143.8	8661.58	6381.14	10237.1	210.361	74.733	228.968	108.011	173.121	16746.2	18963	17323.9	22637.5	22782.8	352.405	277.074	512.293	393.113	299.071	15840.8	26457.1	21486.6	13867.3	8948.68
KIAA1324	chr1	109654584	109658585	606.827	311.106	464.031	5939.12	2779.97	3541.85	366.808	142.833	1671.23	798.692	75.134	5674.2	9037.54	858.965	1351.84	16514.7	153.207	172.289	2432.12	220.74	325.418	6087.89	17836.2	3154.38	2012.04	5111
MYBPHL	chr1	109847663	109851664	370.288	84.264	83.816	73.176	168.601	111.472	50.944	180.368	300.484	133.966	422.306	72.277	40.096	81.078	92.846	105.999	84.461	68.145	239.616	73.368	160.95	1642.06	1567.89	56.099	316.747	228.129
GSTM1	chr1	110228417	110232418	110.384	11.312	4.936	2862.57	2227.53	96.455	6.776	0	12.758	80.379	0	63.557	31.55	75.822	35.91	19.981	653.86	133.095	49.446	60.738	28.356	47.511	534.422	0	2695.94	8.552
KCNC4	chr1	110751335	110755336	873.649	328.075	315.056	9812.91	7791.68	13535.9	1980.91	7887.1	4660.02	1986.68	2515.26	4712.77	4319.15	2548.05	5329.45	13278.1	470.549	578.195	537.113	291.797	172.107	16362.7	36138.6	33146.5	20480.1	23748.3
RBM15	chr1	110879944	110883945	193.175	62.218	27.387	12884.2	4208.83	12609.9	177.365	218.406	231.509	157.62	225.217	25498.6	27241.5	25300.2	26073.5	35269.9	308.786	216.161	209.345	150.264	184.555	23951	41390.2	35436.9	24351.4	16858.7
DRAM2	chr1	111680838	111684839	99.347	96.158	83.916	9675.7	6689.01	10867.3	195.866	103.451	278.141	261.24	135.704	21514.7	22813.1	20778.9	30278.5	27177.7	125.421	180.648	237.334	87.368	269.529	17734.2	29561.8	23446.2	14114.3	12456.1
TMIGD3	chr1	112104625	112108626	160.062	232.263	201.751	50.557	87.841	32.855	89.869	150.558	213.96	151.496	207.441	77.234	29.514	81.163	59.528	27.987	864.385	717.458	297.682	171.424	287.191	87.886	3.296	20.323	64.313	32.949
KCND3	chr1	112529777	112533778	580.479	173.295	355.426	13404.5	9429.71	14754.1	320.605	932.739	437.847	326.286	4438.56	12488.4	9292.76	13693.9	16749.1	4617.39	1206.22	898.912	777.619	301.688	1183.18	7993.62	13602.4	17366.1	13544.1	5637.22
CTTNBP2NL	chr1	112936799	112940800	72.62	70.936	85.305	7490.03	3858.83	5486.9	242.954	72.13	166.591	214.769	261.756	13423.7	16314.8	13753	16989.6	18231.2	101.271	140.057	236.678	199.953	194.267	14313.2	22785.4	16378.8	11865.4	8552.25
ST7L	chr1	113160040	113164041	49.669	89.069	64.172	10780	5964.96	7348.19	189.881	207.574	222.366	144.592	240.243	26425.1	23111.8	25645.1	32665.2	35605.9	210.286	261.401	203.353	116.473	170.714	22850.9	38186.9	29373.6	20625.7	15829.2
LINC01356	chr1	113391265	113395266	1883.58	1209.97	1556.96	3693.12	1706.98	2964.92	69.393	261.231	372.932	393.067	903.419	5916.4	3956	99.841	1779.65	3760.03	2626.38	2397.49	3409.54	2159.47	4811.66	560.128	5551.61	2251.73	1012.91	1247.5
LRIG2	chr1	113613791	113617792	89.212	135.754	93.793	6897.97	3342.86	6302.51	80.422	59.787	117.464	63.895	174.465	13909.9	14982.6	12902.9	17525.7	17997.6	155.923	132.614	176.948	97.477	152.997	11357.6	18888.9	14712.8	9167.08	10026.9
MAGI3	chr1	113931474	113935475	239.94	130.098	122.666	13681.9	9407.18	14770.5	352.318	145.016	266.216	294.311	228.081	29616.6	34794.7	43070.9	48763.2	37914.8	212.54	274.992	380.301	151.32	135.072	24681.4	42792.6	38199.7	21862.5	29841.7
AP4B1-AS1	chr1	114353233	114357234	77.269	62.218	21.638	7349.9	5038.25	7044.59	192.501	111.428	258.296	186.193	300.343	16687	18303.7	19043.8	21932.9	21147	177.183	260.679	225.428	157.949	146.332	14397.4	23892	19364.7	12293.7	14721.3
BCL2L15	chr1	114428169	114432170	117.453	235.595	148.095	72.678	153.365	116.977	135.227	62.642	103.97	114.498	31.866	72.498	29.784	183.483	143.351	62.686	211.441	155.531	81.031	71.894	133.316	65.717	77.678	62.581	111.732	56.969
SYT6	chr1	114694472	114698473	4175.37	851.061	1136.35	5478.82	2484.68	4541.2	1938.57	2729.1	3754.3	1875.74	6064.51	1681.06	3865.54	602.86	1857.01	1716.55	4322.1	3533.77	9376.92	2945.32	4929.12	520.795	245.292	925.635	257.332	860.24
TRIM33	chr1	115051781	115055782	82.788	164.036	93.655	13724.7	13626.8	15094.8	291.377	229.406	224.078	241.824	266.962	25750.6	29117.3	27716.3	36416.1	36043.4	542.764	718.777	798.652	359.747	605.484	26838.4	42573.4	32846.9	20427.7	25722.8
DENND2C	chr1	115210732	115214733	188.113	182.553	198.304	6577.66	3556.31	6732.63	400.49	194.139	318.034	535.144	891.549	4438.09	9102.56	7205.67	4065.43	6252.92	2031.38	2958.49	4326.38	1632.77	3572.69	3621.19	5334.46	3990.24	1323.98	958.207
SYCP1	chr1	115395423	115399424	1504.82	1044.31	1114.4	72.678	247.718	155.515	1153.46	2475.01	521.486	1448.55	2595.95	45.898	38.055	163.096	66.928	49.289	1746.85	2661.45	4028.85	1824.88	1420.22	18.788	91.625	39.876	145.813	31.775
TSPAN2	chr1	115630121	115634122	721.413	241.796	373.991	5421.2	5119.66	8367.05	577.865	2390.2	812.344	1694.14	3179.91	1221.55	4805.23	354.876	122.123	1023.91	129.751	282.555	733.704	351.327	2001.54	10035.3	20348.6	10310.8	7009.66	5343.15
NGF	chr1	115878857	115882858	1438.78	548.675	794.139	3575.01	2109.64	2925.2	1187.19	2690.39	2112.99	1759.82	3847.82	730.43	234.442	414.245	177.398	276.906	731.569	770.451	3783.78	546.697	2076.49	5489.72	9489.89	2940.66	3007.75	3337.24
CASQ2	chr1	116309426	116313427	287.799	149.429	154.756	77.501	217.315	38.579	384.465	113.443	322.68	213.876	835.773	72.808	46.869	131.896	125.559	52.516	223.052	190.169	206.715	222.744	334.15	46.677	53.504	97.306	88.868	89.122
SLC22A15	chr1	116517118	116521119	241.339	206.654	183.865	6777.53	4785.53	7851.47	688.66	126.795	1757.07	236.692	221.418	7086.47	7070.35	1519.91	8961.05	9194.2	1249.84	277.875	1156.15	343.643	2352.57	6576.11	16665.7	8402.95	5978.87	3449.09
ATP1A1	chr1	116913794	116917795	142.895	153.534	69.819	14702.2	9321.91	16071.2	351.87	306.574	268.611	113.975	335.659	22183.9	27832.4	23549.5	33156	35544.9	183.135	172.931	315.43	356.115	509.771	25243.8	38544.6	28532.5	15947.3	18331.8
IGSF3	chr1	117208377	117212378	776.267	407.188	499.298	7580.85	4821.65	7561.76	497.193	172.055	641.007	438.434	175.812	8026.61	10416.1	9843.31	13361.9	20136.2	223.227	329.829	319.913	360.01	246.025	12644.6	19769.9	20694.8	10110.3	16526.8
CD2	chr1	117295051	117299052	259.409	260.197	236.953	299.809	898.164	135.036	160.304	714.585	144.593	361.454	104.191	52.846	63.296	93.558	132.755	14.171	140.902	164.889	197.939	133.475	89.614	106.425	104.642	69.381	59.724	53.071
CD101	chr1	117542371	117546372	110.385	123.395	158.575	22.867	167.1	55.272	70.827	93.962	185.509	36.369	119.103	0	25.897	31.414	76.308	47.903	32.409	190.769	81.457	161.424	90.493	120.036	45.007	22.566	106.058	53.238
LOC101929099	chr1	117600112	117604113	112.766	119.482	83.918	6623.08	2892.92	5420.8	192.995	158.619	146.354	199.277	122.197	13330.6	13458	14335.8	18199.9	17592.7	48.469	138.618	163.223	117.212	106.611	13252	17837.4	18585.3	11310.1	13935.4
VTCN1	chr1	117751582	117755583	1196.31	423.148	374.227	151.676	191.063	167.273	440.108	458.308	739.752	389.868	136.872	61.389	74.88	86.591	163.971	170.392	104.044	26.553	1038.67	249.376	182.022	232.609	2370.77	74.11	179.594	95.242
MAN1A2	chr1	117908084	117912085	55.192	33.474	64.071	11928.8	5044.34	12056.9	201.356	82.626	245.931	220.523	212.06	21362.9	24878.4	23480	26567.9	34839.1	231.663	214.326	274.296	115.264	138.584	25900.3	29624.5	32566.6	17949.8	25272.7
SPAG17	chr1	118725848	118729849	621.229	179.532	219.401	945.104	365.531	237.921	119.347	82.878	337.05	590.562	98.752	4865.74	2714.23	79.582	146.422	18.077	164.531	75.465	124.137	128.844	237.607	82.378	83.51	99.095	2788.1	29.26
WARS2	chr1	119681295	119685296	49.672	56.563	49.532	4980.07	2759.51	2160.6	41.002	27.878	83.296	155.16	90.334	9211.51	8016.81	6668.89	6499.94	17060.3	35.933	60.305	113.081	160.426	205.27	8010.57	9234.41	8075.9	7235.11	5213.24
LOC101929147	chr1	119681018	119685019	49.672	56.563	49.363	4986.2	2767.6	2160.6	41.002	27.878	83.296	155.16	98.577	9157.2	8017.97	6657.39	6512.88	17108.4	51.184	52.467	118.416	160.426	192.098	8029.69	9217.8	8063.85	7229.78	5210.44
HAO2	chr1	119909398	119913399	198.696	124.519	174.162	71.464	126.183	38.579	673.179	256.612	267.927	256.997	32.1	41.383	46.984	39.406	146.302	55.681	1481.51	408.9	172.656	683.176	1146.46	93.273	18.932	58.482	116.369	38.105
FAM72B	chr1	120837004	120841005	71.751	22.625	39.491	826.749	856.388	900.25	189.237	26.199	407.297	113.505	42.683	7581.92	6455.71	6789.8	11560.8	10141.6	104.564	157.212	114.279	34.157	152.738	10304.2	11801.2	9151.45	8169.2	8359.5
SRGAP2-AS1	chr1	121137765	121141766	2393.29	993.828	1295.16	7017.54	9123.76	9032.33	1219.04	11364.2	5661.55	2041.68	3226.21	15078.6	22847.3	4872.48	20399.8	25489.1	5617.01	5413.73	5667.91	2569.26	2525.98	20087.7	22980.5	18653.9	14533.4	15509
SRGAP2C	chr1	121105153	121109154	14.818	33.94	23.092	13.626	13.376	6.43	160.155	143.841	125.09	88.91	64.9	25.14	60.448	62.614	69.717	30.827	34.836	41.792	49.176	72.843	86.568	38.871	36.175	27.647	73.537	46.196
PDE4DIP	chr1	145037995	145041996	1608.18	840.408	1128.03	6489.67	5234.68	4818.28	4695.8	1528.84	6379.4	3300.16	4133.08	3767.59	15260.5	3109.58	4650.94	7669.64	2983.58	2063.98	877.909	1219.82	11260	12254.7	13534.2	35678.4	15475.8	4640.91
NOTCH2NL	chr1	145207112	145211113	197.109	173.374	76.513	7814.08	7843.19	9665.41	498.527	580.569	739.507	573.609	154.237	54365.6	96090.3	82884.2	84788.1	54421	1054.57	1076.61	2911.2	1117.71	595.775	59094.5	65415.4	36801.3	47882.2	54047.2
NBPF10	chr1	145291370	145295371	303.563	165.158	218.965	154.569	222.894	130.455	656.215	504.324	460.871	262.181	622.316	402.456	547.261	787.93	563.997	289.363	1015.98	1255.98	873.579	910.441	918.868	673.324	554.028	100.111	679.225	316.37
LIX1L	chr1	145475066	145479067	33.114	16.968	34.182	4842.89	3456.88	5822.69	851.641	782.431	206.724	181.015	295.667	2055.59	9184.09	14645.1	11250.9	9112.06	809.674	663.744	580.26	588.329	3389.42	10658.9	13034.6	11419	8758.91	3604.44
RNF115	chr1	145608989	145612990	55.191	50.908	47.572	6123.4	3908.68	6350.64	135.077	150.474	332.798	121.878	140.559	14155.3	22354.4	21920	19461.5	17300.3	462.348	253.719	204.009	269.006	337.196	23893.9	24779.1	18584.4	18352.7	18806.7
NBPF12	chr1	146371856	146375857	71.746	110.147	58.425	6439.17	3378.84	6777.25	345.143	228.986	245.298	163.27	306.77	14047.9	32344	32010.8	22080.6	15584.4	324.966	593.154	438.718	411.534	371.285	27974.6	23576.8	21184.3	17900.2	19215.9
FMO5	chr1	146695230	146699231	143.5	197.975	44.426	3330.55	1354.18	544.863	542.596	301.788	216.797	143.595	186.217	1587.76	7198.25	2545.78	5346.56	2356.45	184.346	192.647	679.458	251.43	197.624	9976.14	9806.87	4180.1	10056.6	5836.17
LINC00624	chr1	146987699	146991700	234.875	264.689	231.912	40.88	201.006	64.299	262.196	69.695	278.78	182.424	100.857	222.716	138.901	255.115	186.455	33.894	186.256	160.531	200.877	269.745	330.069	423.341	133	103.404	236.539	92.308
BCL9	chr1	147011270	147015271	112.692	207.197	240.537	5127.86	4229.72	2569.81	200.811	259.635	396.834	145.586	119.099	8326.34	14052	11882.1	9103.83	5662.95	238.364	136.015	184.486	297.165	150.467	13451.9	11437.7	10709.6	12065.9	14721.4
GPR89B	chr1	147398505	147402506	60.712	22.626	34.554	3011.73	1733.66	4372.65	69.392	155.764	281.42	70.122	83.317	10334.5	17736.7	16962.6	13510.7	13410.2	351.54	243.282	240.311	209.056	390.193	12842.9	12624.8	11078.7	10671	11130.7
NBPF11	chr1	147622469	147626470	11.038	11.313	0	345.236	219.319	392.252	16.223	13.603	0	18.629	22.452	1352.96	1816.86	2278.23	3101.81	1782.1	40.901	33.395	20.992	0	0	2443.19	1992.51	2044.39	1362.22	1316.12
LOC101927468	chr1	147717342	147721343	3364.18	1427.09	1937.52	2652.62	2663.16	4501.25	2037.94	607.019	920.229	2078.94	925.634	212.625	211.199	161.6	131.141	89.249	2307.41	3018.44	2831.95	1593.82	1650.6	308.6	162.032	77.018	1034.73	110.878
LOC388692	chr1	149286353	149290354	3890.44	627.054	1165.59	757.21	690.433	874.352	1541.89	6741.93	3052.58	1915.4	2332.74	172.437	210.395	454.886	198.223	94.573	1158.62	1386.8	3950.72	1560.93	915.41	316.997	32.794	59.393	398.682	171.956
PPIAL4C	chr1	149551002	149555003	0	0	4.936	0	0	0	0	0	0	0	0	0	0	0	0	0	0	5.079	24.472	0	0	0	0	0	0	0
VPS45	chr1	150037349	150041350	33.115	51.603	40.504	6230.24	2048.84	4670.82	111.631	89.092	215.377	148.725	85.014	12457.7	15266.7	19360.2	15523.8	18779.6	181.053	159.053	223.069	80.685	126.704	22594.3	22719.1	15527.8	15398.2	18836.4
RPRD2	chr1	150334586	150338587	86.832	56.563	39.491	9857.34	7106.05	4167.49	271.147	122.848	248.909	187.551	130.674	21525.7	28918.1	29965.9	25742.2	30341.8	255.638	183.889	137.32	184.848	267.721	35671	33966.3	25010.4	26807.9	28064.2
TARS2	chr1	150457839	150461840	126.941	158.458	168.349	4360.07	2156.99	610.883	188.298	183.642	269.538	81.53	295.08	7553.11	10137.7	12156.5	11935.2	12342.8	577.488	369.705	514.461	256.111	317.564	12590.2	12110.1	7667.17	10328.1	8142.82
ENSA	chr1	150600098	150604099	65.435	134.943	86.995	6595.67	5854.3	2437.11	108.17	250.483	298.578	274.793	128.336	15994.3	26624.1	23738.5	17656.4	22856.4	207.803	194.127	272.596	180.529	207.233	26125.2	25352.5	19000.8	21228.4	18025.2
CTSS	chr1	150736433	150740434	86.72	219.634	123.58	185.216	872.413	117.022	200.516	87.329	222.564	116.593	652.306	214.971	238.6	327.348	162.837	107.033	117.446	87.381	237.836	269.798	93.026	2525.99	1049.87	143.879	1413.02	2724.92
ZNF687	chr1	151252030	151256031	142.707	181.899	110.46	11692.4	5657.94	12681	496.351	320.43	372.487	152.177	457.031	19955.7	33048.1	32844.2	24233.8	33196	362.688	317.27	403.15	255.795	288.275	39987.7	45380.6	23605.7	30863.6	27634.7
POGZ	chr1	151429941	151433942	195.179	160.664	162.903	7484.62	5766.6	5583.58	221.588	600.134	214.888	146.053	101.149	13374.1	19042.3	19215.8	12316.8	18727.3	251.479	134.338	392.518	292.533	468.191	17352.7	18798.6	13599.5	20456.8	11698.5
TUFT1	chr1	151510780	151514781	210.226	162.99	132.877	6393.03	2546.92	5465.81	306.068	161.39	228.577	142.76	246.551	12973.2	19080.4	25347.7	16456.1	21037.3	251.707	153.854	182.669	108.579	142.253	24636.8	20479.4	14457.4	26601.3	20386.6
SNX27	chr1	151582661	151586662	122.822	223.661	198.406	8741.26	11460.4	10766	244.141	159.795	230.727	90.322	109.568	24046.8	33155	31213.5	25787.9	24898.2	270.196	304.793	286.357	200.95	227.481	28168.8	30978.9	20006.6	19594.4	20554.2
RORC	chr1	151802348	151806349	531.676	300.063	496.491	5186.38	3700.81	2860.14	140.369	195.818	173.043	154.586	89.805	3062.16	13016.9	37610.8	10707.6	314.124	284.579	182.009	124.253	257.584	145.352	5509.14	6725.48	5161.73	8446.45	11000
FLG-AS1	chr1	152283934	152287935	351.502	84.844	213.822	95.733	130.545	70.731	772.795	1583.17	343.063	1547.4	2082.68	120.343	86.231	168.952	68.261	41.737	960.115	1332.89	528.989	1783.72	502.49	121.248	64.871	57.536	162.358	98.68
CHTOP	chr1	153604457	153608458	126.942	226.723	86.927	6683.91	7700.05	5475.89	165.891	311.949	202.18	138.889	221.651	15334	28103.1	23310.7	14610.2	21758.3	193.417	130.817	225.545	176.425	243.804	22329	24445.1	21022.3	20665.6	22273.3
GATAD2B	chr1	153893451	153897452	125.657	138.119	98.728	9692.59	8220.09	7145.81	143.833	346.208	351.226	96.811	283.506	22590.3	33118.2	32659.2	25859.7	27023	301.219	143.375	207.335	284.27	347.115	29198.5	30716.5	24721.2	23537.2	24907.3
NUP210L	chr1	154125592	154129593	149.021	96.157	69.513	127.25	135.767	90.024	101.888	165.253	989.109	126.482	49.64	219.176	258.143	299.607	220.175	207.25	152.628	222.964	100.632	150.689	178.251	8680.26	1792.73	72.954	727.731	401.719
IL6R	chr1	154375668	154379669	186.598	137.767	60.386	8521.51	2985.84	7972.9	315.663	217.146	787.217	155.944	763.8	3150.47	12703.5	5610.45	6836.44	8572.18	6548.7	4618.73	1114.4	927.549	6627.86	2826.95	3867.32	7260.02	5631.93	2391.03
KCNN3	chr1	154840754	154844755	1132.3	756.764	1312.1	3418.45	2451.35	2228.3	1649.57	8037.66	2867.36	1502.87	2482.06	397.897	640.494	552.169	267.767	182.56	3370.13	4211.03	356.797	2350.16	660.857	2159.22	969.355	6835.38	467.583	6213.08
PBXIP1	chr1	154926639	154930640	99.345	61.794	59.235	3087.12	1556.12	488.708	146.847	11.924	142.347	14.181	112.086	3914	5627.83	7287.74	4342.26	6101.92	175.045	182.606	158.235	162.16	214.047	7752.45	6433.1	3578.74	4339.13	5055.08
EFNA3	chr1	155049347	155053348	1307.6	398.663	667.647	7018.41	4555.27	4724.6	1185.01	13563.3	2745.01	1892.11	2565.78	6826.22	2480.55	11891.3	4465.51	12035.1	5958.09	5470.32	560.389	2915.96	8997.28	6286.84	5945.04	34226.4	2013.94	3478.64
ASH1L	chr1	155530324	155534325	65.662	79.613	40.099	11395.3	11273.1	12702.9	288.855	214.459	152.319	356.271	203.173	35443.1	55233.8	52546.3	47340.6	42477	324.501	270.518	262.541	157.529	254.497	48115.9	46392.2	36400	34131	39653.7
MSTO1	chr1	155577960	155581961	82.787	147.069	81.654	2438.77	1054.82	2228.12	252.007	144.093	167.766	90.531	225.329	5590.28	10455.3	11955.3	8703.72	9570.69	858.202	286.836	434.662	206.796	180.942	9369.7	9077.45	5898.35	9090.29	6956.31
SYT11	chr1	155827259	155831260	388.358	191.776	208.652	2410.24	1767.64	887.125	529.537	1792	1366.93	792.358	449.665	1954.99	2294.55	2560.7	2819.61	4561.35	384.932	157.933	332.555	131.209	838.343	8354.75	13482.7	9331.28	14569.7	1720.35
LMNA	chr1	156050336	156054337	411.344	288.402	429.713	9958.3	5603.93	8825.41	206.548	425.476	308.061	258.776	156.693	28951.3	25235.1	28688.3	25032.2	29651.7	316.762	210.964	319.026	118.737	270.56	32869.6	36560.7	22465.6	32692.3	36208.3
IQGAP3	chr1	156540396	156544397	401.211	440.352	501.025	1109.35	1251.39	958.122	295.237	383.659	293.102	167.614	344.836	5167.55	4866.37	5392.64	6332.46	5029.86	293.192	338.909	696.747	244.901	641.438	9940.44	11182.3	9698.84	9525.74	7464.72
PRCC	chr1	156735273	156739274	69.064	105.3	60.961	9989.89	4379.08	7421.48	233.406	309.094	275.018	197.81	150.146	25790.2	37525.3	37188.4	31281.4	34851.4	438.601	270.24	340.48	203.845	311.524	31068.8	26815.4	25149.7	27175	25456.6
LRRC71	chr1	156888423	156892424	1745.07	1129.54	1809.13	517.852	643.435	533.718	1447.46	6029.69	1152.57	1216.82	3116.7	336.467	2115.21	136.725	167.772	51.743	2469.41	2507.72	4304.27	1869.41	2297.82	570.107	647.388	290.18	659.868	81.702
FCRL4	chr1	157565870	157569871	280.542	117.856	96.564	27.999	62.662	25.72	729.764	560.5	504.036	887.395	871.551	92.592	37.478	240.373	28.268	22.756	1566.37	1201.23	637.356	175.633	1008.08	196.239	6.973	15.733	86.878	56.257
CD5L	chr1	157809634	157813635	255.894	205.334	232.993	36.68	83.548	56.196	404.101	511.629	1700.32	531.954	573.788	109.898	48.906	150.53	114.764	34.12	1441.47	532.002	379.101	243.323	907.459	177.285	58.87	31.046	138.067	18.99
SPTA1	chr1	158654506	158658507	27.595	119.871	154.62	6.969	99.214	25.72	195.962	226.131	372.833	180.592	656.867	27.972	18.163	71.419	13.103	57.166	623.475	265.438	451.747	403.066	620.674	85.466	34.273	76.388	90.948	52.568
IFI16	chr1	158977681	158981682	60.712	150.593	152.556	699.557	2446.7	264.391	964.957	707.531	1383.01	530.907	1551.8	104.808	70.261	109.628	119.898	15.139	1097.09	542.762	558.721	155.372	1341.04	1050.11	347.868	131.682	5460.44	55.376
FCRL6	chr1	159768300	159772301	338.419	62.22	124.054	131.669	271.538	69.279	364.633	485.179	783.404	121.877	2268.13	50.988	59.216	115.74	32.028	32.796	366.502	256.799	354.9	257.27	1913.46	273.024	85.793	83.15	235.155	56.969
IGSF9	chr1	159913386	159917387	706.556	466.502	820.881	3914.59	3736.72	3158.58	180.187	176.253	372.683	228.686	190.079	9507.66	10429.5	13308.3	8296.01	10040.4	346.048	210.124	418.38	134.475	195.555	12950	12379.4	9639.03	8073.53	9676.75
KCNJ10	chr1	160038051	160042052	644.632	367.901	894.795	2356.14	2600.49	2448.38	1431.09	1592.24	1715.03	451.518	2502.93	820.677	4349.05	373.68	1485.24	3182.33	4650.48	3361.67	5294.95	1777.35	3255.12	4069.21	4068.84	2155.92	3103.33	2744.37
CASQ1	chr1	160158284	160162285	450.016	174.923	174.5	113.344	162.165	65.268	207.093	143.001	191.617	113.818	287.716	65.903	97.39	160.446	88.884	26.115	826.831	1056.05	3010.02	551.225	1485.41	291.732	117.362	18.116	257.722	92.476
COPA	chr1	160311354	160315355	113.107	104.063	69.109	8253.87	7487.53	4636.29	171.881	294.567	237.474	237.168	243.163	23827.8	33709.1	35250.2	29580	29010	309.135	259.6	289.257	159.741	228.203	28541.3	27037.6	19451	20146.8	21548.8
CD244	chr1	160830692	160834693	1055.53	588.463	530.845	361.662	352.013	114.599	431.158	508.606	571.495	769.07	2315.55	99.939	41.404	122.065	119.815	20.143	569.633	368.906	2703.78	630.966	1151.31	286.473	189.126	41.698	207.09	100.901
PFDN2	chr1	161085866	161089867	174.953	135.985	44.427	8329.54	6041.07	6896.83	88.188	232.597	175.586	74.886	138.395	17308	28219.7	27405.3	23033.4	25900.4	212.368	197.288	231.923	135.842	111.361	24891.6	23633	16535.8	19388.8	18960.2
ATF6	chr1	161734033	161738034	74.434	110.688	77.427	4310.85	3053.8	909.939	200.764	203.291	470.108	125.384	149.207	8783.24	11979.3	16021.3	16527.6	16004.7	240.847	190.729	331.086	142.317	407.853	20282.1	18952.5	11530	12280.4	13881.8
NOS1AP	chr1	162037580	162041581	555.831	158.379	224.272	8182.99	6360.25	9095.75	460.739	339.743	1094.69	276.781	1869.86	13004.4	28447	13442.8	11669.9	10561.9	245.066	196.605	386.1	281.48	251.86	29944.5	20305.2	21344.4	18195.1	19740.3
DDR2	chr1	162600227	162604228	133.709	90.5	149.988	2054.4	1496.96	395.641	103.718	229.742	316.273	74.204	107.23	144.996	167.723	250.63	167.694	41.64	247.373	71.466	81.457	162.74	325.623	161.334	82.116	69.626	9395.17	63.215
RGS5	chr1	163289581	163293582	37.69	45.91	55.822	3362.66	1932.1	2562.1	138.638	108.489	191.913	159.61	86.941	10128.7	11725.2	12896.1	14915.8	13910.9	136.223	136.695	163.378	71.629	123.19	18136	19233.2	15299	12981.1	13841
NUF2	chr1	163289722	163293723	44.154	60.206	54.571	3366.05	1927.59	2574.13	138.836	108.489	191.913	152.232	86.941	10136.9	11725.6	12903.3	14915.9	13918.6	134.201	136.695	164.731	72.472	123.19	18166.4	19262.1	15393.8	13005.4	13852.4
LMX1A	chr1	165323952	165327953	2612.59	514.466	714.272	2866.37	973.058	2006.27	826.562	897.975	3237.22	1478.9	3658.22	1286.08	6530.59	343.121	296.962	434.229	1299.75	2882.58	211.122	3485.23	484.255	2573.29	2262.87	74.741	639.426	24.481
RXRG	chr1	165412592	165416593	1158.58	444.071	745.177	913.773	656.814	430.83	1210.05	2153.24	3026.87	1876.94	3523.45	589.24	2012.67	197.758	108.13	603.749	587.017	1354.12	980.826	898.762	4047.59	2854.42	1061.49	1635.59	2620.93	395.096
LOC400794	chr1	165549392	165553393	369.797	110.958	186.978	99.935	83.549	160.758	212.483	291.964	953.911	716.789	549.464	22.263	37.209	47.313	103.683	37.961	606.723	845.075	104.034	120.685	706.008	105.259	27.511	55.924	211.9	37.099
UCK2	chr1	165794731	165798732	93.865	116.15	63.767	10694.4	5797.21	11298.1	339.108	149.467	336.903	372.809	250.179	17932.8	26354.2	22699.4	24540.5	29130.9	482.623	344.987	233.313	263.743	448.355	30694.5	29867.8	26671.5	21925.9	24723.1
FAM78B	chr1	166133992	166137993	645.767	209.677	267.416	9085.16	5289.83	9719.32	509.21	5806.92	955.964	1714.03	2828.35	1267.05	5498.82	2889.12	9968.46	12392.8	2686.17	1034.97	1465.17	1694.98	1102.45	11411.4	1711.46	16670	3765.32	6960.17
FMO9P	chr1	166571152	166575153	220.13	273.251	233.603	56.843	73.104	51.442	95.112	654.63	599.215	98.538	164.704	28.061	15.392	114.586	86.656	66.363	1405.25	587.435	1478.55	1187.18	1165.93	117.45	16.735	16.048	113.856	69.503
MAEL	chr1	166942818	166946819	612.536	369.296	585.11	4478.98	3483.14	4430.52	1269.74	3120.23	2579.05	1327.92	3015.56	2921.59	5160.49	4906.2	3469.98	4038.94	601.749	4925.4	319.371	281.534	4495.64	10932.5	3411.51	12810.1	12876.8	2857.39
POU2F1	chr1	167188065	167192066	110.385	79.19	69.108	14586.7	9764.77	17426.3	206.795	173.65	297.259	158.877	199.723	30871.4	14735.4	42202.7	37532.1	36297.9	379.269	419.936	212.939	263.217	301.24	40693.9	43958.5	33929.6	27954.6	31942.1
RCSD1	chr1	167597429	167601430	801.898	377.123	510.117	3116.34	2908.23	3589.51	1012.74	3981.25	1240.08	1168.21	1995.62	594.242	2118.48	434.288	476.538	1971.67	1713.57	4654.64	1818.96	1836.3	2808.52	1761.68	625.371	172.613	1341.39	1658.81
MPC2	chr1	167904307	167908308	99.346	45.25	21.064	13882.1	7917.23	12983	151.201	313.208	397.322	241.404	138.566	28904	67887.1	58448.2	52198	48854.5	264.071	224.724	403.614	148.159	209.763	46405.1	44066.5	33952.6	31398	32276.8
DCAF6	chr1	167903796	167907797	99.346	45.676	24.681	13950.3	7995.34	13008.6	174.645	313.292	392.385	231.514	126.522	29251.8	71105.6	61443	55341.8	51461.8	269.559	249.801	416.643	137.107	209.763	46964.9	44589	35249	31774.5	32718.8
TIPRL	chr1	168146082	168150083	246.744	249.385	201.414	6277.85	3888.37	4774.32	286.627	684.607	614.657	153.903	228.43	12019.1	21429.4	19059.1	17434.3	19385.6	342.18	438.215	353.046	648.752	491.848	19772.9	18829	15414.5	15147.4	14476.1
DPT	chr1	168696442	168700443	432.136	333.847	265.693	1175.85	334.2	77.16	763.102	525.904	1120.95	349.68	65.544	155.618	130.209	202.206	254.993	23.177	213.404	300.354	235.557	250.533	132.539	141.917	70.62	37.878	235.981	137.12
LINC00970	chr1	169054243	169058244	126.943	119.792	143.157	72.679	208.874	33.912	273.964	204.887	389.599	251.243	87.292	73.958	57.256	55.733	115.975	45.126	148.584	69.706	154.833	249.535	146.743	368.563	70.917	161.328	212.982	141.941
ATP1B1	chr1	169073946	169077947	227.123	141.721	112.724	12055.7	8079.03	14895	725.958	775.043	2779.08	1092.54	322.972	15529.4	27062.9	17564.7	14649.9	30915.7	282.501	222.445	423.602	334.376	306.667	45682.7	43048.4	38552.2	29561.1	36103.3
NME7	chr1	169335201	169339202	27.594	87.595	48.214	5800.88	2840.92	1061.01	160.548	101.772	384.17	166.52	179.613	11788	17372.5	17144.8	18256.3	17527.9	299.661	235.882	237.181	192.003	159.039	18115.8	17754.6	14616.4	12359	14524.7
BLZF1	chr1	169335116	169339117	27.594	90.501	45.34	5800.88	2834.84	1061.01	165.247	101.772	381.775	170.968	179.613	11777.7	17375.7	17133.6	18258.1	17515.7	312.717	239.281	248.624	192.635	155.889	18127.2	17745	14610.4	12359	14523.2
KIFAP3	chr1	170041879	170045880	44.154	84.847	69.108	4642.52	3107.87	2443.54	315.415	527.584	1500.87	221.415	153.299	7106.96	10289.1	4036.93	9396.46	10937.9	572.462	193.045	155.066	110.842	423.56	11989.3	10911.3	10177.5	8372.91	7463.46
METTL11B	chr1	170113187	170117188	223.269	184.611	202.227	36.4	114.879	38.58	460.143	1092.45	817.085	980.966	947.207	52.802	35.593	206.05	143.674	55.97	721.395	429.016	324.048	198.161	732.243	294.072	96.317	52.14	528.044	51.268
PRRX1	chr1	170631312	170635313	1305.45	688.615	993.831	7663.68	5540.34	8016.9	1593.28	11173.2	3630.68	2071.14	4631.1	1259.74	1529.24	1274.28	773.09	860.096	2752.43	1034.13	2059.7	3865.61	2531.81	1393.24	164.699	379.256	799.747	297.842
FMO2	chr1	171152346	171156347	55.192	90.503	100.419	150.368	266.458	122.175	426.063	159.543	308.113	51.231	505.322	43.994	40.596	79.924	87.549	43.351	210.402	191.685	577.085	608.805	618.35	93.776	138.704	16.013	126.545	44.519
FMO4	chr1	171281321	171285322	27.596	86.783	44.427	199.872	386.418	12.861	414.735	185.994	435.257	137.734	524.151	367.935	360.224	520.199	1081.01	382.811	506.255	1202.87	1147.42	902.966	1649	807.852	137.521	135.574	255.036	141.941
VAMP4	chr1	171709379	171713380	49.671	67.876	34.554	7983.71	8038.69	7780.92	286.973	109.917	271.303	214.139	304.616	12946.9	25733.2	26840	23246.2	21596.1	351.193	278.435	268.457	167.266	356.254	27846.1	27229.1	19738.7	19389	19412.4
LOC100506023	chr1	173444294	173448295	110.193	50.906	48.923	10980	5810.45	9123.1	150.66	145.52	201.738	141.295	114.595	14164.9	34854.3	22731.6	17098.1	28951.7	537.796	283.995	407.443	300.481	300.108	20162.8	21680	14936.6	14753.5	17739.7
LOC101928673	chr1	173428501	173432502	88.307	159.425	108.6	27.254	125.324	57.871	146.304	147.619	251.748	157.777	74.725	60.592	121.09	86.89	136.155	26.34	266.437	128.338	83.042	219.48	143.079	130.686	50.67	16.048	150.275	65.647
SLC9C2	chr1	173570233	173574234	77.268	107.472	123.411	77.221	136.984	32.15	186.86	625.157	894.173	934.074	400.259	352.933	34.015	162.497	90.177	52.227	1254.46	604.472	1112.05	900.178	1174.66	159.329	118.843	42.363	350.309	92.392
DARS2	chr1	173791796	173795797	131.215	101.814	34.554	6709.39	2515.52	2620.9	195.221	205.139	281.322	123.083	246.03	16290.9	25229.3	19280.8	16489.2	22160.2	178.857	90.662	207.024	138.474	298.713	23718.1	22725.8	19438.1	18675.5	18167.8
RC3H1	chr1	173960210	173964211	149.02	135.754	74.046	31.795	147.499	77.161	5.787	28.802	171.137	94.874	28.709	49.173	113.47	163.866	94.34	73.108	75.103	29.234	48.712	92.001	17.199	188.474	85.497	63.703	140.488	112.01
RABGAP1L	chr1	174126551	174130552	90.955	78.491	49.363	8067.84	4358.12	8970.09	99.07	247.712	353.182	172.797	57.125	14135.9	19772.7	17079.8	15828.3	18521.3	483.779	342.429	201.691	196.161	255.892	22696.2	23465.4	18475.7	15448.4	16690
CACYBP	chr1	174966570	174970571	55.19	56.563	47.098	7749.64	4637.03	7279.17	164.804	283.651	255.512	128.525	149.617	16698.2	22675.7	31125.4	21112.1	26675.8	199.078	258.28	116.676	145.156	135.224	32092.3	26540.1	25144.1	21866.9	26661.8
TNR	chr1	175710752	175714753	557.457	466.23	780.308	143.244	164.597	44.438	1077.38	2784.35	2245.61	1334.73	1647.22	104.055	130.862	183.825	122.77	54.486	2196.09	2259.71	166.509	1406.66	2391.11	2050.57	303.279	5693.32	646.878	277.007
PAPPA2	chr1	176430306	176434307	171.099	162.099	216.833	13.813	107.511	41.178	487.251	893.525	297.849	175.361	290.113	49.129	48.022	83.386	96.483	62.298	1186.99	456.573	481.824	604.594	685.552	191.229	38.753	26.56	29.884	36.093
ASTN1	chr1	177132040	177136041	1688.93	891.665	1587.09	672.302	877.276	643.034	1528.23	7695.48	3509.4	1528.15	3207.09	111.801	283.463	177.886	76.023	524.831	620.816	1136.16	1656.54	2523.79	830.384	10366.8	52.829	2936.67	480.058	2019.91
LOC730102	chr1	178005142	178009143	354.108	232.457	148.297	3674.95	1465.99	4051.13	582.366	249.811	382.755	146.002	116.411	1553.77	10559.4	11079.5	5463.86	3436	422.081	302.313	456.734	289.01	573.101	4964.41	3780.89	53.366	6818.2	80.864
RALGPS2	chr1	178692281	178696282	199.717	122.619	138.693	11154.3	7299.47	14354.2	317.494	163.825	177.543	296.456	216.623	21622.4	41963.4	41873.7	27633.4	21376.2	437.679	630.268	580.219	98.422	193.905	34900.9	35568.6	24223.7	24190.8	27552.2
FAM20B	chr1	178992938	178996939	82.786	71.243	44.427	8267.5	5054.99	9370.27	889.329	1234.86	205.893	85.612	149.795	13616	17551.4	20685	15570	16142.3	1255.04	979.257	324.474	199.005	329.858	23245.1	22069	17916.6	18164.7	16892.2
ABL2	chr1	179196819	179200820	115.905	158.381	113.165	8281.81	10165.7	10699.9	224.455	243.765	229.407	139.721	246.846	16481.7	25905	29847.6	25513.2	21795.1	511.452	502.128	188.197	270.533	243.133	23583.2	23478.2	18069.3	17070.5	19966.7
AXDND1	chr1	179332854	179336855	152.004	247.102	217.207	5548.58	4603.98	5245.9	595.471	774.119	287.676	186.716	342.732	9622.38	17833.9	13509.5	10551	14907.6	4298.07	4051.33	2616.56	1055.13	373.3	15175.2	11885.7	8876.68	8560.26	9345.5
TDRD5	chr1	179558747	179562748	1364.31	264.186	491.725	2110.25	475.548	1031.94	1271.62	377.949	896.765	1078.56	94.661	548.077	1341.09	175.832	122.61	2489.72	2944.76	1979.03	857.922	304.009	255.994	354.405	152.99	2535.96	834.958	63.467
FAM163A	chr1	179694897	179698898	176.618	255.277	423.56	53.42	114.881	32.151	594.531	244.689	1635.4	1356.18	1098.93	71.745	12.198	69.837	147.15	37.574	908.581	902.831	511.552	265.27	826.1	248.809	41.839	57.676	162.144	69.294
TOR1AIP2	chr1	179844941	179848942	49.671	162.101	78.981	2652.87	4033.15	1196.05	445.75	162.062	249.01	93.723	168.214	6093.88	9011.8	9423.85	9849.38	8031.53	110.168	182.852	274.602	86.524	418.134	10543.1	10626.7	6904.52	5599.76	6745.96
CEP350	chr1	179921907	179925908	88.307	79.654	78.982	8131.22	3635.22	7890.05	227.819	228.986	292.026	251.086	173.414	17674.2	31584.1	25549.3	22703.9	23801	290.877	317.35	329.274	281.22	263.171	28277	28550.4	23405.7	14265.9	22689.1
LHX4	chr1	180197432	180201433	4250.37	858.463	1024.6	10116.3	5585.26	8665.44	1562.91	3648.82	5047.72	2541.19	4949.32	7477.95	17195.1	9236.13	10529	11907.1	3744.96	4664.68	6792.6	873.337	4071.66	22562.8	18986.4	12330.6	12020.7	19534.5
XPR1	chr1	180599145	180603146	118.36	106.732	67.79	5679.1	4419.28	7913.93	446.839	107.817	337.781	108.745	123.073	10723.7	21435.4	25093.6	14997.3	14030.8	155.98	133.094	139.176	41.526	193.336	22471	20946.3	19803.4	9388.98	17766.4
MR1	chr1	181000560	181004561	86.228	130.639	136.293	1482.56	865.902	233.383	88.781	71.375	374.836	74.57	203.231	1983.4	1609.93	1077.29	1124.23	752.837	189.487	165.852	64.446	179.264	180.113	2927.32	2327.62	1959.9	2139.45	2321.4
CACNA1E	chr1	181450685	181454686	4059.65	1398.46	2208.62	1244.76	931.427	1523.2	1373.37	6585.65	4611.38	2119.66	3442.77	873.967	845.154	189.851	91.914	544.779	1388.26	2499.44	1801.56	449.38	253.047	3419.06	96.4	2583.79	5045.26	147.181
LINC01344	chr1	182281196	182285197	170.342	272.865	302.04	40.881	87.482	104.028	327.636	158.032	186.976	59.552	147.34	51.165	145.716	170.276	144.805	108.711	160.196	238.122	108.248	285.321	46.95	481.547	104.387	55.994	95.711	75.666
DHX9	chr1	182806438	182810439	157.942	287.936	173.048	7987.44	7170.35	7634.3	436.547	193.047	474.265	138.361	224.338	18221.5	30599.8	21628.6	20293.5	24886.6	374.824	503.445	174.086	275.85	483.582	25157	27665.5	19300.2	14702.7	20094.5
LAMC1	chr1	182990594	182994595	292.527	107.47	138.22	13171	7442.89	15773.7	320.857	176.169	228.48	110.313	124.71	22454.5	47447.7	39580.6	29213.9	42485.7	1668.28	6271.29	1096.38	305.374	748.775	32000.5	11024.7	21170.5	19419.2	25814.6
NMNAT2	chr1	183385634	183389635	2479.26	1761.79	2602.66	1694.38	2339.4	1061.54	1051.37	1182.47	1297.71	368.048	3471.07	1024.14	13847.2	2927.8	6524.37	880.561	3449.97	2928.45	487.39	336.59	2954.39	4614.1	314.987	15835.6	10061.8	569.274
RGL1	chr1	183603181	183607182	77.27	69.037	83.918	8567.31	6394.73	10158.4	310.964	278.948	214.936	244.019	445.456	15788.5	25208.5	31143.1	22191.8	21235.1	693.38	1231.1	278.819	273.221	1023.52	30517.5	24404.3	28053.2	13851.7	21792
TSEN15	chr1	184018784	184022785	49.029	45.25	87.638	5142.86	1992.11	4461.7	478.151	432.026	293.543	271.078	419.264	9591.7	15713.8	16008.5	15235.6	14402.6	1304.84	509.686	428.785	302.953	780.539	17542.8	13824.7	12075.1	8004.94	13048.1
EDEM3	chr1	184722041	184726042	93.827	57.725	54.299	8503.71	4294.17	10164	349.498	111.764	266.264	161.338	179.493	18441.9	36506.2	41556.1	35557.4	26201.7	555.936	725.172	424.956	270.847	278.774	27193.4	26950.5	21998.1	13222.2	25555
FAM129A	chr1	184941718	184945719	160.061	107.47	115.094	8027.55	4628.52	8006.99	304.482	299.689	232.633	175.569	2246.09	16169.8	31079.8	41399.2	32376.2	8499.33	496.663	4048.93	359.811	732.332	124.895	25800.6	10997.4	25799.6	6642.98	35438.8
SWT1	chr1	185124191	185128192	135.638	47.188	44.426	10357.4	5942.5	9028.23	237.51	75.741	275.357	353.816	229.131	19496.1	34658.5	34807.8	25635.6	28989.2	464.428	348.585	423.754	146.003	221.747	34844.5	32675	23136.1	14885.1	26470.6
HMCN1	chr1	185701682	185705683	347.721	185.306	304.71	2816.4	1656.69	2308.5	1991.7	7201.48	4513.81	1840.62	3304.97	636.642	605.21	264.264	232.512	685.799	3610.7	3599.2	1666.09	1688.93	756.574	1814.45	1328.21	1835.5	269.154	4728.06
C1orf27	chr1	186342889	186346890	49.673	34.479	37.833	7840.49	4150.47	6269.6	180.585	107.901	247.35	225.757	199.255	22461	35578.4	33126.5	28374.8	29250.5	86.135	173.692	261.073	163.584	274.382	30759.1	30975.1	24101.5	12773.2	18970.3
PLA2G4A	chr1	186796031	186800032	171.097	174.614	166.994	2205.2	1643.46	264.127	285.248	539.423	436.479	445.133	1475.04	4315.4	2036.95	552.467	1206.64	64.135	1238.57	530.324	1768.43	1103.97	203.406	132.648	29.582	82.274	51.364	60.365
LINC01036	chr1	187257187	187261188	66.232	129.206	133.285	20.783	107.728	90.023	36.155	179.948	57.483	370.245	42.273	47.934	26.819	147.709	168.422	38.349	619.141	152.372	149.923	120.631	226.346	63.504	35.626	61.777	109.049	37.98
LINC01037	chr1	187410759	187414760	22.077	67.877	156.242	17.982	146.213	57.166	116.976	180.284	109.594	286.666	41.28	96.531	28.513	92.66	95.716	76.08	177.758	154.892	39.588	110.476	129.955	130.393	54.39	75.443	273.137	51.268
BRINP3	chr1	190445012	190449013	559.536	334.078	626.464	3986.8	1299.89	670.649	151.053	145.184	125.235	1332.9	101.793	15687.6	18856.6	29490.5	393.484	16973.7	1946.22	613.992	192.295	1505.19	388.489	3772.22	13513.9	9544.06	872.981	5320.77
LINC01351	chr1	190445389	190449390	356.529	279.566	508.833	3057.47	1201.96	643.431	113.215	137.963	106.414	1157.85	62.212	12501.7	15555.3	24154.7	367.847	14064.2	1830.62	542.562	191.483	1413.14	346.597	3583.49	11250.5	9431.72	834.611	5294.06
LINC01720	chr1	190592019	190596020	157.642	312.923	141.939	45.425	73.106	39.152	50.944	20.741	125.921	267.882	29.586	54.041	28.744	115.441	28.348	94.993	241.365	93.9	204.009	536.331	76.238	129.389	38.879	40.611	29.45	54.244
RGS18	chr1	192125591	192129592	100.745	230.907	102.313	24.671	115.095	43.381	117.764	500.209	893.637	522.217	1558.29	97.593	51.562	103.004	60.536	28.566	532.827	291.833	159.241	430.906	91.06	121.08	38.035	45.132	33.002	33.536
GLRX2	chr1	193073665	193077666	133.558	149.353	142.007	6928.59	4819.51	7229.97	197.151	152.238	252.478	79.333	166.4	10441.6	18952.7	24357.2	15426.5	15085.9	436.12	351.868	409.449	295.113	281.407	15835.8	14519.8	13086.9	7062.53	8291.13
CDC73	chr1	193089087	193093088	55.192	67.877	44.428	7726.93	5607.22	5915.94	213.672	278.025	180.865	201.214	168.971	15467	17409.6	21951.3	18186.1	18936.5	664.38	308.792	675.406	186.217	507.084	20511.9	19609.9	14805.9	8888.48	11620
LINC01031	chr1	193271874	193275875	67.102	67.296	69.446	113.001	156.653	79.497	132.26	157.36	130.37	158.196	65.72	119.945	332.136	272.9	120.343	71.852	248.008	75.947	71.753	243.113	89.872	121.958	72.394	89.248	50.021	35.255
KCNT2	chr1	196575561	196579562	844.463	302.89	460.615	2766.77	2610.94	2804.65	421.662	4601.37	2413.14	1033.56	2125.24	603.182	431.138	363.81	237.202	54.938	1433.67	512.166	154.137	1013.34	217.2	229.684	6970.1	6679.27	2420.21	33.913
CFHR4	chr1	196855143	196859144	27.595	56.174	73.471	30.738	55.365	32.15	267.039	630.363	624.534	450.942	149.268	74.268	62.145	90.181	42.623	42.319	927.124	76.665	215.26	211.373	144.937	195.364	35.754	78.806	94.022	56.592
CRB1	chr1	197168591	197172592	96.778	101.815	84.663	6615.43	4358.77	3644.83	153.822	279.368	296.668	279.346	175.75	13030	21773.6	18984.1	18197.7	17187.9	371.01	259.839	166.122	164.896	332.8	23135.8	20019.9	13785.8	10918.8	11166.6
DENND1B	chr1	197742623	197746624	77.269	39.592	6.728	7463.96	3517.9	9700.82	242.212	147.031	227.107	57.406	155.287	14601.2	24588.4	23766.3	22637.9	18752.3	492.735	273.276	219.67	157.844	1323.58	24922.7	24588.5	21524.2	11001	8996.31
PTPRC	chr1	198606097	198610098	2.192	33.936	24.681	18.168	292.138	57.872	611.202	107.398	436.431	192.108	83.553	110.561	35.016	99.416	112.456	58.78	840.987	254.559	140.49	505.169	42.973	142.331	45.896	41.663	94.152	25.781
MIR181A1HG	chr1	198904558	198908559	85.321	95.306	74.283	735.896	689.359	144.59	687.722	160.299	1368.25	279.604	1115.77	1343.49	2651.51	1396.01	806.045	93.863	930.304	331.147	99.859	570.436	69.265	202.212	295.25	9670	396.56	6793.25
LINC01222	chr1	198986093	198990094	9.828	67.061	45.408	22.493	52.217	12.86	193.192	74.565	451.779	65.151	212.471	38.329	39.211	53.681	106.028	35.83	346.858	151.331	74.227	151.162	34.502	81.209	47.629	11.283	60.155	64.18
NR5A2	chr1	199994729	199998730	1187.42	1000.3	974.422	2125.49	517.109	1054.84	790.058	156.688	725.041	1164.39	110.39	1750.24	6490.3	2476.84	32.755	4928.41	300.698	1565.85	267.336	1488.87	813.911	7710.78	4353.4	4403.6	323.418	2751.16
KIF14	chr1	200587862	200591863	150.569	303.28	175.278	4474.63	2639.34	3523.84	234.347	249.643	274.132	244.649	151.782	12806.9	17606	17403.5	15795.5	13888.3	297.118	147.495	263.856	110.843	270.817	17430.3	20030.3	12913.8	9100.64	10323.3
CAMSAP2	chr1	200706685	200710686	191.437	89.611	92.508	8903.21	6174.33	9774.15	324.315	173.146	289.73	159.138	102.202	17743.3	27242.4	26018.8	22386.6	25804.9	257.254	308.673	290.648	205.74	122.826	26708.2	25167.8	21914.1	13266.1	16429.6
CACNA1S	chr1	201079694	201083695	831.16	433.458	579.501	1391.58	759.462	1875.15	187.556	487.446	457.987	157.461	529.354	1625.69	2026.29	2260.45	1336.6	2003.08	476.442	660.145	223.919	510.013	739.994	2868.28	2398.41	2089.07	1084.02	1625.86
IGFN1	chr1	201157952	201161953	1408.27	390.528	485.673	95.545	130.617	157.453	622.577	1516.67	1177.94	709.622	1657.92	70.373	156.602	95.139	95.715	54.36	314.736	534.523	1063.33	441.907	364.724	261.455	141.833	57.466	278.857	133.473
CSRP1	chr1	201474387	201478388	154.162	68.767	60.724	7344.33	3180.84	6464.23	157.78	222.101	307.916	135.065	42.389	7122.36	8344.56	11963.5	8746.38	8550.94	134.201	40.99	260.143	149.739	237.553	11276.5	14949.8	16315.7	9843.57	8991.23
NAV1	chr1	201615449	201619450	608.342	247.838	433.737	6408.84	6172.62	6133.38	156.444	1569.23	2845.9	1389.05	1064.78	7023.93	11526.4	5725.34	3956.02	13523.2	219.295	263.597	252.141	157.161	222.832	39930.4	26702.2	28700.2	19501	29668.1
IPO9-AS1	chr1	201796687	201800688	27.595	131.454	105.253	4028.96	5566.52	4475.53	64.349	246.2	211.466	99.899	210.423	11155.2	17004.6	15616.8	14580.7	13083.9	285.388	200.046	207.646	161.003	131.817	17832.3	21940.3	15884.3	10298.1	10913.1
IPO9	chr1	201796287	201800288	32.623	140.21	102.785	4014.55	5566.52	4475.53	94.964	230.414	223.637	113.976	243.864	11152.5	16937.9	15612	14547.6	13054.1	287.815	203.045	217.891	182.055	168.079	17755.2	21898.8	15823.6	10256.6	10888.7
ELF3	chr1	201977689	201981690	236.499	126.649	116.074	5754.33	2437.19	4227.04	205.806	207.238	388.474	175.989	178.033	6800.1	37928.9	19028.6	36074.9	29733.8	250.843	323.19	142.501	103.21	305.424	46464.6	35810.7	31420.7	22860.8	47532.3
ARL8A	chr1	202111871	202115872	212.379	196.04	102.921	12723.6	6986.8	12508.8	283.166	425.728	349.562	176.408	144.477	27806.8	36262	39402.2	32240.2	35088.1	555.53	342.268	832.137	218.215	480.947	31630.4	32658.1	30398.5	16648.7	19980.2
LGR6	chr1	202161117	202165118	1792.48	516.906	567.091	3537.21	1401.11	1929.11	1807.75	9774.91	4855.31	1384.96	3382.72	667.67	1332.74	383.212	288.876	419.411	4747.82	5622.22	7806.67	2422.05	2417.92	1546.1	1222.35	570.376	373.655	1468.29
SYT2	chr1	202677551	202681552	2672.32	1048.84	1283.43	3164.37	1462.13	2597.86	1873.18	5869.23	3486.37	899.116	4153.31	1286.7	3578.69	246.526	99.193	1050.89	451.828	3072.07	1699.14	898.125	454.916	11899.4	4882.28	5408.25	2373.09	11347.5
KDM5B	chr1	202776598	202780599	86.984	92.204	46.692	14016.4	11739.1	18336.1	481.114	454.446	302.929	344.706	150.787	30915.9	56142.3	51663.6	43988	43588	859.993	490.009	1504.02	418.536	1211.59	42682.3	48718.2	29659.7	19698.7	23904.3
PPFIA4	chr1	202993648	202997649	286.591	204.598	405.535	2334.89	1486.81	2969.46	234.1	1298.09	527.156	226.386	468.081	8788.42	3783.01	4278.77	3490.4	12173.5	794.944	462.131	456.119	307.638	687.511	12514.9	13440.9	13429.9	4359.58	9304.63
ATP2B4	chr1	203593914	203597915	341.822	261.049	269.748	5439.27	4284.16	1512.72	418.148	383.659	757.301	154.533	3215.86	2260.96	5546.69	1345.36	1674.32	228.006	417.861	318.828	56.018	228.85	255.531	13343.2	10054.1	16937.9	5201.07	6168.01
ZC3H11A	chr1	203762664	203766665	65.018	133.739	84.525	5162.73	3773.06	3871.08	102.286	56.092	221.046	69.285	213.287	14478.4	19270.1	22785.1	15990.9	17089.3	173.371	233.524	209.808	159.005	258.832	18565.8	18255.8	15546.4	10484.7	11409.5
SOX13	chr1	204040245	204044246	647.695	375.378	523.745	14572.9	7453.69	18037.4	415.032	1045.85	986.418	160.185	3292.57	20362.8	27204.3	17132.8	25957.4	11017.2	244.947	235.322	220.594	252.164	596.343	42292.5	45513.1	32890	20925.3	23261.2
PLEKHA6	chr1	204327057	204331058	714.229	345.043	478.57	2168.83	688.143	786.573	38.381	143.925	104.607	51.44	2466.33	81.881	189.538	158.396	154.713	74.366	606.316	509.926	88.299	212.795	224.948	390.522	149.101	593.784	312.503	42.633
LRRN2	chr1	204652597	204656598	1673.77	663.664	744.907	3724.29	3191.93	5355.43	246.96	1622.88	2779.27	325.658	3821.16	12635.1	5805.45	1496.92	7960.39	458.177	566.397	386.821	317.012	171.162	122.931	15568.5	19055.1	25945.4	14596.9	19938.3
NFASC	chr1	204795781	204799782	1303.56	1009.25	1224.52	2644.31	4690.18	2585.01	487.84	477.369	1085.26	817.479	3161.2	1160.6	2267.47	348.294	334.853	435.484	256.677	222.083	205.091	333.799	2613.22	9816.43	9688.24	12429.5	5958.3	457.557
DSTYK	chr1	205178727	205182728	82.787	62.22	88.856	7835.95	6402.02	10115	520.141	242.505	525.104	181.431	306.071	14621.1	25006.6	23377.4	21855.1	23274.8	346.512	348.628	779.319	131.316	1225.69	25960.7	24136.2	18101.1	12552.5	12904.5
LEMD1	chr1	205389214	205393215	71.183	169.304	164.659	36.214	114.379	12.86	977.868	226.215	455.25	479.622	985.853	63.292	56.218	24.875	78.692	63.619	146.506	68.626	126.264	171.739	96.537	444.93	174.039	76.422	98.918	70.677
RASSF5	chr1	206678862	206682863	628.302	221.414	243.544	7857.39	4976.95	10900	809.1	1023.17	1453.16	495.792	142.776	5389.78	10063	4489.52	5652.09	16650.1	427.681	497.288	1064.14	271.588	1894.77	21051.5	17697.8	14763.2	8382.23	9040.57
FCMR	chr1	207093378	207097379	517.271	481.184	372.537	429.024	1354.97	226.998	161.488	275.506	443.91	151.183	82.91	52.891	23.126	197.16	97.253	55.843	466.448	210.764	160.748	194.584	492.005	591.361	142.341	47.129	186.395	45.022
YOD1	chr1	207224325	207228326	141.761	114.718	141.533	5576.14	3412.46	4555.65	230.688	172.726	195.678	165.995	229.074	8917.44	9439.16	13355.2	11029.9	13998.3	174.698	186.369	246.032	171.739	92.56	16267.5	18399.3	12245	10008.5	7040.62
CR1	chr1	207667472	207671473	1477.45	541.47	831.057	1160.63	1007.68	1438.11	1405.32	2427.82	3131.04	1286.32	2299.35	88.83	64.914	231.227	125.357	43.546	2750.82	2337.26	325.942	1224.92	1656.49	194.571	119.302	58.763	1454.38	70.132
CR1L	chr1	207816457	207820458	298.047	176.901	311.439	2675.58	1441.24	3112.29	622.581	1259.55	385.3	193.308	593.896	688.872	1495.69	70.179	110.917	334.746	147.718	71.106	657.229	122.528	67.869	180.038	1553.06	6393.81	3518.69	71.39
PLXNA2	chr1	208415665	208419666	308.025	106.231	84.694	10980	5581.26	13456.8	499.266	1233.93	2934.04	942.027	642.022	13334.5	8378.34	5896.98	5542.87	17498.2	349.401	699.457	128.815	141.633	389.054	35480.2	21455.4	36129.3	16844.4	25703.4
LOC101930114	chr1	209913907	209917908	195.026	130.096	120.233	112.348	120.744	65.491	441.148	229.826	411.892	344.234	248.897	100.559	46.06	153.522	104.088	43.287	2723.32	1625.48	101.173	395.485	1231.64	276.072	118.967	53.471	175.524	40.579
IRF6	chr1	209977520	209981521	456.105	310.524	413.485	8067.62	3153.3	2745.15	236.868	215.467	507.509	190.327	225.039	10797.6	13235.3	29742.7	22948.2	17021.6	315.954	204.246	136.083	138.634	210.848	18252.1	17480.5	17926.1	7083.93	8784.19
SYT14	chr1	210109518	210113519	1538.58	411.564	812.496	4315.45	768.545	1054.58	1003.59	2364.09	3219.13	1344.1	2358.87	106.711	44.866	194.639	67.048	52.001	1490.29	1823.29	191.367	778.177	196.539	122.085	52.7	11407.6	155.127	10195.1
KCNH1	chr1	211305457	211309458	638.622	181.006	328.987	3029.9	1859.42	3105.86	2204.53	3483.48	3953.31	1921.06	2441.36	564.144	1787.27	970.39	944.66	3061.74	712.906	674.823	220.091	428.17	626.456	8594.42	7861.9	8766.09	3593.74	3346.59
LPGAT1	chr1	212002114	212006115	93.828	73.531	44.427	8299.3	6852.68	9767.72	317.246	206.23	707.833	262.495	213.289	18070.4	13010.5	17274.7	12885.1	21395.1	247.84	142.255	165.813	113.421	388.279	34850.3	34678.8	23019.2	16715.9	13185.3
INTS7	chr1	212207002	212211003	55.193	77.639	83.919	4883.28	1848.54	1131.74	237.712	64.321	261.426	197.443	77.295	13099.1	11998.6	18117.1	17326.5	15921.7	113.983	186.409	205.749	62.472	107.696	17954.6	22465.6	23814.4	11085.1	14953.7
PPP2R5A	chr1	212456878	212460879	93.6	114.019	115.397	13906.5	7625.59	14964.1	191.762	358.048	413.796	273.219	165.756	27529	27825.3	35556.9	33684.9	33391.1	161.699	243.558	330.196	171.162	234.764	42430	41303.6	29009.8	19559.4	24807.6
RPS6KC1	chr1	213222574	213226575	126.943	139.9	177.712	6974.7	4754.63	5401.5	345.341	1418	384.808	92.05	267.605	12077.3	12981.1	21380.8	17427	19893.8	318.494	462.491	480.978	249.478	325.466	18209.1	18290	14541.9	9289.89	10379.2
PROX1-AS1	chr1	214157496	214161497	1388.88	604.931	1096.11	2752.43	3569.11	2443.32	654.58	5722.36	1281.72	1774.26	1980.3	2201.21	507.862	4434.9	597.885	3077.52	228.082	151.733	384.977	146.528	282.284	10228.9	9235.98	7185.03	5495.95	4388.76
PROX1	chr1	214159277	214163278	1155.52	762.227	1365.83	6160.36	8379.18	4391.94	803.959	6115.92	1996.94	2211.5	3176.34	6484.57	791.515	11489.1	852.264	3998.85	238.248	148.131	304.101	154.793	290.808	36509.2	37431	31458.9	20656.2	18977.1
PTPN14	chr1	214723024	214727025	579.534	192.434	244.66	12523.2	4832.24	10714.4	169.451	307.582	264.948	154.9	180.841	19217.2	12734.2	33508.7	24499.5	22771.9	6312.41	2648.02	963.504	1831.72	3511.69	6025.51	13344.6	6274.74	3197.87	4861.7
CENPF	chr1	214774531	214778532	182.139	130.098	177.612	3420.56	2219.23	3138.02	421.018	251.322	258.934	129.466	249.597	11133.4	10051.6	17217.6	14940.5	11331.1	665.359	183.927	297.027	132.952	391.583	18600.6	21720.4	19226.6	10474.2	12630.3
KCNK2	chr1	215176884	215180885	11.038	70.935	74.519	23.646	115.379	11.583	622.679	577.546	1209.87	682.824	586.006	76.57	40.71	144.76	44.118	61.841	973.054	156.454	1498.69	343.114	126.859	75.407	75.778	33.078	76.31	50.22
KCTD3	chr1	215738721	215742722	171.099	140.287	108.738	8559.9	5617.6	8685	257.991	203.459	237.277	111.728	103.14	15086.9	22783.8	33257.5	25143.4	23947.5	397.353	201.526	405.702	211.27	472.064	23492.6	26572.6	17573.8	11682.4	11308.8
GPATCH2	chr1	217802444	217806445	93.185	105.573	83.816	4062.28	2866.09	3315.42	96.053	61.886	147.97	120.57	99.452	11983.4	9886	14253.9	11221.3	11196.3	342.644	320.112	119.575	145.055	151.55	14101	14417.9	10925.9	7665.32	9641.95
SPATA17	chr1	217802665	217806666	104.866	118.785	98.153	4062.93	2872.03	3318.06	87.397	55.168	147.188	125.123	99.452	11969.6	9886.5	14241	11218.3	11186.9	319.939	324.232	115.245	164.53	140.136	14115.7	14407.7	10902.6	7650.47	9641.95
RRP15	chr1	218456628	218460629	263.756	231.914	192.522	5901.87	4487.74	3647.64	491.501	952.051	353.623	179.339	366.408	12976.4	8363.03	14630.7	15400.2	15628.2	664.722	398.261	481.826	582.695	526.249	17185.9	14972.9	10464	7391.15	9172.03
LYPLAL1-AS1	chr1	219345130	219349131	55.193	45.871	44.8	4492.61	2773.17	3954.68	182.162	204.467	210.733	141.293	130.735	11833.4	10144.4	17041.3	12972.2	11711.9	627.807	317.953	174.434	214.636	309.247	10782.3	11209.1	8922.17	4411.33	5720.31
LOC102723886	chr1	219728666	219732667	49.673	138.543	72.897	42.188	133.837	38.58	363.545	943.991	50.933	45.789	1072.79	148.581	68.146	533.62	443.949	52.451	535.894	481.489	439.219	772.068	786.071	114.275	61.45	30.905	102.943	83.547
RAB3GAP2	chr1	220443843	220447844	44.153	79.149	44.428	6136.69	6971.71	6456.09	202.001	153.749	238.647	110.419	244.862	19879.1	14664.7	21656.6	16242.2	16648.6	311.964	208.808	150.66	222.69	204.701	16178.3	17034.7	16201.3	9341.73	9903.75
MARK1	chr1	220699524	220703525	480.186	214.285	335.683	11093	9224.84	12916.7	815.285	222.94	1302.74	554.507	165.232	26923.4	25833.3	19112.4	25556.7	30486.8	345.589	259.64	135.465	127.687	219.215	45384	45869.1	38877.5	21202	26419.8
2020-03-01	chr1	220958038	220962039	345.565	193.945	212.166	7956.43	3291.93	6189.71	141.755	127.802	130.661	85.926	81.854	11066.9	17398.8	38416.3	11162.7	15305.1	162.392	142.975	253.343	300.271	95.659	16495	16038	9625.53	4879.35	11221.8
DUSP10	chr1	221913518	221917519	193.174	113.125	131.832	13593.1	7754.85	9864.18	453.171	204.215	1696.75	209.061	359.22	15962.1	21943.6	15989.6	23169.2	21542.9	261.528	107.743	331.007	145.477	480.122	38518.9	35761.9	31733.1	19378.9	13144.6
MIA3	chr1	222789443	222793444	104.866	80.08	64.173	9499.5	6235.06	9008.94	426.557	56.344	1336.87	195.25	186.625	26311.4	31092	21235.3	27205.1	30996.8	1692.43	893.348	659.087	382.745	1325.85	24001.8	27499.4	19580.3	10797.1	13375.8
DISP1	chr1	222986430	222990431	11.038	73.534	81.449	5228.51	3404.66	5350.06	384.122	117.138	179.105	110.051	109.511	11267.4	10196.5	11520	11350.1	12688.9	329.936	340.828	286.784	205.899	791.801	13229.8	15606.9	11239.9	7587.54	8325.75
SUSD4	chr1	223535544	223539545	1324.5	386.033	664.03	7370.43	5200.85	8983.22	2776.71	1166.68	2230.26	1652.02	1659.67	4346.78	5473.35	1707.33	6431.6	14675	3246.85	1488.75	1352.35	1889.83	3317.42	16910	19821	16982.5	3677.58	5852.36
CAPN8	chr1	223851436	223855437	490.921	358.642	332.065	54.508	170.461	38.095	419.982	236.627	179.206	219.844	953.815	107.375	15.123	92.447	105.381	31.537	219.237	59.706	296.522	328.905	522.894	212.815	213.682	60.129	184.617	48.921
TP53BP2	chr1	224031674	224035675	55.192	56.563	59.235	9330.68	4511.7	10491	191.116	81.199	144.792	120.308	124.769	23424.4	20978	7723.22	18809.9	23430.7	115.54	227.922	404.583	68.737	225.258	28328.1	31295.2	22092	14538	20607.4
CNIH3	chr1	224620341	224624342	66.229	33.938	48.247	13639	11359.9	14554.6	129.536	193.635	286.354	161.23	105.709	40090	31361.3	18622.3	37096.3	34516.6	230.678	246.159	258.674	104.578	220.871	26470.9	31102.6	25605.6	17380.7	19142.5
ENAH	chr1	225838845	225842846	193.176	175.349	187.586	13238.6	8333.61	14402.9	395.004	115.291	259.519	250.248	182.476	36793.3	32198	15397.3	34792.5	40644.7	308.499	165.09	540.897	186.478	319.837	46972.3	43422	33995.3	19343.4	25733.1
SRP9	chr1	225963514	225967515	55.192	89.999	88.279	5244.22	3368.18	2918.28	192.401	118.985	116.926	213.983	140.031	19219.7	14981.9	6006.27	13047.1	25706.2	178.339	168.97	129.047	123.37	176.599	23344.3	24432	20357.7	11868.9	15593.4
ACBD3	chr1	226372423	226376424	82.788	144.78	88.854	9088.58	4390.53	10198.6	96.645	72.634	237.57	129.569	146.227	31063.7	22130	10798	23339.7	27852	264.995	213.805	132.179	153.581	244.113	26359.7	23699.4	19581.2	13807.8	14936.4
STUM	chr1	226734500	226738501	815.696	163.223	239.048	4805.46	2736.26	5825.91	2417.61	2874.03	1313.55	2182.19	1955.92	1944.72	2388.13	677.23	1203.93	4609.7	210.808	653.504	156.689	276.059	104.08	17555.1	11432.1	20639	4853.75	21432.9
ITPKB	chr1	226924876	226928877	59.123	103.442	57.209	13660.5	6616.76	15184.1	143.485	179.444	156.474	138.256	107.288	29116.9	19646.8	13077.1	13038	23557.1	545.656	260.639	261.148	291.639	290.551	24186.7	19231.3	22240	10268.6	19906.4
COQ8A	chr1	227125937	227129938	99.345	84.846	83.919	9016.31	4229.72	10898.1	271.838	110.337	62.178	183.838	30.58	14825	13208.4	5777.05	15643.5	17846.4	168.227	120.977	214.408	250.85	154.647	19342.4	17382.3	12482	9775.93	13129.1
CDC42BPA	chr1	227503826	227507827	259.41	152.723	197.46	11208.1	6825.42	12489.9	466.428	119.153	216.696	259.298	165.52	22520.9	19500.8	8725.89	23192.7	29138.9	266.326	289.672	271.355	178.634	182.23	32125	31261.3	28658.5	15326.1	19784
ZNF678	chr1	227749219	227753220	399.245	297.118	376.153	4030.89	2202.7	3470.33	270.704	145.436	141.125	84.094	201.364	9664.11	7130.26	3321.92	7044.77	11289.5	324.85	359.384	421.786	282.165	163.068	10727.8	9858.52	8226.23	5654.37	5786.12
SNAP47	chr1	227913868	227917869	264.777	304.751	415.849	4842.48	3813.62	4706.63	628.809	198.085	150.901	172.693	212.468	7149.67	9432.77	2477.48	5305.96	11464.7	848.321	696.298	1736.06	412.22	427.384	9181.1	7653	7791.57	3900.26	6014.5
WNT3A	chr1	228192722	228196723	2921.98	481.535	847.667	3435.9	1424.29	4300.41	2271.35	8805.31	1456.83	1705.24	2981.77	1036.89	933.767	221.78	1058.93	682.185	4336.78	6601.64	7787.65	1691.93	2883.68	1007.65	973.96	891.048	159.07	448.418
OBSCN	chr1	228393830	228397831	1758.11	357.017	540.211	206.001	256.373	511.389	1687.9	139.474	252.971	142.966	1410.49	101.621	80.69	70.649	139.755	78.883	3992.4	4057.41	2811.14	1742.83	2167.24	216.906	209.371	85.813	208.264	66.946
RHOU	chr1	228778393	228782394	1.361	0.581	1.86	9.676	6.08	13.962	47.63	490.133	0	0	242.224	1055.39	884.092	467.63	1440.56	866.226	94.225	125.779	121.78	4.526	118.802	2398.14	1558.17	1544.24	669.223	388.137
URB2	chr1	229759962	229763963	88.306	75.855	24.681	10466.8	6287.14	11336.7	238.652	113.36	162.192	205.241	136.873	27864.5	20233.4	10372.1	30204	30555.7	240.041	138.097	215.647	233.743	168.697	29194	27021.1	24198	22899.9	18281.4
GALNT2	chr1	230191535	230195536	334.716	174.343	136.598	42.467	176.041	39.727	734.415	199.849	88.866	170.177	232.702	57.095	50.793	42.313	55.278	13.331	166.033	231.001	316.975	282.849	233.732	133.858	99.23	30.765	146.596	34.039
PGBD5	chr1	230559674	230563675	1143.99	352.676	557.489	8080.19	4022.13	6057.53	2002.23	628.348	1256.5	1197.41	3323.03	2163.5	4697.77	1408.83	3782.47	5597.26	325.6	499.368	303.329	194.74	633.895	24557.5	19143.9	25083.3	19344.4	12515.4
COG2	chr1	230776201	230780202	108.344	132.305	110.056	5005.93	1983.1	4870.96	581.428	442.606	262.745	112.248	502.283	11149.9	8403.74	5124.05	12805.5	12297.1	653.398	294.475	400.25	117.054	612.461	13483.7	12130.6	8966.53	12643.7	8074.57
TTC13	chr1	231112618	231116619	66.23	96.157	59.236	9229.62	4729.66	9433.34	131.416	266.857	146.059	314.928	237.141	24180.5	16251.3	9643.79	25979.2	28117.1	163.606	260.359	379.3	194.161	276.087	28156.6	25324.6	22729.4	21293.4	16835.7
TRIM67	chr1	231296673	231300674	3835.47	626.936	1017.77	3354.7	1785.88	2992.19	1971.57	2724.73	1361.02	2278.48	3888.52	319.073	2321.49	261.015	570.226	805.839	3653.74	311.074	1853.02	1159.45	3423.46	14209.8	21378.3	14048.5	11066.3	6863.67
EXOC8	chr1	231471618	231475619	88.306	49.551	64.172	15142.3	6049.3	12230.6	375.417	183.894	243.291	326.704	292.628	35218.5	28092.4	16434.7	35352.4	37764.7	182.211	238.242	244.138	240.797	167.253	35322.3	34154.2	28849.5	28308.4	20191.1
DISC1	chr1	231760560	231764561	226.367	224.553	178.421	6941.07	3728.42	8803.74	628.763	189.016	100.891	82.943	1146.87	10191.5	14970.9	8103.79	16133.6	5866.98	955.201	706.578	413.434	561.596	223.813	13768.7	11405.8	10702.7	11179.4	12786
PCNX2	chr1	233429459	233433460	150.533	236.603	231.678	4033.81	4421.93	4694.16	503.722	322.109	201.691	97.909	213.111	7607.64	5311.13	2637.64	10559.1	9618.84	258.81	254.159	406.706	214.741	338.383	12105.7	8972.71	7805.69	8232.56	4679.35
SLC35F3	chr1	234038457	234042458	1948.34	479.754	932.528	3243.4	887.576	2064.15	607.888	930.22	151.974	395.625	3561.69	10120.7	4498.22	3335.51	6529.46	1258.05	4746.5	740.612	1550.07	1682.98	388.333	1719.05	63.056	51.545	3574.86	45.777
TOMM20	chr1	235290256	235294257	82.789	118.785	54.301	7620.24	4999.84	6404.64	140.372	96.062	136.628	129.623	97	28231.5	19003.4	8393.27	22130	24328.4	184.175	259.558	262.35	196.69	154.184	20785.8	18209.3	17063.5	16933.7	13352
ARID4B	chr1	235489534	235493535	73.261	64.196	50.919	16307	10442.5	15468.9	381.402	273.322	142.103	338.531	155.233	55853.9	46659.2	24386.3	55931.2	51489.6	339.582	300.835	585.748	145.95	358.635	51733.8	49596.8	43780.3	40852.2	31757.2
TBCE	chr1	235528674	235532675	124.373	157.412	93.892	4632.56	3245.08	3232.53	66.326	81.031	92.533	73.681	61.686	9759.85	8710.9	2517.32	9540.74	11423.1	163.491	163.692	202.076	244.636	232.749	11194.1	9245.32	7873.11	8657.35	6442.34
B3GALNT2	chr1	235665781	235669782	93.825	117.702	95.111	11869.8	8549.29	12359.2	156.097	182.803	157.306	190.063	155.812	31158.8	21286.5	11840	24018.2	27428.5	339.927	201.965	405.625	231.952	279.909	32150.8	29374.1	25018.5	22772.7	19502.1
GNG4	chr1	235812054	235816055	2074	1198.47	1570.42	11172.3	4634.6	9004.75	525.038	253.925	103.679	497.991	3979.14	12155.2	16918.5	5193.64	7698.73	7792.07	626.247	282.433	1018.33	393.384	237.343	35705.1	38307.5	33939.7	31657.9	19053.7
NID1	chr1	236226481	236230482	523.167	291.307	333.923	10191.9	4627.94	11771.9	339.159	1452.26	736.871	631.016	6067.72	4568.84	9787.42	159.506	240.193	2240.8	8032.23	6419.11	6392.65	1494.77	959.676	8708.03	6041.86	5828.72	11053.4	17035.2
GPR137B	chr1	236303831	236307832	429.037	204.834	196.68	10025	6945.74	12236.8	755.931	1090.35	1201.85	933.183	333.616	22915	18548.7	2582.03	9467.06	27082.3	1046.37	1048.01	2118.77	760.544	315.139	28606	23358.8	16995.6	14543.3	17669
EDARADD	chr1	236555679	236559680	873.082	519.539	661.662	7588.07	4883.53	9246.77	461.081	111.092	378.454	549.168	91.15	17866.3	22664.3	2342.21	5985.68	27422.9	667.726	207.884	547.01	399.485	205.009	23756.8	25580.3	17108.6	14799.2	15483
LGALS8	chr1	236679513	236683514	69.178	281.386	208.651	189.977	480.915	64.3	114.649	33.588	17.988	74.727	96.59	374.574	3305.54	99.285	329.595	1590.99	31.889	17.916	58.609	167.002	47.262	1534.04	873.924	253.422	788.576	499.393
HEATR1	chr1	236765841	236769842	110.386	112.353	88.854	5678.23	2630.89	1601.16	271.89	927.448	358.262	288.659	368.98	13181.7	9020.8	5271.81	17336.8	15920.2	1159.54	611.153	683.291	945.282	539.419	17022.5	13011.2	9337.45	11628.7	9614
RYR2	chr1	237203701	237207702	1877.57	669.903	916.128	4699.24	3172.76	5948.09	1053.1	1386.76	965.201	112.039	1696.22	113.084	731.489	94.455	48267.3	43.512	1409.98	1241.02	2182.44	2192.05	203.666	92.983	130.001	94.398	174.531	14122.6
CHRM3	chr1	239548229	239552230	2136	706.59	1173.94	5332.99	2594.99	4218.67	2530.83	7448.52	1678.71	2594.57	3333.5	1814.2	1437.7	714.886	777.702	832.758	3023.56	224.204	4598.59	1492.71	121.589	799.5	93.018	679.953	607.9	11782.3
FMN2	chr1	240253184	240257185	3029.23	389.326	912.006	4820.89	2145.26	5045.1	1491.34	5354.41	1016.68	1768.93	4114.14	222.716	947.466	749.804	191.632	381.036	386.495	458.612	632.136	3210.17	1143.67	34606.1	28641.6	30263.3	4047.25	4563.06
KMO	chr1	241693433	241697434	169.02	177.518	277.119	68.136	469.611	70.732	582.709	1077.17	397.128	367.214	279.586	2512.32	835.149	2886.77	1866.83	1680.3	1881.75	1554.22	417.644	1067.7	125.671	3913.63	2573.47	2307.24	1528.13	2613.5
WDR64	chr1	241813579	241817580	248.975	472.662	537.031	4.542	114.879	50.162	1008.38	2014.44	3867.71	1702.36	1553.62	63.026	28.206	235.968	150.628	29.568	2927.25	1109.56	341.641	1858.93	473.77	277.327	61.364	29.048	143.217	32.698
PLD5	chr1	242685998	242689999	2111.58	1014.83	1437.85	5481.53	5093.98	4292.71	473.003	7032.96	2722.91	1125.66	4230.66	129.77	1947.64	335.384	95.311	2115.82	4288.02	2935.29	1503.79	2666.11	469.585	2409.32	3262.87	14349.6	476.812	48.334
CEP170	chr1	243416708	243420709	143.501	73.534	29.618	12815.8	6051.8	10388.2	196.066	190.024	329.668	244.177	192.473	35081	26989.3	40496.1	32710.9	35949.5	316.702	204.447	315.273	336.643	161.259	39534.9	35856.9	33669.1	29052.7	22087.8
SDCCAG8	chr1	243417306	243421307	143.501	79.19	29.618	12728.9	5842.64	10371.1	199.775	163.238	279.954	212.256	199.314	33497.2	26595.9	40074.8	32535.7	35188.7	313.64	194.488	284.036	313.589	170.04	38242.8	33901.3	31515.3	27363.7	21167.1
AKT3	chr1	244004584	244008585	49.673	83.994	74.892	36.121	192.995	32.149	1516.91	57.016	89.501	93.357	13.857	130.434	65.104	124.46	128.714	118.394	204.046	91.301	57.487	87.368	1230.96	266.555	83.507	87.041	101.254	33.159
LOC339529	chr1	244078703	244082704	704.628	181.004	307.008	3481.95	1660.56	1947.87	1664.31	376.857	488.883	796.961	241.586	256.885	3671.31	157.84	1424.91	4907.43	5961.79	2226.12	594.951	573.28	1722.19	2424.94	4111.73	3561.11	4373.35	15.259
ADSS	chr1	244613436	244617437	126	91.353	54.301	6836.24	4450.11	9052.41	252.946	110.001	113.553	156.47	105.185	17429.1	14069.5	19333	19664.3	18049.2	316.934	165.254	242.633	273.64	327.172	23150.5	19530.8	18229.2	15202.9	12853.1
C1orf101	chr1	244622672	244626673	59.615	67.876	85.711	3706.68	2118.79	4268.48	89.424	125.535	131.249	67.087	114.07	4752.92	4564.75	4524.48	2707.41	4923.12	228.137	161.929	163.842	298.587	265.861	7426.02	6906.83	5813.76	6117.97	2551.92
DESI2	chr1	244814349	244818350	115.904	104.023	60.285	7195.45	3752.81	8050.81	744.158	236.795	615.052	302.843	691.478	16446.4	11760.3	20183	15644.5	15612.4	689.972	388.262	425.572	214.322	371.182	22772.9	19486.5	20598.4	17825.3	14414.3
EFCAB2	chr1	245131630	245135631	131.518	76.942	47.977	10152.9	5107.35	13096.7	150.608	206.818	239.428	103.876	266.605	22194.1	16335.3	22021.8	14963.9	23988.6	269.908	183.77	257.166	185.533	170.558	31708	26126	23251.1	21621.2	15660.3
CNST	chr1	246727638	246731639	71.749	175.349	88.72	10741	7811.86	8899.62	277.281	178.856	272.376	369.83	190.953	32561.9	24057.8	33741.3	31234.5	33105.7	288.682	175.29	246.226	120.419	171.279	30483.9	25955.3	20401.6	22520.8	17112.3
AHCTF1	chr1	247093280	247097281	180.928	137.109	115.293	9241.45	7209.27	10041.8	209.963	163.49	324.095	221.989	144.126	24601.1	19415.4	25685.9	21717.6	24526.2	322.598	207.885	405.355	230.899	255.683	24877.6	21109.3	19301.2	18383.5	14135.5
ZNF670-ZNF695	chr1	247240115	247244116	132.464	151.909	94.774	5061.96	2544.7	5881.89	363.047	122.428	467.863	204.561	375.882	17932.5	12189	18009.6	15586.1	17920.6	719.664	387.501	1159.51	701.12	455.535	15117.4	15466.3	12987.3	14450.2	13153.6
ZNF670	chr1	247240115	247244116	132.464	151.909	94.774	5061.96	2544.7	5881.89	363.047	122.428	467.863	204.561	375.882	17932.5	12189	18009.6	15586.1	17920.6	719.664	387.501	1159.51	701.12	455.535	15117.4	15466.3	12987.3	14450.2	13153.6
ZNF124	chr1	247333319	247337320	38.635	11.312	19.745	53.266	73.106	51.441	239.394	21.664	145.084	6.489	191.944	450.97	192.735	81.334	197.895	215.87	282.273	65.387	134.691	192.531	261.367	299.833	394.781	829.619	515.095	1043.18
NLRP3	chr1	247577457	247581458	875.238	749.4	671.061	490.316	882.998	269.41	958.081	2154.25	369.36	210.106	3298.53	122.379	81.538	156.685	56.167	25.211	829.722	476.288	691.87	558.437	1311.44	265.093	811.371	34.479	922.566	106.393
GCSAML	chr1	247668359	247672360	89.367	147.067	135.311	49.965	87.483	61.656	112.474	504.156	102.802	164.265	189.201	81.261	61.254	11965.3	1402.51	70.429	1437.89	863.398	272.863	1142.76	366.638	215.779	21.045	40.681	88.739	32.32
OR2L13	chr1	248098330	248102331	932.774	177.364	207.331	413.374	177.543	938.83	533.201	1033.42	742.34	565.81	770.877	173.543	178.112	2872.58	760.716	53.452	540.05	245.716	535.911	1108.76	134.141	151.813	1286.46	32.973	160.671	52.819
DDX11L1	chr1	9873	13874	38.635	84.846	88.857	72.68	198.432	102.885	348.511	336.132	263.726	197.29	112.665	253.744	398.777	432.369	469.136	240.852	133.972	232.242	260.264	154.159	219.839	280.504	310.086	102.112	417.262	414.295
WASH7P	chr1	27370	31371	16.558	0	9.873	18.17	20.888	90.025	208.629	527.248	45.655	114.708	99.686	5270.5	6089.14	4544.1	5640.89	1504.26	134.031	213.365	253.112	85.422	80.734	3509.96	4847.29	3430.27	758.694	3803.27
MIR6859-1	chr1	15436	19437	38.635	0	24.681	36.339	31.332	199.341	55.939	79.016	81.632	28.258	89.282	86.528	152.791	163.181	100.165	91.83	47.891	77.627	35.413	61.791	163.687	182.798	82.369	43.59	208.999	106.644
MIR1302-2	chr1	28365	32366	16.558	0	9.873	18.17	20.888	90.025	256.063	609.958	45.655	114.708	99.686	5260.68	6102.3	4510.76	5626.29	1497.55	171.293	213.365	261.617	89.001	100.206	3528.95	4854.6	3414.89	752.37	3759
FAM138A	chr1	34081	38082	0	0	0	0	0	0	0	0	0	0	0	0	0	0	0	0	0	0.04	0	0	0	0	0	0	0	0
OR4F5	chr1	67090	71091	0	0	19.746	0	0	0	462.518	135.863	27.764	7.379	0	41.604	5.541	15.728	0	0	183.828	267.435	842.958	23.789	686.119	0	0	32.868	0	41.333
LOC729737	chr1	138566	142567	45.477	16.969	34.556	4.542	27.324	19.29	134.388	152.909	201.935	27.892	56.128	52.05	28.82	53.04	84.593	0	87.696	172.255	332.599	136.74	414.625	55.031	30.639	0	8.229	19.535
LOC100132287	chr1	321891	325892	5.519	0	4.936	0	0	0	20.13	0	0	0	0	0	0	0	0	4.681	0	0	0	0	0	0	0	0	0	0
OR4F29	chr1	365658	369659	0	0	0	0	0	0	0	0	0	0	0	0	0	0	0	0	0	0	0	0	0	0	0	0	0	0
LOC101928626	chr1	562389	566390	71.749	16.968	276.445	15.928	83.55	38.581	491.005	26.367	50.396	196.503	1083.26	76.127	33.706	73.812	58.311	36.895	539.765	728.494	1508.93	656.12	562.716	194.654	31.316	11.844	55.783	22.595
MIR6723	chr1	565793	569794	300.426	169.692	407.769	116.455	219.963	84.341	459.5	312.368	149.923	133.494	1312.62	215.194	159.257	54.066	105.26	92.252	356.565	1052.17	2172.39	1022.08	749.139	113.65	27.596	76.423	106.58	203.731
OR4F16	chr1	620034	624035	0	0	0	0	0	0	6.38	0	52.94	0	17.482	17.438	0	36.115	11	6.972	112.712	195.01	25.013	63.476	144.627	0	0	0	0	0
LOC100133331	chr1	663731	667732	33.116	5.656	24.682	9.084	10.443	12.86	43.822	64.657	52.4	43.957	50.518	5.001	18.817	54.493	53.298	20.561	37.724	143.775	169.408	42.894	289.257	43.295	0	32.482	81.767	14.211
LOC100288069	chr1	712068	716069	110.385	72.798	14.809	4178.65	1900.76	3536.7	144.919	65.413	91.994	115.389	65.892	21254.7	15043.7	9671.7	13446.7	25593.6	189.95	250.559	307.852	107.949	337.764	9148.16	13406	19135	6257.15	15905.3
FAM87B	chr1	750750	754751	65.134	11.312	34.554	391.034	250.651	167.189	68.503	16.794	33.044	22.24	22.628	193.815	300.816	413.472	654.25	299.017	44.772	51.388	125.297	23.526	135.43	68.513	3.043	112.339	1159.37	55.334
LINC00115	chr1	760902	764903	126.944	50.906	35.433	4737.51	3477.99	5287.78	324.568	347.804	155.301	153.172	173.064	18749.3	21557.8	18745.2	21077.3	25136	191.975	270.596	661.02	198.319	242.306	9329.5	12356.4	19679.8	6983.41	15344.7
FAM41C	chr1	810182	814183	443.023	211.031	291.252	93.926	109.015	102.883	102.481	228.063	171.824	138.415	299.758	111.712	143.021	46.031	190.376	42.803	319.878	496.287	2041.06	65.474	878.476	150.644	83.043	73.094	150.666	188.682
LOC100130417	chr1	853072	857073	2425.5	337.178	483.375	359.732	417.18	896.903	1672.81	6574.9	1389.9	210.58	2659.62	104.365	193.309	419.456	457.291	361.213	1702.31	3643.59	10015.9	155.793	5472	396.536	178.689	258.782	439.434	311.885
SAMD11	chr1	859120	863121	2112.68	463.832	801.914	8003.53	4571.14	11746.2	2871.53	10874.5	3038.89	874.99	6381.51	2344.08	691.551	2098.28	7245.37	4839.49	3218.6	5261.07	14212.1	635.279	7221.26	2563.81	2186.29	1374.73	2722.84	2091.18
NOC2L	chr1	892679	896680	368.624	211.612	208.278	12674.2	8477.4	15354.4	200.761	1410.36	1344.39	774.931	441.128	24195.6	17009.4	22045.2	31438.2	31638.3	668.592	1386.52	4549.73	581.749	484.047	9805.91	9964.85	19303.6	6263.91	14231
KLHL17	chr1	893966	897967	408.204	135.752	153.74	12348	7314.85	15970.9	149.718	1338.73	1319.46	776.082	329.75	21464	16015.6	20716.7	28104.4	28650.9	769.001	1449.71	4897.25	605.959	583.844	9261.27	9538.71	19037.6	6047.11	13213.3
PLEKHN1	chr1	899876	903877	825.601	155.398	146.437	4247.44	1806.77	6147.52	356.275	574.775	222.319	103.613	155.698	4761.46	3147.86	5554.33	5696.89	10930	1923.23	2372.45	6598.9	500.068	3512.98	1105.35	874.723	790.232	773.635	2039.11
PERM1	chr1	915497	919498	1650.75	603.457	657.603	176.814	259.379	773.8	1332.12	7493.62	1065.95	957.724	5094.32	343.06	114.241	352.522	320.416	1718.67	2849.66	4835.3	10349.5	1460.35	5879.03	181.962	315.45	72.639	142.956	203.144
HES4	chr1	933552	937553	1151.66	300.489	299.536	15636.9	7450.26	22554.4	1177.15	10628.9	806.818	1075.68	4636.88	26690.9	4563.59	25922.7	9297.51	29270	3621.79	2088.9	16342.6	527.487	671.346	3734.09	14089.3	1820.12	8289.55	31903.3
ISG15	chr1	946846	950847	271.884	103.712	108.601	3752.17	1662.42	2591.92	165.395	167.94	235.467	109.632	179.904	3621.4	10073.6	2447.56	4355.52	4512.35	546.174	164.812	6738.63	260.059	212.808	10354.8	12479.8	2484.62	4238.28	8163.06
AGRN	chr1	953502	957503	575.942	113.244	226.606	8783.67	5008	12371.4	155.603	301.956	225.105	41.184	95.246	19092	9072.01	17435.8	19922.3	25375.3	980.676	1734.95	11442.4	799.806	296.851	11684.6	12118.4	3765.73	1776.67	12166.5
RNF223	chr1	1007687	1011688	1341.51	475.065	979.188	1329.42	375.977	1156.01	521.875	2067.76	208.581	255.377	573.206	3092.44	866.43	1619.33	1252.41	3268.38	3778.41	4942.84	9809	1168.55	2364.09	676.957	620.807	387.842	82.156	1599.67
LINC01342	chr1	1070396	1074397	1587.5	454.61	714.106	2660.02	1221.92	3569.55	239.097	563.019	116.631	87.025	66.538	2522.01	1659.95	3317.9	3349.2	180.976	157.25	198.006	872.19	122.58	241.322	10777.4	8004.75	11294.3	3876.92	7872.81
MIR200B	chr1	1100483	1104484	1463.32	349.189	541.598	2785.29	1034.29	2517.71	84.332	362.415	1264.08	431.474	817.181	4715.69	598.588	188.783	93.332	3956.64	108.434	260.721	201.457	118.737	226.603	4628.88	1972.69	4833.56	1958.55	6258.73
MIR200A	chr1	1101242	1105243	1566.63	301.071	523.745	1213.8	599.874	1474.23	68.999	270.299	1571.26	555.293	1053.73	1422.84	254.409	164.122	130.816	1160.5	75.043	221.645	153.712	78.946	144.938	2004.94	462.149	1004.3	718.806	1833.87
MIR429	chr1	1102384	1106385	1533.93	272.245	627.378	210.574	241.137	752.924	55.494	396.59	1591.4	643.735	1488.02	297.604	153.832	141.64	173.312	156.869	63.316	214.045	172.346	87.632	132.801	665.141	155.399	195.357	221.341	155.104
TTLL10	chr1	1107285	1111286	1530.61	630.889	697.67	147.6	236.772	523.323	173.654	961.289	1946.69	861.648	1951.65	219.354	609.826	233.745	140.721	296.885	34.72	142.853	233.624	130.791	199.485	1202.93	229.274	318.246	85.36	265.396
TNFRSF18	chr1	1140089	1144090	1473.34	329.356	431.167	2149.01	1335.01	3127.49	651.662	1962.55	953.715	234.861	769.941	1317.19	733.722	1053.65	792.378	8831.82	1700.29	4906.05	7548.69	1142.92	3433.69	2089.57	763.193	685.28	177.345	1338.8
TNFRSF4	chr1	1147548	1151549	290.787	147.066	252.133	1680.79	1538.88	2829.4	21.762	233.605	267.636	122.505	306.657	80.952	63.03	186.86	188.435	104.095	1110.09	3347.35	1361.98	635.068	2749.38	225.386	195.044	86.97	121.478	233.369
SDF4	chr1	1165447	1169448	134.275	84.845	49.297	8445.09	3920.92	8479.84	282.328	277.437	199.587	76.14	334.487	16944.7	14797.8	16805.1	19951	29953	225.366	327.867	551.998	63.895	175.362	11673.8	13332.7	18850.3	5163.96	12961.7
B3GALT6	chr1	1165628	1169629	152.686	86.007	49.905	8403.99	3896.24	8464.03	290.587	269.208	191.13	73.681	354.19	16943.6	14748.1	16788.7	20011.3	30133.6	221.495	344.265	560.542	63.895	192.46	11658.4	13313	18838.6	5157.38	12938.3
UBE2J2	chr1	1207234	1211235	149.021	99.449	70.36	12900.8	6478.56	16064.7	165.944	358.216	204.282	141.657	221.883	28106	25669	24468	32008.2	43190.5	145.929	371.664	611.455	282.22	507.601	20787.1	26794.5	31790.2	9335.41	19896.4
SCNN1D	chr1	1213815	1217816	311.542	171.785	195.194	266.175	187.985	490.29	543.835	273.994	59.78	66.721	135.821	167.613	249.063	366.759	414.066	375.512	2189.79	2828.47	3268.93	929.338	3295.26	187.764	385.484	195.567	133.127	285.852
ACAP3	chr1	1241269	1245270	216.614	56.871	58.424	14006.2	7252.98	16400.9	138.341	209.589	138.384	113.086	239.598	23059.6	15571.6	30030.5	29597.6	33738.1	317.398	397.38	600.438	84	331.514	18507.1	24530.4	45704.6	10898.1	24708.6
MIR6726	chr1	1229550	1233551	189.358	65.627	30.497	113.22	154.724	742.223	94.914	75.741	105.34	28.311	55.956	49.04	143.637	261.484	213.347	293.172	124.321	92.423	209.615	51.474	76.6	144.005	101.597	103.229	130.919	74.576
PUSL1	chr1	1241959	1245960	223.418	53.5	54.299	14052.4	7088.09	16360.6	136.907	151.398	167.665	121.668	254.274	23389.4	15590.3	31445.6	29679.6	33938.3	338.08	355.787	616.754	109.579	322.734	18398.5	24587.3	41871.2	10445.1	24660.3
INTS11	chr1	1258067	1262068	125.618	93.835	56.023	10110.2	7524.08	12516.4	145.959	175.917	185.9	141.085	249.77	21009.3	18105.3	19818.3	22122.2	31935.3	130.561	234.001	202.617	68.262	140.649	15164.5	18129.7	23488	7341.95	13587.3
MIR6727	chr1	1245946	1249947	186.748	50.868	34.554	284.408	163.522	850.215	49.115	27.794	77.036	53.9	95.246	230.683	221.588	1486.92	532.902	314.508	141.825	129.056	173.429	43.999	103.667	259.374	221.413	296.278	233.816	145.798
CPTP	chr1	1258142	1262143	125.958	87.984	54.299	10116.3	7481.23	12506	142.249	175.917	185.9	141.085	249.77	21012.1	18104.6	19822.2	22117.7	31930.5	130.561	231.002	204.318	72.21	140.649	15161.3	18138.7	23492.3	7338.27	13587.3
TAS1R3	chr1	1264725	1268726	629.927	113.128	125.845	399.34	183.621	838.721	606.453	5424.69	886.892	74.781	4135.53	217.228	472.808	670.219	610.295	616.463	2658.9	2484.6	10250.4	361.273	4522.71	674.783	1434.76	675.116	282.751	547.685
DVL1	chr1	1282492	1286493	76.437	77.136	24.681	10558.9	5251.21	11240.3	91.552	278.528	118.295	172.381	105.651	18264.7	15594.9	19468.9	20939.6	25650.4	136.571	340.949	866.85	86.634	274.899	10335.3	11368.3	14860.1	4302.58	13761
MIR6808	chr1	1273088	1277089	178.997	140.908	168.685	122.055	229.759	673.071	139.972	133.848	116.973	44.795	20.757	129.195	256.33	366.8	320.699	199.989	119.932	69.946	207.179	95.369	32.282	147.392	184.983	78.455	88.826	109.621
MXRA8	chr1	1296921	1300922	555.944	910.609	572.738	123.549	270.179	194.494	659.131	557.813	212.006	196.763	1468.2	251.574	191.192	255.672	283.499	205.831	2158.13	551.118	7911.94	173.318	1811.66	514.7	152.019	128.494	508.643	95.284
CCNL2	chr1	1332718	1336719	138.775	65.552	70.359	12004.7	6485.57	12836.9	213.275	191.032	134.867	163.115	248.775	29735.7	28742.7	25593.1	36277.9	40637.8	180.304	202.648	276.612	128.63	131.972	22121.4	26379.3	32924.6	10606.6	20740.6
LOC148413	chr1	1332909	1336910	141.194	64.002	64.171	12009.5	6510.18	12847.2	209.516	191.032	137.946	163.115	267.543	29740.7	28701.3	25656.6	36317	40614.2	174.469	201.407	283.996	134.367	143.594	22111.6	26386.3	32921.4	10598.8	20760.2
MRPL20	chr1	1340693	1344694	216.803	121.575	72.321	11434.6	9231.42	14519.8	129.833	208.078	319.6	180.803	85.479	26574.8	25734.9	20729.2	32315.4	33822.8	192.378	168.254	243.597	44.735	260.487	16531.1	20567.5	27081.7	8811.91	17549.1
ANKRD65	chr1	1354824	1358825	460.189	169.692	153.029	5090.27	1871.15	6093.78	617.879	237.719	183.259	201.262	186.918	124.194	1169.67	294.994	511.879	1430.79	142.924	33.393	6264.22	55.685	97.469	7069.06	17073.6	959.52	5610.71	16683
TMEM88B	chr1	1359507	1363508	615.903	692.682	1192.47	2625.02	2967.67	3637.43	162.675	234.612	89.845	64.419	200.482	466.238	1769.88	1483.84	2557.27	2596.11	571.652	118.86	5723.24	58.999	488.383	2728.28	4111.99	463.637	1364.65	3851.89
LINC01770	chr1	1367953	1371954	629.625	142.494	290.474	7880.76	3494.58	9954.2	104.311	168.696	77.476	72.74	93.842	3661.94	6822.4	10483.4	11019.7	14391.1	205.031	79.345	5070.57	152.265	482.138	7068.27	10509.1	3071.96	4472.3	7264.01
VWA1	chr1	1368902	1372903	698.39	120.061	275.665	8625.03	3640.22	10440.4	126.123	221.177	110.912	74.415	126.76	3638.84	6785.58	11374.6	11677.6	14530.5	217.625	82.904	5835.55	200.476	837.517	6868.73	10703.7	3105.74	4213.81	7420.96
ATAD3C	chr1	1383068	1387069	495.648	660.524	801.577	89.667	268.105	138.603	193.491	292.971	256.146	223.922	2574.37	56.963	71.223	160.788	183.462	88.731	1612.19	186.528	3646.92	157.844	785.243	241.712	198.758	74.602	274.523	137.54
ATAD3B	chr1	1405134	1409135	152.762	181.472	64.036	7017.7	4449.04	9041.22	91.353	127.55	181.258	192.107	97.642	13703.4	17365.4	17424.3	28763	24358.6	190.644	179.97	335.647	32.001	90.753	13961	17996.2	21641.6	6661.86	14975.1
ATAD3A	chr1	1445522	1449523	132.462	96.158	43.278	9058.03	4344.17	12191.9	198.437	225.795	230.922	152.231	190.134	22219.3	20013.2	20805.3	30222.5	31422.2	106.99	242.157	710.972	53.052	328.105	19859.5	23696.9	27519.4	9539.47	19156.5
TMEM240	chr1	1473740	1477741	266.363	124.441	162.903	7554.81	6436.64	10258	138.439	206.566	108.466	68.291	239.598	11862.4	7315.87	1716.01	1029.9	14558.8	50.375	183.528	338.239	118.265	250.826	201.334	9907.76	11972.5	1308.04	1800.84
SSU72	chr1	1508262	1512263	149.021	107.472	69.108	11274.4	6789.94	12972	426.46	489.797	231.556	203.464	251.468	26607.1	23679.5	25501.9	31142.1	37378.9	965.539	921.905	3906.91	112.896	726.458	21088.4	25924.5	29646.3	8476.72	19188.3
FNDC10	chr1	1533476	1537477	2802.67	372.748	562.29	2987.74	1931.02	3829.28	569.754	6224.58	1249.61	180.595	859.804	2248.21	636.493	1233.25	1776.26	6137.98	3078.26	4323.49	5817.1	944.966	3946.92	902.884	2534.88	4548.92	501.971	2690.13
MIB2	chr1	1548794	1552795	132.912	160.433	56.362	14726.1	7650.62	16341.7	215.155	313.376	240.551	159.454	151.724	33810.9	27762.5	31937.1	32628.5	48830.6	352.521	474.09	366.228	125.107	338.845	23291.1	31815	37376.1	8961.84	22038.3
MMP23B	chr1	1565559	1569560	1787.18	769.547	887.626	3411.95	2937.77	3783.48	1099.15	2503.22	1788.94	463.138	2921.84	304.598	344.334	263.665	301.407	680.504	713.195	1650.08	1290.19	765.859	852.235	200.667	1125.31	128.811	234.983	939.972
SLC35E2B	chr1	1622243	1626244	38.633	96.121	34.554	2744.5	2585.9	4642.81	210.158	180.536	87.792	181.016	158.448	23262.3	14103.1	22539.6	21862.4	30885	586.499	255.839	951.364	130.266	435.493	15392.9	19535.9	25797	7810.1	13105.8
MMP23A	chr1	1629377	1633378	48.992	22.625	24.683	28.437	20.887	52.896	81.065	123.604	158.964	65.465	38.707	47.757	79.802	49.536	118.278	15.817	681.65	521.885	629.786	158.215	583.328	40.247	160.851	18.186	0	48.543
CDK11A	chr1	1654004	1658005	70.69	89.071	49.364	2852.27	1660.56	3009.41	83.934	60.29	80.413	152.437	90.742	12228.3	10406.6	9217.62	15437.7	16306.3	133.161	168.212	180.543	63.367	121.694	9828.75	10776.7	12315.2	2945.82	8275.79
SLC35E2	chr1	1675438	1679439	24.684	37.58	4.936	3141.79	553.519	1228.82	38.233	58.611	94.59	41.027	72.499	2377.9	15905.2	3577.17	11237.6	5375.26	73.946	31.074	264.322	32.946	171.953	10290.5	14678.3	12625	1484.34	9085.18
GNB1	chr1	1820556	1824557	143.499	103.443	67.993	14958.7	12372.9	18310.8	123.357	116.886	201.544	204.457	197.736	32490.1	28711.7	25309.8	31120	37569.3	343.448	258.317	340.672	124.632	278.204	21762.1	29825.4	42877.4	9913.3	24330.7
CALML6	chr1	1844265	1848266	684.666	304.985	398.979	177.313	196.714	261.661	272.283	103.031	341.743	173.999	86.944	158.716	52.408	166.814	99.072	204.152	2616.44	229.963	2943.02	702.597	132.539	274.071	76.029	107.784	81.161	166.925
TMEM52	chr1	1848740	1852741	506.195	126.764	91.355	3419.69	1815.99	5520.25	139.924	198.757	284.499	129.155	121.029	2643.86	2774.75	4879.06	4364.86	9965.11	2614.36	339.828	2344.86	715.596	329.758	3550.84	5166.17	4467.86	645.966	5830.64
CFAP74	chr1	1933276	1937277	2012.87	1292.15	1303.31	525.07	281.982	466.112	85.022	144.512	200.662	188.812	792.625	80.73	2575.47	107.107	87.712	121.721	2738.91	3665.99	7712.45	1129.5	2219.62	109.184	437.129	139.638	50.367	209.013
GABRD	chr1	1948767	1952768	2932.79	656.42	875.727	2162.24	1284.3	1595.04	556.151	1640.94	2062.44	976.931	3912.08	1379.95	1399.61	484.382	728.574	766.01	2989.99	5494.2	10124.9	1080.55	5339.35	206.384	639.826	280.787	81.899	1914.69
LOC105378591	chr1	1979509	1983510	1823.25	873.069	1178.17	12320	5921.61	13392.3	333.223	156.604	365.986	110.835	370.33	19528.1	23999.5	25851.7	28990.7	30055.7	1296.4	1900.85	6077.45	1289.24	312.041	15058.1	16992.8	18112.2	141.095	21827.7
FAAP20	chr1	2137172	2141173	231.13	84.846	147.11	586.117	453.592	1028.2	292.764	160.635	191.376	162.12	139.331	334.739	552.302	464.635	733.381	1035.36	4149.77	5543.47	5785.02	1404.35	3683.33	361.46	409.74	304.373	218.875	120.017
MORN1	chr1	2321190	2325191	162.552	87.984	55.55	10963.3	6656.32	12357.2	146.155	191.452	170.353	130.148	284.207	29844.4	24168	25352.6	33344.8	38462.6	226.463	370.464	365.997	45.421	312.968	20983.4	23690.5	31348.2	9827.76	19656.7
LOC100129534	chr1	2282100	2286101	481.887	80.467	114.28	475.914	131.546	572.917	329.015	132.421	184.727	97.649	2306.36	99.629	56.794	234.517	217.874	57.002	1737.73	4619.25	2860.37	887.81	3479.09	111.104	132.492	71.028	93.068	195.724
RER1	chr1	2321213	2325214	161.683	87.093	56.327	10965.1	6662.9	12358.2	145.018	193.383	169.229	130.148	281.517	29850.3	24168.8	25356.1	33344.7	38475.3	226.463	371.384	365.107	45.421	311.987	20986.3	23691.5	31350.6	9827.76	19653.8
PEX10	chr1	2342010	2346011	182.855	96.158	78.678	9198.36	4267.49	11951.4	194.978	235.284	237.279	94.823	98.989	16086.2	15801.5	15980.6	20183.3	30656.6	358.586	1414.23	1772.21	123.999	792.779	15735	18201.2	21704	6422.02	16065.1
PLCH2	chr1	2396897	2400898	1708.47	292.742	635.865	173.672	259.091	787.145	1115.52	4151.2	1840.27	923.291	2861.68	275.165	99.273	297.816	350.904	549.169	3633.75	5723.29	8646.85	821.179	1713.2	294.573	116.348	339.449	103.637	4656.51
PANK4	chr1	2456067	2460068	658.809	142.807	215.447	7034.75	3003.51	7404.83	166.829	231.421	233.17	127.271	284.675	13760.8	10505.7	12602.8	12618.9	18007.5	306.999	1743.39	932.576	149.531	171.331	9023.35	11904.7	17035	4756.57	11282.4
HES5	chr1	2459684	2463685	2552.83	409.124	491.454	1639.68	1601.69	2624.64	574.85	409.018	349.952	63.791	92.145	308.537	154.792	785.578	373.631	82.501	199.482	3993.82	2264.13	245.374	146.591	636.913	568.991	1158.87	2046.12	161.727
LOC115110	chr1	2486450	2490451	239.711	105.03	64.95	9374.36	4415.49	11454.4	176.377	300.697	172.992	206.395	443.526	9530.14	11351.8	8638.35	1207.61	655.844	663.855	5591.83	491.995	351.642	1099.56	7665.1	1843.11	17036	3079.38	8004.9
LOC100996583	chr1	2495973	2499974	1158.09	604.079	680.732	128.058	195.212	496.986	1090.84	305.987	2692.46	551.737	1847.7	72.365	104.354	149.12	141.896	84.308	3362.22	3244.77	3870.15	1003.28	2562.39	288.767	31.358	174.542	49.546	53.029
FAM213B	chr1	2515898	2519899	198.203	138.002	94.636	9962.01	7244.46	12822.8	120.039	246.368	576.14	246.792	128.16	18720.4	13772	10913.1	15769.6	33003.8	321.9	3172.58	984.229	157.476	533.741	18004.9	12061.2	35366.2	7125.76	16250.8
MMEL1	chr1	2562481	2566482	2521.79	1080.92	1447.92	86.274	179.903	385.337	577.815	1308.67	1349.87	565.186	1301.69	95.646	28.783	106.252	50.872	26.822	1892.32	2203.92	3204.67	773.439	2066.82	126.426	54.896	117.353	93.503	62
ACTRT2	chr1	2936045	2940046	1848.35	280.924	285.608	86.306	73.105	225.104	479.876	3876.88	1960.96	1748.2	2670.78	72.542	26.242	90.652	66.966	81.89	2109.03	2232.76	6462.16	1143.76	2191.05	152.647	20.707	26.56	23.907	45.274
LINC00982	chr1	2982289	2986290	4046.76	598.539	916.197	2815.43	2518.3	4477.82	803.807	7250.02	2295.08	1274.7	4583.91	3401.2	636.338	492.76	250.867	1407.2	2225.26	552.2	9513.82	872.966	385.232	352.607	52.362	573.705	97.487	10255.9
MIR4251	chr1	3042538	3046539	531.299	211.65	394.683	229.99	236.343	426.472	70.827	664.203	1682.47	1714.97	138.804	305.128	73.53	73.085	40.116	477.897	2116.3	3289.24	5561.64	794.598	199.738	201.92	55.659	38.824	55.997	749.404
ARHGEF16	chr1	3369146	3373147	1966.64	262.369	439.488	5516.93	2051.13	5936.24	192.948	459.904	118.929	287.717	498.194	13863.5	11939	14634.2	13693.5	21053.5	513.188	1016.33	2012.72	184.53	472.833	12122.3	12691.3	12017.3	4743.41	11694.6
MIR551A	chr1	3475354	3479355	702.966	480.021	399.856	136.273	156.655	212.199	114.45	381.224	348.877	326.025	2132.32	70.019	92.809	130.571	132.149	43.223	2145.19	3572.88	1580.34	998.602	220.248	92.396	57.517	42.609	83.022	39.028
TPRG1L	chr1	3539555	3543556	162.064	145.868	84.155	11673.5	8933.06	14338.7	202.096	305.231	330.841	238.579	331.445	23488.3	23856.1	30455.6	30647.6	32554.8	265.286	424.932	345.662	81.842	361.214	12075.4	21074.3	24772.2	8143.56	15906.3
WRAP73	chr1	3564671	3568672	1618.54	371.502	431.742	5654.42	3806.96	7922.16	469.442	1512.55	1490.16	161.441	1525.03	10464.6	9917.01	11165.8	15105.8	13764.8	319.014	483.569	284.461	68.578	235.8	8643.06	14652.9	18702.1	7649.3	13436
TP73	chr1	3567128	3571129	3139.16	765.829	1008.81	4525.84	2880.26	5518	778.78	2011.33	2457.62	235.804	3322.21	4342.23	6795.81	444.291	10877.1	4989.67	334.841	577.357	294.628	92.155	338.436	12126.3	18997.6	32182.9	9251.83	21506.9
TP73-AS1	chr1	3661937	3665938	208.485	110.493	119.014	5687.31	3860.69	7066.97	272.879	490.637	492.598	89.066	204.577	9249.48	5615.68	1786.45	8453.91	14766.1	363.499	604.671	668.173	552.49	537.2	4576.19	10112.1	6779.06	7688.53	7893.39
SMIM1	chr1	3687324	3691325	428.165	75.701	167.129	6575.54	4134.23	8294.07	300.678	379.796	305.175	211.678	426.278	4042.67	8956.31	7098.35	8795.14	13385.7	1651.24	1717.95	1136.9	2398.73	512.299	2990.79	6112.11	5987.11	1719.97	9239.78
LRRC47	chr1	3711068	3715069	249.013	245.978	172.676	9053.8	5576.54	10555.5	143.683	289.613	211.515	154.114	139.271	21805.4	18213.4	23357.2	30208.9	27729.5	237.67	381.344	397.467	291.269	227.531	8100.13	14972.7	19075.2	12785.7	12363.8
CEP104	chr1	3771797	3775798	149.019	167.679	147.855	11670.5	6747.02	14436.2	247.107	232.513	291.441	207.337	196.274	17680.2	22539.8	23350.6	26752.5	30732.4	215.082	204.485	283.767	192.897	256.613	16435.4	19271.5	27039	13331.7	20935.5
C1orf174	chr1	3814857	3818858	135.787	132.847	95.785	10072.9	4119.85	11544.9	296.721	283.063	237.183	205.085	169.436	20682.3	19442.1	23835.5	25336.2	24738.4	190.125	99.582	320.221	82.054	207.747	19330.3	22557.2	25341.4	16368.2	16854.8
LINC01134	chr1	3814967	3818968	128.604	122.464	95.718	10072.6	4128.72	11564.9	320.957	267.696	234.738	198.91	169.436	20683	19433.4	23830.4	25363.8	24731.4	189.028	99.582	316.664	93.581	208.108	19335.4	22557.7	25344.4	16393.3	16857.5
LINC01346	chr1	3998671	4002672	1820.57	730.918	881.339	197.786	146.213	64.303	2340.9	4329.98	2296.01	1833.19	2247.73	20.581	66.414	71.333	33.969	22.531	79.434	97.14	832.522	936.021	217.095	408.81	2123.45	82.169	366.157	179.208
LINC01777	chr1	4470110	4474111	244.968	147.067	254.161	104.478	140.344	30.916	261.106	682.844	572.96	554.247	422.421	51.74	101.578	103.217	47.393	522.316	99.307	271.917	759.066	195.53	119.783	741.631	44.037	131.476	284.139	43.136
MIR4417	chr1	5622130	5626131	1194.42	228.815	329.327	102.017	151.721	64.299	397.573	1041.06	1541.49	1454.83	1529.65	70.418	39.287	69.495	88.597	27.05	103.697	166.009	206.367	259.901	197.83	114.944	118.5	20.253	92.592	31.985
MIR4689	chr1	5920801	5924802	425.523	107.473	137.883	115.086	148.929	201.539	55.494	138.215	126.016	229.784	37.655	24.387	30.398	55.947	63.447	18.012	1.098	87.461	92.745	178.847	24.43	65.343	42.937	24.843	172.365	40.788
CHD5	chr1	6238194	6242195	2387.21	442.871	764.823	2997.51	2395.77	3553.96	2159.72	9932.6	3512.72	1213.68	3593.09	2117.38	873.204	232.424	945.267	1846.76	2111.62	5712.21	3318.65	1762.4	4688.47	5129.39	3837.4	13882.7	671.604	2044.65
RPL22	chr1	6257679	6261680	169.093	156.791	103.631	6776.72	4152.9	6893.22	168.809	188.261	261.478	213.93	221.18	19453.6	18035.4	17192.7	26752	18875.5	231.201	294.556	405.046	236.585	167.563	14826.8	16928.2	20022.8	14638	15716.7
LOC102724450	chr1	6263840	6267841	535.568	268.296	325.539	5945.03	4346.39	10398.6	763.298	381.14	428.364	137.052	112.257	1470.95	4044.57	2755.04	9431.64	4252.36	178.223	237.162	5370.46	335.117	373.404	5574.65	9884.64	2211.58	5745.44	10094.9
RNF207	chr1	6264188	6268189	554.885	216.884	294.432	5945.37	4356.84	10382.3	695.189	308.758	379.529	134.802	96.412	1467.23	4019.06	2740	9456.47	4232.54	194.226	232.443	5358.51	343.17	380.325	5567.42	9861.9	2239.47	5789.01	10137.7
LINC00337	chr1	6294299	6298300	357.398	328.77	367.634	6073.68	3167.89	6835.65	123.601	379.88	215.085	85.928	185.11	13377	9732.4	10473.8	13630.6	13648.1	102.311	202.565	334.179	128.788	149.124	13754.1	19027.6	23090.5	15631.8	13106.6
HES3	chr1	6302251	6306252	4091.56	1028.93	1666.65	1442.61	909.466	1117.47	2092.1	7134.31	2888.43	2063.29	2300.75	335.138	1270.71	555.761	849.757	256.088	1626.86	1469.19	8632.66	915.967	2562.39	8088.19	9574.59	10101.3	5842.58	9313.14
GPR153	chr1	6319035	6323036	654.954	330.63	390.86	7137.02	4026.14	7724.94	1537.93	2818.78	3810.23	1255.5	3190.84	1684.24	3135.74	1169.99	1565.14	3052.06	608.798	1146.35	1145.91	260.742	1309.63	8493.37	7284.97	12253.7	6491.4	7383.81
HES2	chr1	6477979	6481980	2787.97	407.186	634.817	3625.76	1802.33	3793.91	985.983	1214.71	1292.29	369.512	972.289	1666.01	5084.5	3594.35	2020.57	2010.95	3424.96	3927.79	7842.01	3038.7	458.015	1942.6	5008.4	2990	874.667	9294.94
ESPN	chr1	6482847	6486848	2678.83	512.454	796.099	1866.94	1081.5	2155.09	1004.92	1927.94	1551.95	815.123	2081.22	207.225	1558.98	475.148	410.504	513.987	2691.37	2404.01	5678.93	1474.4	286.985	1017.58	1888.71	3111.59	749.209	7349.73
MIR4252	chr1	6487956	6491957	1320.08	577.074	655.24	150.96	198.431	277.032	174.597	213.704	214.403	200.531	169.086	201.87	215.935	395.776	263.522	43.349	207.224	542.36	700.608	488.223	134.865	160.918	69.731	154.919	171.67	119.933
TNFRSF25	chr1	6524255	6528256	639.304	281.079	440.767	567.665	921.197	1344.08	44.217	122.428	282.302	183.785	73.495	58.644	77.92	111.722	91.836	31.439	188.853	73.267	47.32	141.579	175.979	880.588	705.544	241.788	4092.81	3967.22
NOL9	chr1	6612658	6616659	203.569	170.934	108.668	7422.8	5472.53	7967.22	103.817	81.619	232.096	198.336	124.534	17335.9	17816.9	17085.4	24630.2	17149.2	205.49	128.336	199.68	152.896	157.385	13575.3	16261.9	18359	11223	14057.8
TAS1R1	chr1	6613337	6617338	226.744	188.369	117.865	7310.44	5279.75	7925.73	115.242	81.619	231.266	204.511	136.228	16873.4	17707.8	16859.8	24291.8	16721.1	319.937	93.382	236.523	175.212	131.249	13380.7	16145.5	18216.9	11010.7	13956.3
ZBTB48	chr1	6638050	6642051	198.693	90.503	84.29	6498.47	4291.02	6314.62	133.493	45.26	200.469	116.016	104.542	12382.9	13411.2	12321.5	14193.5	13376.1	230.681	128.417	213.906	194.373	151.759	9894.22	12919.6	15492.5	8333.03	7890.71
KLHL21	chr1	6660958	6664959	145.013	78.492	38.848	16062	5682.48	17535.6	575.142	182.971	163.364	127.267	363.779	18806.9	29285.3	26244.6	22338.5	22534	884.832	206.964	864.262	215.69	152.114	13751.4	24169.9	33349.1	19348.6	29920.1
PHF13	chr1	6671755	6675756	167.393	117.35	69.109	19285.9	15561.2	23724.4	277.033	183.139	201.004	259.25	242.168	45806.1	49874.2	50702.7	60824.8	45842.5	316.008	343.108	513.915	205.793	238.586	36275	51915.7	66255.7	29318.3	38296
THAP3	chr1	6683209	6687210	126.563	84.845	51.189	6808.74	4153.4	7753.56	38.084	123.1	91.457	86.92	67.647	11379.9	15245.6	13433.3	13282.6	14833.2	154.189	129.537	142.346	106.423	193.076	9983.15	12103.4	14895.4	8917.24	10437.9
DNAJC11	chr1	6759966	6763967	161.797	204.563	145.354	7066.27	3376.34	7658.56	275.403	165.841	573.35	284.576	317.063	15395.3	14122.4	14742.3	21205.1	15179.7	376.902	308.713	427.238	312.164	453.211	11317.8	13941.6	15426.1	11448.4	10810
LINC01672	chr1	6782804	6786805	641.948	584.008	751.4	60.918	155.295	57.254	1670.64	333.865	1697.18	1180.45	1586.12	117.289	55.257	55.733	64.135	37.605	1097.38	973.219	908.296	1468.61	1117.74	69.224	15.847	78.28	81.592	73.067
VAMP3	chr1	7829328	7833329	110.383	113.126	78.982	7822.33	4497.32	8430.2	471.719	320.933	280.05	129.833	166.982	14484.5	16334.4	17963.3	21938.7	17139.7	443.801	185.73	192.568	83.263	652.698	13337.6	16700	20733.7	11058.2	12171.6
UTS2	chr1	7911551	7915552	315.134	303.044	284.627	27.254	73.104	42.016	212.335	161.81	228.087	298.495	98.578	44.703	36.902	129.417	100.325	73.272	349.283	284.276	278.895	180.897	1683.81	78.66	108.15	31.466	76.656	19.87
PARK7	chr1	8019713	8023714	99.347	115.104	78.981	5609.25	3365.89	5504.39	57.077	153.581	267.634	285.676	111.908	13088.4	12455	13202.1	15740.3	14495.6	255.983	197.446	139.369	173.846	231.045	11088.3	13546.1	18923.7	9035.51	11099.2
ERRFI1	chr1	8084393	8088394	209.733	156.518	177.714	8580.94	5576.97	10951.4	365.521	21.244	274.039	249.989	247.02	16394.6	17642.7	21407.3	30132.5	26147.3	223.229	280.078	841.992	127.316	321.181	23004.1	23017	25699.9	13788.9	22388.4
LINC01714	chr1	8266731	8270732	505.969	372.977	294.702	108.301	167.099	122.172	251.854	57.435	122.35	169.238	25.668	27.84	42.672	64.452	126.527	14.623	238.537	126.858	224.769	215.792	98.139	116.7	84.395	68.643	133.04	50.22
LOC102724552	chr1	8482704	8486705	88.307	90.503	57.444	10280.3	6173.12	9544.38	69.392	189.604	67.995	133.075	88.695	13301.6	18548.3	15713.9	21030.3	21459.1	108.377	169.57	177.217	151.949	49.534	10114.9	11725.8	18304.7	8643.36	11659.1
SNORD128	chr1	8552973	8556974	95.791	176.551	69.212	95.641	93.992	45.01	36.007	94.214	61.102	54.633	48.647	77.853	150.448	106.123	176.672	36.121	49.913	59.825	65.529	92.267	77.993	109.721	55.91	138.378	210.126	57.556
ENO1	chr1	8937151	8941152	111.444	88.059	50.649	10677.5	7783.6	11873.4	87.05	129.65	234.883	154.011	87.702	18156.7	24408.4	23005.9	27499.3	31270.2	362.111	285.836	300.543	166.478	172.208	18217.7	25309.9	31650	22072.9	24963.7
MIR6728	chr1	8924649	8928650	104.865	96.16	29.618	67.698	107.513	63.904	86.852	46.519	95.708	1.151	57.71	92.194	169.26	121.424	269.874	268.283	114.617	73.623	107.9	165.163	34.554	253.905	49.995	264.916	196.659	150.66
ENO1-AS1	chr1	8936893	8940894	104.866	117.194	50.818	10770.2	8061.79	11915.5	87.05	177.177	216.894	140.51	87.702	19411.8	25809.7	24004.2	27971.1	33487.3	341.831	234.762	298.803	164.583	169.936	18356.9	25574.3	32937.3	23394.4	25634.6
CA6	chr1	9003892	9007893	420.303	303.356	285.404	90.35	271.536	51.221	100.602	189.688	180.715	102.463	40.754	8.409	24.858	39.406	81.847	48.902	475.231	1842.53	127.269	135.264	576.149	196.867	33.977	84.027	205.882	109.663
SLC2A7	chr1	9084404	9088405	357.057	349.496	266.806	77.219	114.88	157.451	73.596	125.451	230.239	80.903	44.086	47.978	149.334	106.123	184.88	37.928	404.572	1354.01	153.442	113.264	707.346	31.897	26.288	52.525	84.32	57.053
SLC2A5	chr1	9130286	9134287	227.085	254.19	200.567	702.231	200.792	244.351	138.49	43.412	128.514	197.078	96.123	54.307	115.163	104.115	99.721	177.975	221.03	2104.41	110.838	117.157	474.388	68.47	116.223	237.723	142.308	121.945
MIR34AHG	chr1	9240397	9244398	531.978	93.407	145.59	11159	4633.74	12667.8	127.659	239.65	248.666	78.286	126.932	10605.7	16093.8	33459.6	26128.1	9254.2	1582.49	1486.94	3865.23	407.746	284.251	113.692	66.01	8677.99	6869.73	16371.9
MIR34A	chr1	9209836	9213837	254.832	139.55	152.997	218.041	177.542	163.884	23.147	67.092	149.631	78.6	26.136	4.78	51.753	81.719	153.986	40.413	1284.62	2101.09	230.027	197.318	109.138	259.706	21.806	120.784	104.891	39.321
LINC01759	chr1	9240262	9244263	532.659	83.527	132.403	11162.4	4607.84	12667.8	127.659	239.65	242.068	78.286	122.372	10610.1	16089.7	33427.2	26142.2	9251.04	1596.07	1485.07	3868.29	386.693	277.278	113.692	67.025	8659	6848.69	16366.3
SPSB1	chr1	9350940	9354941	171.173	257.718	309.883	12220.4	11724.5	16256.7	287.121	126.291	1882.9	326.864	792.626	9127.06	13425.7	4036.25	14223.1	9109.86	2700.55	4322.57	1605.12	657.28	975.378	3220.39	1602.63	25285.9	9274.56	16070.9
LOC100506022	chr1	9487055	9491056	123.503	172.132	202.599	2280.37	1147.46	938.832	304.933	116.802	474.851	110.365	123.249	3155.07	2655.51	2670.59	3023.33	4143.68	532.425	1752.95	503.359	99.735	158.162	1703.18	223.785	4593.45	4039.19	2406.58
SLC25A33	chr1	9597527	9601528	94.959	148.228	55.889	6709.39	3099.01	8044.47	99.96	85.733	146.451	94.613	154.939	13474.8	22298.1	21553.9	25068.4	21692.2	196.884	188.331	298.07	99.95	131.197	7616.29	9283.69	18445.2	12446.6	12574.6
TMEM201	chr1	9646931	9650932	134.353	164.462	123.547	6380.4	4011.33	7325.55	92.293	88.588	104.902	79.437	62.443	6943.77	10218.9	7516.95	9934.22	11152.8	203.177	142.736	166.895	205.847	156.767	5070.18	7233.4	17979.2	6809.62	10764.7
PIK3CD	chr1	9709789	9713790	2187.57	1041.02	1538.33	4681.72	3394.22	6829.05	788.23	5207.21	1975.92	1707.38	2349.98	990.019	1142.51	270.25	713.773	836.342	1898.96	2825.43	7810.07	2519.68	3543.66	119.412	297.914	2942.66	226.8	385.832
PIK3CD-AS1	chr1	9712644	9716645	1387.1	716.238	771.11	825.255	1457.77	980.142	335.845	2083.54	1228.19	979.6	1419.67	90.866	153.912	114.629	126.044	116.425	1707.97	2418.81	5186.16	2608.63	2703.31	66.467	36.935	288.076	211.685	78.223
PIK3CD-AS2	chr1	9745632	9749633	208.749	128.702	116.106	7301.48	2899.14	6781.13	673.87	520.026	1892.67	950.87	1308.94	1450.37	5193.74	1831.15	2244.34	4844.2	2288.87	2505.47	3182.67	2036.31	4285.1	2444.31	3036.59	9814.94	1807.33	3973.21
LZIC	chr1	10001485	10005486	110.874	148.769	64.171	7398.71	3296.58	4329.35	63.062	61.382	171.432	143.647	100.973	7931.09	11806.5	14056.5	17299.1	14042.8	103.062	130.775	239.579	60.21	107.697	8083.43	9203.01	17361.8	11303.1	10912.1
NMNAT1	chr1	10000980	10004981	107.018	142.726	60.418	7390.78	3327.19	4346.93	63.062	61.382	143.52	118.109	94.074	7935.61	11790.4	14096.3	17278.5	14034.2	107.049	133.694	252.53	82.841	107.697	8089.98	9192.4	17327.6	11322.7	10936.1
MIR5697	chr1	10025438	10029439	85.169	312.111	163.749	73.266	229.763	90.022	31.407	40.893	114.775	90.269	294.73	45.012	76.917	125.827	33.888	59.168	370.256	207.765	85.129	152.792	378.569	22.086	54.558	52.28	116.93	57.011
RBP7	chr1	10055254	10059255	1325.71	955.976	1221.92	6829.83	4295.31	7484.94	1090.05	362.247	1845.99	1177.57	3566.37	1269.92	6275.95	1553.16	1844.67	1890.39	2515.86	199.366	1004.72	2652	4734.33	1802.81	9308.71	14286.3	1633.54	3143.32
MIR1273D	chr1	10285775	10289776	97.078	130.254	97.815	61.198	180.258	101.957	14.739	31.237	120.737	84.356	96.237	83.563	39.362	49.878	113.187	54.293	37.146	33.712	163.532	46.474	18.594	69.307	13.396	49.371	57.34	28.631
PGD	chr1	10457048	10461049	165.729	101.815	75.229	9017.02	4147.6	9948.34	53.664	79.939	210.436	178.764	86.242	11344.4	12537.3	13746	16672.8	16363	120.682	123.215	346.629	143.051	120.399	8789.41	11781.7	22087.2	11481.4	13525.7
CENPS	chr1	10488158	10492159	204.213	229.589	89.937	5662.33	2505	5215.46	75.575	46.267	108.42	33.177	42.448	7416.56	10970.1	11832.1	13453.2	12188.1	21.606	95.899	235.053	117.896	220.044	5678.24	7596.44	14595.6	7602.01	8082.53
APITD1-CORT	chr1	10488158	10492159	204.213	229.589	89.937	5662.33	2505	5215.46	75.575	46.267	108.42	33.177	42.448	7416.56	10970.1	11832.1	13453.2	12188.1	21.606	95.899	235.053	117.896	220.044	5678.24	7596.44	14595.6	7602.01	8082.53
CORT	chr1	10507775	10511776	424.009	380.996	319.081	268.289	146.498	169.696	38.381	79.268	717.755	20.304	786.426	347.667	164.682	93.088	145.493	126.722	61.987	105.584	79.06	132.37	201.188	129.977	183.549	24.283	526.871	150.828
DFFA	chr1	10530613	10534614	137.225	140.017	60.149	4541.99	2711.94	4128.34	36.155	4.366	124.062	48.039	122.373	5085.05	7671.82	8982.5	11979.3	10180.2	105.199	29.994	128.158	65.055	125.516	4838.44	7474.98	3595.42	8773.89	9369.81
TARDBP	chr1	11070678	11074679	146.072	192.162	155.363	7630.32	3795.38	8419.81	190.87	291.04	156.227	94.405	97.642	13416.9	18795.6	17819.5	23830.9	20369.2	88.735	147.295	174.357	142.581	112.911	11580.2	13770.1	10079.4	19595.7	19539.3
MASP2	chr1	11105296	11109297	521.846	497.38	364.389	114.928	215.171	387.582	116.875	150.81	133.059	21.926	32.86	53.201	57.601	72.53	218.441	42.415	119.122	36.351	50.915	64.263	66.887	107.343	158.359	17.905	202.593	56.969
SRM	chr1	11118091	11122092	212.492	140.674	93.926	7880.6	5841.99	10205	138.143	296.666	180.816	36.003	132.255	12156.7	17138.5	18190.4	30073.4	25016.5	138.188	196.523	138.441	115.737	192.203	9563.27	13084.3	9075.2	18120.9	27067.6
LOC105376736	chr1	11157731	11161732	116.168	114.95	120.909	6042.97	3791.08	7581.4	65.436	5.794	103.192	235.858	87.819	8683.83	13528.4	11588.4	15565.2	13257.4	135.933	72.624	79.794	101.315	75.257	8427.07	10400.2	6872	10229.1	11754.9
MTOR-AS1	chr1	11201954	11205955	66.229	128.353	87.909	71.339	135.767	25.719	34.127	25.107	69.949	55.103	44.086	42.18	47.176	139.29	170.116	76.08	63.316	31.912	11.134	133.214	17.871	117.742	4.649	12.159	200.945	35.464
ANGPTL7	chr1	11247345	11251346	86.985	74.732	50.445	45.421	125.322	45.01	29.429	1.679	60.661	57.931	0	75.375	64.298	112.449	235.501	52.87	30.445	30.432	11.598	95.633	100.569	75.279	98.638	72.148	69.336	64.389
UBIAD1	chr1	11331254	11335255	146.675	204.405	162.431	5864.75	3110.67	5095.58	261.848	144.932	129.683	39.823	106.058	5125.95	9673.95	8043.31	18170.4	12064.5	198.385	103.261	116.56	259.164	284.558	6195.74	6233.07	5569.13	7191.2	8994.75
DISP3	chr1	11537294	11541295	2652.7	1009.13	1815.86	4984.45	2402.07	5213.39	910.251	5235.17	3090.07	1024.03	974.923	2489.74	3232.28	1328.64	4354.79	10441.3	815.679	956.021	177.528	606.439	1168.56	7377.5	8280.48	15838.5	8466.46	13138.6
LINC01647	chr1	11667587	11671588	1096.54	415.167	466.669	117.295	95.639	96.453	573.86	186.329	437.312	423.411	637.046	70.019	84.034	115.483	19.127	37.088	922.618	832.801	65.722	387.588	139.927	52.272	45.007	1683.17	123.773	55.712
FBXO2	chr1	11712888	11716889	215.782	96.585	136.496	6773.14	5750.15	8927.46	196.754	195.818	300.976	161.44	152.482	5809.15	6090.83	7429.93	7769.46	12703.5	549.812	1081.44	203.39	1497.92	3594.59	4663.7	3876.37	6675.27	1637.82	3866.23
FBXO44	chr1	11712431	11716432	231.735	65.009	106.741	6765.86	5712.31	8949.75	209.614	175.161	315.298	187.71	152.482	5797.38	6093.57	7415.36	7716.97	12638.6	575.636	1087.28	225.156	1464.71	3557.66	4660.11	3862.42	6678.74	1647.52	3843.39
FBXO6	chr1	11722149	11726150	215.442	202.974	123.613	5019.46	3248.01	6651.95	54.406	110.756	143.371	196.294	54.96	5525.71	9472.75	6798.01	4568.86	7686.07	451.66	967.099	221.444	1432.18	1755.25	3665.91	3857.22	3652.19	3036.07	4302.28
MAD2L2	chr1	11749678	11753679	2410	893.486	1409.04	4285.43	2966.03	4051.13	663.138	4052.21	1322.79	195.401	2345.19	2596.32	1543.29	4326.25	13734.7	3408.73	1937.04	3566.76	1406.13	2180.41	2829.18	5202.58	4332.14	7612.22	1173.71	15781.1
DRAXIN	chr1	11749780	11753781	2441.72	852.38	1410.22	4292.71	2969.53	4047.82	662.891	4062.28	1316.58	201.105	2344.37	2600.84	1538.55	4326.38	13720.8	3411.63	1954.72	3587.56	1426.89	2204.89	2870.35	5189.34	4334.38	7609.77	1165.95	15765.2
C1orf167	chr1	11820249	11824250	1659.75	1059.23	1300.94	187.58	250.794	270.16	397.873	494.583	359.733	262.652	236.673	49.704	187.385	256.355	180.954	120.428	1517.27	1682.56	2817.33	1385.4	2934.77	70.354	113.982	172.123	146.033	123.664
LOC102724659	chr1	11837676	11841677	487.367	234.198	292.74	77.22	146.212	327.948	89.671	154.169	113.311	59.133	77.237	45.765	29.206	38.765	151.112	36.475	1576.42	1572.21	1299.32	1728.83	2330.78	77.532	46.487	45.482	147.551	99.141
MTHFR	chr1	11864160	11868161	112.085	149.701	49.364	9715.21	5213.15	10886.9	97.833	120.581	288.555	143.597	226.385	11630.3	15953.2	25096.6	16111.4	20523.2	116.465	150.054	193.495	156.898	166.734	9525.61	11325.2	27699.4	12764.3	16314.5
CLCN6	chr1	11864152	11868153	113.295	150.631	49.364	9717.86	5214.3	10887.6	97.833	120.581	288.164	143.597	226.385	11630.9	15953.2	25096.6	16111.7	20525.4	116.003	151.013	193.804	157.319	166.734	9526.28	11325.6	27701.4	12768.3	16317.8
NPPA-AS1	chr1	11898375	11902376	165.576	63.459	49.363	119.659	70.745	134.153	120.438	32.748	97.859	27.473	117.815	67.319	135.826	138.905	137.569	49.61	18.949	61.388	88.454	68.682	113.787	150.017	91.2	191.397	163.401	52.735
NPPA	chr1	11905840	11909841	309.084	158.379	165.742	88.577	261.093	133.582	75.822	3.527	241.922	160.812	742.578	41.958	34.209	138.264	181.643	36.959	89.601	106.499	184.099	97.789	95.09	104.421	80.718	444.364	192.412	132.006
NPPB	chr1	11916992	11920993	2815.75	961.403	1343.17	219.783	250.65	427.175	1055.57	5876.61	2178.3	1389.99	2699.73	68.426	362.11	68.897	101.741	283.392	910.198	378.343	1980.28	326.427	304.45	1027.9	2228.85	1334.12	2227.62	1342.95
RNU5E-1	chr1	11966210	11970211	149.661	181.007	137.376	4023.48	3605.81	2471.28	107.081	167.184	46.29	74.466	32.334	2042.76	5127.44	2712.69	3190.89	4838.84	115.482	127.938	261.42	167.16	151.29	4157.89	4015.88	5088.46	5124.85	5264.14
KIAA2013	chr1	11984485	11988486	171.208	194.644	118.306	6894.18	4126.86	7242.83	64.992	103.871	255.462	97.441	73.846	11294.8	13238.3	15404.4	19144.5	17178.5	222.646	160.375	266.677	117.211	173.347	5812.81	7834.98	17434.8	10789.7	14884.6
PLOD1	chr1	11992723	11996724	188.901	289.448	138.456	4929.76	2659.73	4144.68	73.795	129.062	65.159	45.894	119.097	5782.06	7533	8510.3	6779.67	11317.5	118.428	71.787	212.206	101.263	142.817	3952.3	4837.69	9887.47	6438.52	8045.19
MIIP	chr1	12077298	12081299	154.537	242.065	111.845	5665.5	4501.26	6373.77	107.625	103.619	207.215	111.675	128.863	6356.88	11195.4	11555	12977.8	12159	67.533	99.22	165.735	211.216	152.739	6229.31	7047.15	12132.9	7732.27	8515.07
MIR6729	chr1	12087214	12091215	235.553	148.617	132.943	145.111	120.315	270.072	78.097	115.039	218.163	0	25.434	49.925	50.639	110.355	162.314	23.726	106.24	95.897	70.013	127.736	85.689	62.249	52.024	9.145	145.472	116.663
MIR7846	chr1	12224999	12229000	938.484	430.588	310.052	6371.75	3442	8719.88	371.014	926.021	802.812	417.967	1789.7	550.865	2687.29	625.727	372.537	839.927	1405.13	1765.38	3478.78	2323.89	853.477	1058.5	1699.54	6484.82	773.55	6175.56
TNFRSF1B	chr1	12225059	12229060	947.632	433.029	307.855	6404.32	3474.55	8735.87	371.014	912.754	800.416	417.967	1807.48	550.865	2684.98	625.727	372.537	838.151	1412.41	1778.38	3489.84	2318.99	856.627	1059.88	1697.01	6486.92	776.149	6175.56
MIR4632	chr1	12249769	12253770	575.3	532.208	384.337	499.681	313.313	282.934	789.714	364.094	219.777	181.325	2274.09	411.313	21.433	110.44	135.668	92.602	2064.49	1502.38	1081.07	2236.99	275.313	225.552	335.571	416.892	170.025	257.515
SNORA59A	chr1	12565299	12569300	125.088	75.626	67.858	104.477	106.366	141.157	52.625	126.375	43.943	108.323	26.37	42.976	45.903	115.398	102.387	37.089	47.256	28.554	94.678	213.426	45.247	101.083	71.084	57.921	51.062	32.404
DHRS3	chr1	12675737	12679738	252.906	73.531	121.957	17271.3	8118.3	14539.4	70.629	166.848	190.545	128.681	214.983	17401.4	23265.8	16848.6	42812.8	34866.1	580.549	206.804	451.594	585.646	2553.97	6463.55	13556	27564.8	5679.92	8302.16
MIR6730	chr1	12637051	12641052	115.904	108.168	75.059	121.526	135.768	83.592	12.019	114.703	118.051	38.306	125.821	85.909	61.606	63.683	76.712	30.663	337.153	30.992	42.642	1045.55	834.576	13.193	35.794	67.102	151.014	59.023
AADACL3	chr1	12774117	12778118	603.161	427.564	434.07	40.881	150.647	64.301	322.787	1077.17	1267.35	552.937	1228.72	55.502	46.597	110.526	99.8	32.635	456.974	170.77	3652.87	427.907	1875.45	63.586	21.722	111.568	54.829	77.594
C1orf158	chr1	12804133	12808134	296.002	559.989	772.225	54.6	136.485	57.869	241.914	1275.42	1610.91	994.151	1439.26	274.146	99.926	128.605	103.52	57.874	294.573	329.986	2216.89	420.485	822.795	74.234	90.441	110.835	183.062	52.693
PRAMEF12	chr1	12832990	12836991	807.908	268.218	396.373	75.075	52.218	50.867	154.466	2359.13	1634.47	1734.02	1626.82	32.31	26.782	120.099	114.846	34.636	578.874	516.886	3642.16	693.862	1268.41	25.051	11.368	79.681	176.567	31.188
PRAMEF1	chr1	12849545	12853546	304.396	207.585	316.139	45.422	112.949	32.15	157.087	2019.48	1932.08	1895.2	970.068	58.025	49.253	171.602	39.308	33.764	740.578	929.109	2603.11	1205.18	1211.8	44.632	37.147	69.905	152.397	36.722
PRAMEF11	chr1	12889264	12893265	586.491	593.383	685.194	68.135	104.435	51.44	641.129	1594.51	2116.27	2103.85	1794.85	86.44	49.021	196.305	165.307	64.071	902.398	1243.06	3799.55	2064.2	1370.69	67.138	16.524	99.235	169.938	57.347
HNRNPCL1	chr1	12906609	12910610	728.102	334.466	602.256	87.831	135.767	70.731	846.051	2761.35	2921.92	2821.69	1568.35	144.553	39.095	181.261	226.283	33.472	1072.6	970.621	2197.52	1827.88	974.918	49.476	56.629	55.259	137.46	92.35
PRAMEF2	chr1	12914940	12918941	403.028	359.456	377.373	21.684	62.661	35.454	149.074	953.479	1722.07	1819.53	520.876	17.837	11.352	62.956	182.253	50.452	675.239	854.159	1452.46	1108.82	661.688	55.527	9.466	6.202	163.527	44.477
PRAMEF4	chr1	12944025	12948026	474.666	425.511	582.509	27.254	114.882	35.188	781.553	1180.79	1869.99	1691.06	1259.53	65.372	13.89	122.408	134.494	53.359	907.543	707.819	2105.51	1675.77	1442.28	63.67	5.367	53.751	207.526	47.873
PRAMEF10	chr1	12956101	12960102	204.216	150.012	240.198	18.169	52.217	6.43	556.694	573.431	882.198	1004.88	764.328	18.855	27.744	65.777	32.433	23.952	491.814	418.698	1596.35	772.068	603.162	81.581	2.493	63.528	82.932	25.781
PRAMEF7	chr1	12974466	12978467	64.982	208.242	291.254	4.542	10.443	25.72	413.006	388.445	1130.77	1082.8	407.803	98.833	41.363	21.37	72.101	4.648	701.64	506.487	1380.42	449.482	520.979	9.143	15.847	11.038	52.186	19.325
PRAMEF6	chr1	13005406	13009407	33.116	45.251	121.891	4.542	10.443	12.86	196.065	609.286	707.247	782.989	505.907	0	10.351	78.171	84.678	4.907	438.025	286.634	1156.93	897.756	698.565	37.032	0	43.169	78.3	26.703
PRAMEF18	chr1	13033498	13037499	23.778	3.216	39.052	3.391	0	0	0	428.247	457.353	245.643	105.884	11.419	0	20.173	46.385	0	141.25	155.614	481.711	117.844	367.775	0	0	10.652	14.725	12.031
PRAMEF34P	chr1	13165193	13169194	27.597	11.312	9.873	0	10.443	0	93.976	51.054	207.459	40.713	319.928	26.379	0	38.68	0	0	116.524	66.707	255.198	113.159	112.14	0	0	0	0	25.613
HNRNPCL2	chr1	13182326	13186327	722.81	418.035	561.545	57.308	73.104	38.581	660.516	2522.37	2488.66	2130.96	1793.8	180.625	93.5	138.221	201.942	62.493	986.342	825.08	3124.22	1905.51	1155.44	47.137	12.34	79.262	162.531	66.82
PRAMEF36P	chr1	13192517	13196518	5.519	16.969	44.428	0	0	0	29.577	334.453	193.918	463.502	54.257	0	0	0	38.982	0	106.416	213.327	255.47	131.109	147.11	0	0	0	8.575	12.911
PRAMEF25	chr1	13217584	13221585	474.666	429.888	523.27	22.712	125.324	38.582	131.865	1575.11	1156.73	1472.52	1059.4	42.578	19.971	151.214	49.415	31.505	1219.57	753.73	2369.45	1619.56	987.673	77.324	22.567	50.983	176.215	29.931
PRAMEF5	chr1	13357818	13361819	11.039	11.312	0	0	10.443	0	27.351	37.787	76.11	7.902	17.715	0	0	0	9.584	0	62.45	16.396	104.577	26.158	108.164	0	0	0	0	9.39
PRAMEF33P	chr1	13407134	13411135	0	0	0	0	0	0	0	0	0	0	0	0	0	0	0	0	0	0	0	0	0	0	0	0	0	0
PRAMEF13	chr1	13450656	13454657	11.039	43.585	37.768	0	0	0	0	45.008	7.381	0	33.209	0	0	0	1.618	0	0	21.517	60.774	16.474	7.954	0	0	0	0	0
PRAMEF8	chr1	13609533	13613534	0	0	0	0	0	0	4.254	137.291	6.208	4.71	102.61	5.754	15.507	0	0	0	0	18.556	18.905	0	0	0	0	0	0	0
PRAMEF15	chr1	13639972	13643973	0	0	4.936	0	0	0	13.503	189.1	113.8	158.46	76.357	0	0	0	21.433	0	87.233	44.59	58.454	10.789	106.457	0	12.678	28.137	0	0
PRAMEF14	chr1	13671511	13675512	48.049	50.908	90.886	0	10.443	0	8.013	59.367	99.526	118.95	108.747	0	8.812	0	0	0	21.722	27.115	237.571	87.318	86.106	8.642	0	5.852	0	0
PRAMEF19	chr1	13696405	13700406	0	0	0	0	0	0	0	0	2.151	21.455	0	0	0	0	0	0	0	5.439	5.026	0.053	0	0	0	0	0	0
PRAMEF17	chr1	13714091	13718092	77.044	50.908	49.365	0	10.443	0	67.76	641.951	316.811	351.776	299.583	6.595	12.621	6.667	0	10.168	138.766	124.301	589.845	363.112	277.222	0	0	0	16.456	4.611
PRAMEF20	chr1	13734906	13738907	60.712	39.208	55.686	0	10.443	6.43	205.068	513.728	275.358	361.452	185.341	10.932	5.426	32.311	0	3.648	144.658	151.576	1042.22	565.909	223.3	27.638	11.706	0	104.721	0
LRRC38	chr1	13838242	13842243	3220.63	562.933	987.372	917.568	929.493	600.093	1188.92	6259.09	2052.18	1699.06	2481.71	128.929	86.767	58.255	87.223	35.798	1231.47	905.031	5422.3	1489.45	1404.78	65.341	42.855	68.819	97.743	63.341
PDPN	chr1	13908251	13912252	1425.32	419.118	857.535	4068.81	1569.07	4461.88	944.135	2333.53	2548.06	2410.47	1845.6	80.332	60.912	191.689	69.108	65.491	1244.53	1188.35	6962.4	2426.21	1686.24	43.215	17.284	51.439	128.968	49.382
PRDM2	chr1	14024734	14028735	127.321	108.091	78.983	7349.9	4217.56	9047.52	289.448	261.651	622.969	147.152	122.197	8441.37	8307.62	8217.31	12011.6	9072.39	342.698	622.949	1481.52	730.335	1681.49	6710.44	7586.81	13252.4	6679.57	5847.32
TMEM51	chr1	15477027	15481028	563.165	152.721	180.519	12071.9	4215.56	14598.1	243.99	589.05	348.244	233.816	263.395	13439.4	11428.4	15566.7	19247.7	18632	121.317	360.504	410.763	102.845	754.612	13453.4	15731.1	27485.1	15867.6	18313.6
C1orf195	chr1	15496120	15500121	358.757	402.809	256.697	195.33	375.976	115.745	86.655	45.092	193.476	45.893	75.426	102.772	22.126	1.667	158.554	74.855	43.963	21.675	110.413	140.422	72.108	82.879	85.622	103.581	2123.42	64.85
EFHD2	chr1	15734390	15738391	117.979	94.377	58.863	11952.7	9942.31	15291.8	358.498	374.422	430.614	198.124	274.504	25584.9	20724.9	23630.8	26709.7	15538.2	216.408	152.895	304.836	158.58	179.34	15496.5	21665.6	50536.8	20350.7	33390
CTRC	chr1	15762937	15766938	513.303	384.833	277.729	86.305	167.1	138.03	149.468	230.078	105.194	51.964	117.578	63.38	19.471	106.636	175.58	35.346	79.203	18.835	141.341	278.481	134.294	107.594	11.748	103.545	198.173	62.167
CELA2A	chr1	15781222	15785223	433.194	453.095	387.412	66.052	83.55	6.43	209.17	0	149.287	112.509	65.778	49.394	27.359	142.324	139.993	75.402	74.523	36.952	154.06	109.948	303.413	35.07	17.242	77.894	147.678	25.32
CELA2B	chr1	15800595	15804596	324.358	262.288	229.411	75.884	156.654	51.442	99.365	56.008	158.966	88.647	69.638	46.296	18.316	74.966	99.561	58.229	34.835	101.616	105.078	77.631	281.3	103.797	37.612	80.665	122.386	31.44
CASP9	chr1	15849285	15853286	54.699	102.124	74.044	6611.1	5276.17	6108.98	113.906	97.993	113.504	105.707	86.534	10634.3	10994.3	11847.9	10871	13686.1	77.066	130.017	142.655	137.632	105.785	8324.35	10331.4	20673.5	9804.34	9528.52
AGMAT	chr1	15909605	15913606	402.46	418.578	296.932	2657.63	1409.91	3202.32	334.658	146.108	201.3	120.674	63.437	1044.59	2878.52	126.81	154.028	2328.62	92.086	103.179	1153.02	404.955	569.533	1475.2	1733.06	2267.47	2612.7	3319.09
DDI2	chr1	15941952	15945953	68.308	112.623	98.392	7802.32	5416.02	7100.04	130.08	241.918	77.134	149.771	71.448	16677	24471.2	19940.2	26793	19995.9	126.517	80.345	198.094	160.738	114.361	9186.11	12030.8	20397.3	11412.9	14000.8
RSC1A1	chr1	15984207	15988208	53.036	118.784	41.147	49.965	146.211	32.149	26.115	21.328	42.77	39.457	0.76	86.041	104.968	59.067	189.689	70.463	8.146	32.713	28.956	46.999	45.194	64.048	9.931	94.959	130.052	60.029
PLEKHM2	chr1	16008826	16012827	108.002	104.837	124.899	9269.17	6688.3	10848	131.715	248.467	195.286	126.955	207.673	16826.1	15310.4	14953	18520.2	16438.5	89.775	137.055	241.55	169.004	290.294	8067.44	9459.64	17426.1	9565.28	10478.9
SLC25A34	chr1	16060808	16064809	223.644	67.876	44.426	258.209	114.88	647.836	29.725	95.726	83.196	41.602	37.713	119.458	401.475	220.538	210.594	409.308	0	49.828	96.302	127	100.151	374.028	541.604	1859.89	647.523	640.37
TMEM82	chr1	16066986	16070987	306.36	296.731	341.971	175.943	254.443	422.904	123.057	103.787	96.099	104.032	34.906	170.003	331.904	197.245	164.741	120.815	98.613	64.027	148.145	210.843	438.799	560.414	601.321	585.304	859.987	429.806
FBLIM1	chr1	16083254	16087255	912.021	305.451	358.367	11674	4875.16	10927.3	148.73	325.636	196.557	130.145	78.875	14859.2	15264.2	17886.8	11251.6	13815.6	249.167	201.684	177.295	151.107	802.032	11084.9	15523.7	2640.31	16855.1	8977.74
UQCRHL	chr1	16132194	16136195	229.958	453.214	277.998	62.226	267.175	38.58	279.601	79.268	156.082	76.559	76.185	148.138	47.02	70.735	160.052	55.487	93.934	73.104	253.649	419.273	676.873	87.47	55.192	66.856	224.762	54.999
FLJ37453	chr1	16172642	16176643	115.26	89.921	86.858	15464.7	7841.97	16441.3	153.081	188.429	301.464	210.477	131.668	35646.3	36559.1	34162.6	43539.7	37860.4	207.917	116.296	210.929	131.738	257.491	22649	27998.7	55436.7	25002.5	35230.2
ZBTB17	chr1	16300627	16304628	137.981	198.208	78.981	5752.99	5305.43	7227.73	169.403	139.474	99.477	124.968	241.818	13585.5	13788.8	16460.4	18786.2	13524.5	186.713	201.888	502.278	381.904	303.463	6730.77	7871.62	16018.1	10458.6	9680.77
C1orf64	chr1	16328730	16332731	466.538	394.244	362.935	122.647	209.873	84.471	173.855	48.283	103.679	111.882	650.551	80.243	61.487	18241.1	9507.05	52.484	553.051	296.074	654.64	1517.19	626.251	131.441	32.582	81.363	181.63	183.987
HSPB7	chr1	16343285	16347286	455.5	112.468	119.725	695.014	501.373	1301.27	122.315	310.521	422.009	118.318	115.353	117.422	57.871	103.174	230.204	74.528	80.013	69.743	327.877	781.073	483.48	81.499	146.736	63.668	552.249	678.308
CLCNKA	chr1	16346485	16350486	640.324	139.125	135.245	141.409	83.548	224.575	53.911	607.943	839.328	320.06	281.691	66.788	155.102	25.815	112.215	32.569	121.549	161.891	826.064	1009.66	574.289	190.562	99.653	70.43	302.802	246.615
CLCNKB	chr1	16368230	16372231	573.184	158.381	208.548	86.305	93.993	325.832	102.828	410.277	192.156	153.328	673.411	77.765	86.268	113.731	168.301	53.454	184.402	287.915	476.842	526.171	171.224	1687.4	112.717	32.552	374.951	2121.49
FAM131C	chr1	16398127	16402128	819.741	537.787	641.308	2340.61	1577.01	2604.65	320.215	571.752	467.86	155.057	657.22	3031.93	1671.68	1618.17	1936.54	2486.4	439.351	849.118	532.28	1531.87	2427.89	2127.61	2037.27	7090.34	407.214	2308.78
EPHA2	chr1	16480604	16484605	454.1	271.973	195.532	7455.62	4781.6	10155.3	131.615	266.269	1889.35	277.564	282.045	7321.05	3831.57	2056.27	4851.06	6326.99	1142.21	1765.02	2059.69	2310.73	3082.76	2228.28	2617.89	8333.81	532.245	3487.78
ARHGEF19	chr1	16537166	16541167	246.252	117.816	174.5	2129.85	824.414	743.584	122.861	117.558	186.977	98.59	118.224	1083.59	425.287	298.116	2050.65	500.138	51.069	80.982	219.241	107.052	85.587	4643.91	2268.11	914.631	3402.06	1161.86
RSG1	chr1	16561659	16565660	158.961	99.682	132.947	3840.35	2228.67	2806.32	27.45	89.512	123.77	84.933	99.984	5437.1	5099.85	6368.55	4006.28	9686.85	55.17	2.879	184.563	136.683	83.986	3689.83	3986.3	7711.11	6649.91	6230.26
SZRD1	chr1	16691524	16695525	129.552	223.934	140.724	6916.51	3673.41	5690.87	191.808	123.688	111.011	171.226	171.014	14527.7	15545	14073.7	17795.2	13947.2	374.938	250.321	360.044	196.848	167.457	7369.73	8693.4	20419.9	9535.06	11967.7
SPATA21	chr1	16761919	16765920	290.447	563.242	495.882	67.263	95.782	38.58	396.039	122.848	230.485	143.647	341.913	119.458	64.528	98.943	274.2	53.001	873.801	92.784	564.366	383.326	771.452	31.606	80.001	86.479	152.572	61.245
CROCCP3	chr1	16817196	16821197	134.955	174.691	93.726	115.738	226.901	121.118	86.159	49.542	52.449	41.812	4.736	70.506	51.563	93.173	83.625	100.028	27.267	21.995	34.678	47.051	85.43	57.824	31.95	96.186	162.055	96.123
RNU1-1	chr1	16838780	16842781	187.542	155.086	168.482	2139.56	960.039	408.279	233.457	378.537	502.521	230.308	307.538	6500.41	5542.07	6051.88	4705.61	7495.08	747.971	678.738	1245.61	743.754	952.961	4605.34	4803.59	8999.05	8237.93	7472.39
LINC01783	chr1	16860147	16864148	3553.16	632.283	1025.41	1680.76	1013.04	2635.7	499.365	661.6	1704.57	569.315	1823.85	2609.16	417.362	397.061	365.907	374.548	1112.29	1451.83	3012.18	1797.09	1978.45	574.033	496.593	874.682	4666.71	188.472
FAM231B	chr1	16863218	16867219	687.426	177.558	298.725	44.242	136.054	86.19	156.196	177.261	237.569	326.972	547.709	115.519	20.202	162.114	67.734	29.375	476.329	521.003	747.928	261.373	762.047	131.019	19.482	64.93	311.595	76.294
CROCCP2	chr1	16955401	16959402	600.479	537.478	483.711	456.123	495.293	1050.09	217.479	34.26	353.426	182.057	86.475	204.348	338.945	646.157	518.751	133.919	102.426	193.687	199.796	419.116	326.964	222.668	59.081	233.272	789.742	231.524
MST1P2	chr1	16970068	16974069	1345.9	371.274	457.404	10738.7	9879.93	11121.3	332.531	459.736	647.949	357.737	201.592	43563.6	44780.7	63812.3	54345.7	39495.7	666.055	648.784	728.793	652.226	870.577	24028.8	25800.1	61379	49721.8	40057.2
RNU1-3	chr1	16991443	16995444	0	0	0	0	0	0	0	0	0	0	0	0	0	0	0	0	0	0	0	0	0	0	0	0	0	0
FAM231A	chr1	16997497	17001498	88.309	113.943	145.492	13.627	76.827	38.581	75.872	19.145	68.581	44.742	209.019	49.792	12.736	63.255	65.467	5.229	140.326	88.067	168.754	87.476	305.945	76.45	18.679	53.857	166.646	21.589
RNU1-4	chr1	17065010	17069011	0	0	0	0	0	0	0	0	0	0	0	0	0	0	0	0	0	0	0	0	0	0	0	0	0	0
MST1L	chr1	17088975	17092976	638.168	313.43	485.133	603.57	319.106	201.937	635.093	532.37	2076.52	777.971	580.744	1350.92	2418.06	1180.46	872.724	1006.57	4461.45	2343.5	5580.58	1834.46	4146.2	691.151	3898.09	411.881	1140.44	1729.37
LOC102724562	chr1	17084552	17088553	2765.81	560.221	1117.48	526.594	699.732	887.389	301.862	287.429	895.102	250.828	252.695	133.532	689.434	388.77	356.768	96.996	1557.7	1347.01	1593.22	1046.92	2390.28	199.162	88.031	240.702	429.687	273.067
MIR3675	chr1	17183516	17187517	715.137	327.606	507.954	77.72	111.231	115.745	294.989	175.077	651.272	338.898	416.455	154.866	53.06	133.819	218.963	35.345	825.965	833.202	507.303	705.069	988.706	104.006	10.354	79.646	2018.45	55.334
LOC105376805	chr1	17214161	17218162	548.157	178.447	452.704	1725.96	1401.25	4224.44	982.32	136.871	2424.72	277.457	633.189	2690.73	273.768	612.262	349.531	1625.82	797.947	844.72	990.573	159.794	1165.21	3699.98	4333.28	4582.63	7041.79	4941.19
RNU1-2	chr1	17220474	17224475	104.372	84.42	142.753	1315.57	813.329	226.997	249.631	385.254	423.38	68.814	198.73	3027.6	1696.54	4818.03	2345.83	5560.05	393.656	329.709	342.221	204.374	472.323	2677.93	2732.59	6792.41	5625.22	6167.18
CROCC	chr1	17246444	17250445	1184.36	372.977	867.51	290.535	520.4	199.336	509.507	232.597	530.237	126.849	45.196	78.34	152.369	198.912	207.28	128.622	164.645	245.842	336.807	58.788	221.074	518.079	984.105	272.203	1020.92	258.395
ATP13A2	chr1	17336467	17340468	340.046	143.194	130.781	7260.41	3630.21	8021.79	159.759	318.33	339.932	225.232	127.462	11070.7	9684.73	16953.2	13434.7	14121.6	229.868	217.886	217.773	153.635	385.699	6704.68	8434.7	19402.7	8957.6	9499.72
SDHB	chr1	17378665	17382666	175.293	126.03	98.017	5305.52	4327.01	2944.4	208.924	115.543	292.176	247.634	172.185	12227.3	14058.5	10591.1	14803.6	12655.8	533.755	1043.33	400.176	397.851	638.233	7095.37	8074.02	15000.1	9321.55	8389.68
PADI3	chr1	17573592	17577593	906.009	513.418	444.286	76.941	125.323	135.035	112.424	187.253	231.214	233.814	90.626	58.91	47.367	87.061	122.975	43.608	1089.06	1960.8	72.41	874.812	2583.62	148.016	46.359	7495.99	658.047	60.91
MIR3972	chr1	17602383	17606384	945.175	564.252	531.688	140.816	84.55	102.883	357.308	285.834	260.008	181.743	114.479	39.082	38.861	120.954	78.371	81.051	1184.79	1603.09	101.908	1170.97	1495.48	45.299	91.036	75.651	182.236	56.424
PADI4	chr1	17632689	17636690	970.995	237.882	379.03	95.393	67.31	83.593	255.169	144.932	562.306	70.541	13.448	53.732	49.253	121.638	35.223	4.842	1422.58	1495.42	372.994	728.544	1570.85	47.804	40.612	74.705	45.172	58.059
PADI6	chr1	17696690	17700691	1037.12	482.425	544.167	54.508	83.549	115.744	205.906	126.039	221.686	208.226	147.69	74.003	80.842	73.769	89.935	36.831	343.278	1592.65	298.533	120.685	645.208	47.221	23.497	99.762	88.865	47.202
RCC2	chr1	17764250	17768251	165.578	118.782	29.144	12687.7	7664.5	14342.9	280.642	558.317	322.337	237.372	326.886	27716	17330.3	22291.1	31754.1	27301.4	123.628	290.993	188.893	381.851	847.123	15253.6	22927.2	49328.7	9707.16	26640
LINC01654	chr1	18390150	18394151	1087.77	319.24	461.496	154.444	100.288	42.5	1390.04	892.853	895.79	805.598	210.013	86.573	30.667	88.856	121.475	148.769	481.525	908.67	358.805	126.632	1371.15	71.23	11.283	65.63	130.92	97.338
KLHDC7A	chr1	18805423	18809424	1008.35	128.818	236.952	267.452	114.88	605.069	113.167	119.573	235.028	107.067	184.699	320.177	339.793	205.922	533.026	344.753	173.775	1513.46	91.16	141.897	178.82	3170.29	862.723	8014.44	1676.76	11374.8
TAS1R2	chr1	19184155	19188156	602.178	688.923	883.534	75.976	208.873	122.393	242.361	331.262	361.345	353.758	192.883	25.051	44.443	83.044	124.062	44.124	977.793	1536.66	307.115	529.96	1086.95	64.925	12.171	65.665	42.53	58.478
ALDH4A1	chr1	19227293	19231294	99.797	79.19	83.918	7588.54	4650.12	6593.02	122.416	126.291	105.928	117.062	62.268	8021.16	9098.22	13706.4	12283.1	13311.2	150.26	390.421	108.287	1069.87	249.332	5245.29	7001.71	25315.5	473.823	8481.36
MIR4695	chr1	19207769	19211770	225.271	92.982	83.917	116.206	164.092	223.21	57.72	116.886	156.47	92.887	50.226	47.402	89.733	96.849	97.294	54.875	97.169	126.496	68.351	699.701	43.234	43.42	72.563	91.561	68.774	74.45
MIR1290	chr1	19221642	19225643	196.878	141.022	108.129	113.687	114.88	77.161	58.858	150.39	194.502	55.784	19.003	38.152	128.59	91.848	153.255	72.337	107.163	72.942	65.258	620.279	84.862	46.301	48.599	484.803	142.742	83.588
LOC101927895	chr1	19534879	19538880	49.673	90.85	19.745	9080.81	4850.77	8298.21	106.043	78.932	160.972	87.13	160.844	20598.3	19475.6	18142.6	24404.4	20294.2	168.806	96.184	206.638	71.895	141.322	10077.5	12429	28124.4	6742.8	15543.9
EMC1	chr1	19576053	19580054	132.499	161.285	87.807	9532.7	6804.75	9268.89	148.678	76.917	246.369	283.322	102.083	22855.2	19956	19316.3	34036.3	25378.8	26.228	141.736	181.393	134.844	177.066	12247.8	13531.6	22304.9	8074.05	17762.4
MRTO4	chr1	19576074	19580075	132.914	160.471	88.517	9533.79	6806.4	9267.96	148.678	76.917	247.396	283.322	102.083	22858	19957.1	19317.6	34042.1	25382.3	26.228	142.576	181.393	134.633	177.066	12246	13533.6	22304.8	8078.6	17762.9
AKR7L	chr1	19598568	19602569	587.775	615.703	704.84	240.756	295.14	646.47	70.579	202.284	113.259	8.006	0	53.909	55.565	108.688	229.075	47.482	116.638	34.312	92.977	68.843	76.857	30.645	34.612	39.456	59.073	48.501
AKR7A3	chr1	19613280	19617281	229.394	259.111	284.659	1785.23	855.816	1699.95	100.701	84.894	138.239	64.209	37.479	1976.28	1544.55	103.986	163.972	1168.67	37.204	53.35	180.504	22.789	151.343	171.602	48.939	7068.27	4116.54	4720.69
LOC100506730	chr1	19620230	19624231	204.213	173.297	140.722	68.134	150.146	47.081	179.839	109.413	132.422	79.018	27.715	56.874	74.185	189.979	298.055	15.624	22.819	93.703	103.338	107.369	92.561	80.832	16.186	73.584	71.372	52.987
AKR7A2	chr1	19636640	19640641	141.912	134.049	69.109	10075.3	6802.6	11838.3	245.426	109.749	157.696	177.191	104.191	18542.7	16280.9	17506.8	20112.7	23568.1	118.487	124.575	164.769	159.792	211.933	12671.5	16336	36312.7	8099.69	20052.8
PQLC2	chr1	19636739	19640740	152.006	133.08	69.109	10075.9	6798.88	11835.2	236.029	109.749	157.696	177.191	98.636	18523.5	16276.6	17505.8	20100.4	23564.6	112.767	122.015	164.769	161.213	211.933	12664.3	16334.1	36322.6	8100.12	20045.7
MINOS1	chr1	19921470	19925471	69.218	89.959	63.497	6731.76	4296.96	7156.99	89.424	37.367	164.833	185.67	77.705	14409	16225.4	14420.8	17618.8	14253.3	131.196	71.989	259.333	30.527	215.392	8215.17	11194.8	21086	5962.54	13969.1
MINOS1-NBL1	chr1	19921470	19925471	69.218	89.959	63.497	6731.76	4296.96	7156.99	89.424	37.367	164.833	185.67	77.705	14409	16225.4	14420.8	17618.8	14253.3	131.196	71.989	259.333	30.527	215.392	8215.17	11194.8	21086	5962.54	13969.1
RPS14P3	chr1	19932300	19936301	60.711	58.076	42.702	49.749	230.335	25.719	63.754	19.145	79.382	49.504	40.578	158.805	296.774	401.249	350.418	237.203	2.369	48.948	113.583	54.369	62.083	114.567	43.319	36.126	30.922	84.092
NBL1	chr1	19967722	19971723	347	255.236	390.626	9826.22	6152.94	11229.1	708.396	311.865	125.432	158.249	1295.55	5465.43	10228.4	16405.9	19659.6	8306.09	250.667	166.769	2369.33	333.956	157.18	7491.19	12358	9143.67	3756.74	15707.5
HTR6	chr1	19989779	19993780	2306.49	1418.14	1567.95	2900.03	1754.55	2785.93	1736.52	2147.61	2384.15	744.683	2059.23	856.352	1643.33	1214.87	2061.81	2757.27	2912.92	1765.94	6769.05	951.178	3216.07	1111.32	2027.38	2189.07	243.947	1354.69
RNF186	chr1	20139771	20143772	365.486	117.003	149.918	218.165	156.513	589.125	489.575	65.749	241.285	296.191	131.146	138.755	1054.01	106.765	192.238	937.434	86.251	56.788	122.977	78.948	62.445	1898.01	1963.56	364.05	1052.01	5637.05
OTUD3	chr1	20206887	20210888	78.931	111.541	108.602	6259.68	3974.92	7395	265.607	180.536	296.671	194.987	34.439	13582.2	13499.1	12019.3	12807.1	15557.6	138.129	219.042	484.648	71.156	243.645	8697.76	9469.31	22435.8	5327.53	12584.4
PLA2G2E	chr1	20248110	20252111	908.808	417.414	419.569	81.763	167.097	203.963	134.828	224.872	231.754	120.412	43.794	50.279	76.61	139.931	101.053	67.011	311.616	351.747	254.615	161.794	812.827	229.102	180.376	214.557	123.903	197.82
PLA2G2A	chr1	20304932	20308933	241.49	145.866	258.591	242.309	268.318	201.761	226.878	176.757	202.765	70.018	58.293	170.401	476.461	207.591	243.913	720.557	1446.56	1744.63	1367.05	645.227	2002.98	22.67	32.836	58.096	63.49	61.287
PLA2G5	chr1	20394700	20398701	386.317	324.704	218.019	240.38	313.956	158.246	193.144	122.512	175.925	31.189	33.736	37.4	40.327	125.057	115.935	41.864	1459.84	1695.88	1945.68	1020.5	2520.24	41.124	44.669	58.623	57.429	26.368
PLA2G2D	chr1	20444059	20448060	552.125	331.909	337.338	72.677	103.222	52.014	323.973	116.718	76.256	113.923	84.02	36.957	9.081	103.26	138.375	27.664	1051.63	1427.51	989.604	886.388	1816.87	30.144	15.383	31.326	81.462	50.178
PLA2G2F	chr1	20463822	20467823	583.43	225.948	314.582	140.816	93.993	121.953	144.08	104.795	158.48	50.865	53.323	74.799	424.173	270.93	188.963	148.446	551.085	662.384	594.134	459.593	527.335	31.23	33.428	5.256	89.258	46.112
PLA2G2C	chr1	20501857	20505858	271.243	123.859	163.241	113.561	165.239	34.176	361.564	88.588	130.518	74.727	66.071	93.92	62.219	100.952	93.533	59.553	540.917	1353.28	1418.12	111.842	805.597	139.62	71.125	63.248	226.887	123.245
UBXN10-AS1	chr1	20510979	20514980	644.14	400.291	663.59	1774.06	1107.04	2359.94	358.298	228.063	230.581	80.8	55.895	2110.87	58.182	155.317	178.568	46.124	296.599	1385.72	4538.94	151.161	706.987	2517.72	1238.36	1559.2	1268.98	5195.93
UBXN10	chr1	20510570	20514571	702.888	356.472	636.236	1781.69	1107.04	2360.96	378.231	246.368	253.604	55.837	75.189	2113.31	51.14	134.674	186.048	54.289	299.892	1494.35	4638.65	151.056	758.486	2521.93	1249.77	1585.76	1257.42	5174.8
VWA5B1	chr1	20615411	20619412	2097.48	1236.36	2012.47	204.413	709.961	283.154	614.417	282.139	332.994	296.354	100.683	102.285	21485.9	80.693	133.12	38.993	634.565	2417.13	1149.78	339.377	2053.5	837.663	114.952	93.663	518.341	705.597
CAMK2N1	chr1	20810728	20814729	1607.58	672.342	877.651	15590	13309.3	17763	622.087	4577.35	2880.41	1757.99	95.128	19460	10625.2	2595.24	5146.4	43230.1	257.948	648.587	8606.87	153.999	1541.82	15260.1	13462.1	16306.8	10753.9	18803.5
MUL1	chr1	20832674	20836675	193.175	228.389	222.141	6358.49	3143.57	6366.06	104.264	801.661	602.584	220.992	253.044	13826.7	11803.3	14093.2	19000.9	16453.8	689.505	806.401	1215.38	480.905	466.486	7246.18	7880.03	16139.9	4664.5	9852.65
FAM43B	chr1	20876931	20880932	3450.41	721.431	841.001	3904.13	1242.95	2739.33	1189.86	5865.7	1492.7	1053.02	2250.12	308.45	386.657	260.119	368.66	598.004	2016.94	3546.36	11099.2	1119.23	2628.41	152.61	524.489	847.21	121.004	151.373
CDA	chr1	20913443	20917444	1993.1	777.141	1134.52	567.82	390.571	530.503	743.414	1477.45	871.934	260.138	1291.87	122.246	131.324	105.867	80.271	50.709	1861.59	2240.39	6820.55	1058.5	2192.45	105.423	83.087	87.989	128.495	56.927
MIR6084	chr1	20958171	20962172	244.514	146.217	123.952	6019.29	4129.86	7414.21	276.588	413.216	102.259	157.464	75.714	10089.6	9460.55	13079.5	14337	14842.6	547.966	310.913	1232.58	286.901	602.333	7961.59	9522.48	17599.8	2940.36	9489.91
DDOST	chr1	20986037	20990038	127.206	169.695	123.41	8483.46	3263.67	8121.55	62.715	198.841	130.81	139.722	92.673	18045.3	17375.8	19021.4	23797.4	20785.4	103.005	196.286	283.339	128.052	276.346	10074.2	11161.5	20254.3	6368.37	14430
KIF17	chr1	21042510	21046511	952.774	473.902	607.226	3120.75	1438.45	4192.6	468.155	925.349	1066.49	1091.91	714.98	2757.34	2607.64	2444.66	3052.32	5141.8	1830.22	985.017	352.392	1376.61	1888.05	1924.52	2645.82	3651.84	332.121	1830.73
SH2D5	chr1	21057133	21061134	804.807	288.672	283.138	6760.76	5341.41	8468.79	293.008	1595.09	764.878	113.608	832.031	6658.11	5844.46	1098.65	3901.88	8416.77	1453.77	635.587	183.828	858.232	881.523	4708.3	4897.67	18349.3	809.884	7869.79
MIR1256	chr1	21312925	21316926	54.134	141.527	113.468	38.639	146.212	57.871	41.447	57.519	251.7	61.645	54.493	43.994	55.756	73.299	49.05	63.458	51.011	8.638	102.217	75.632	79.336	42.627	5.874	63.913	49.069	40.201
LOC100506801	chr1	21617782	21621783	219.148	147.376	158.033	296.231	380.128	83.592	90.117	40.474	131.788	82.42	70.514	102.373	105.698	135.4	74.405	113.582	97.805	79.702	95.297	49.631	69.214	122.711	22.313	156.073	100.389	128.275
NBPF3	chr1	21764582	21768583	265.04	208.514	261.094	6500.53	3962.98	6858.16	147.641	74.733	207.802	168.715	169.496	12256.2	10401.4	11072.9	10146.9	11820.4	194.398	432.615	723.417	241.057	187.756	5778.91	7637.82	11737.5	3585.9	8729.86
RAP1GAP	chr1	21993856	21997857	1838.37	386.033	498.048	4871.45	1744.11	4125.65	706.962	406.163	1753.99	170.023	266.843	3307.28	5444.53	1097.8	1760.37	6728.88	260.199	297.355	1038.16	82.684	330.999	4686.75	4186.16	15094.2	2843.49	12973.5
CELA3B	chr1	22301386	22305387	453.308	369.568	340.045	127.19	135.767	96.452	198.14	63.397	186.532	160.029	74.198	41.737	100.118	208.101	134.253	41.221	47.718	37.391	270.233	92.106	140.808	144.967	98.64	58.623	27.892	78.139
CELA3A	chr1	22326148	22330149	461.32	391.497	380.483	71.901	135.91	69.365	156.148	85.817	131.002	179.078	0	45.101	77.842	86.719	51.52	95.833	105.141	114.697	588.837	80.368	107.28	44.965	30.343	45.937	67.908	40.285
LINC01635	chr1	22350541	22354542	104.863	117	95.145	6409.93	4032.08	2968.67	161.343	54.413	231.362	74.152	142.723	11433.8	11626.6	10886.9	14565.1	11979.8	179.786	171.849	409.684	34.947	275.054	9164.57	10393.7	19390.8	5580.18	12891.9
LINC00339	chr1	22349683	22353684	149.131	259.884	195.161	6423.71	4153.04	2982.1	274.71	213.284	219.239	74.152	129.742	11426.4	11695.8	10900.3	14604	11954.2	186.776	181.486	536.879	19.105	303.411	9307.78	10515	19381	5688.1	13081.9
WNT4	chr1	22467519	22471520	761.373	206.191	283.544	10067.6	4031.29	8743.8	252.648	318.162	1683.99	469.205	141.723	5599.23	6270.87	2233.43	3843.73	14521	406.018	186.37	802.83	106.686	624.859	4125.49	6159.11	18347.4	5470.01	7758.87
MIR4418	chr1	22590731	22594732	849.681	587.458	816.555	115.021	59.441	119.576	194.131	222.604	365.11	227.064	116.584	99.762	13.353	36.201	57.462	41.445	266.903	95.38	226.664	157.425	378.367	34.737	64.07	120.96	66.521	50.639
EPHA8	chr1	22887994	22891995	2733.04	1656.6	2798.94	1569.43	1556.69	1189.22	657.3	3989.06	2009.41	1149.79	2020.06	1078.94	430.136	190.623	464.73	843.217	1685.33	1112.88	2246.12	806.753	369.168	594.237	654.661	1786.2	184.23	3253.41
MIR6127	chr1	22957859	22961860	978.669	618.025	582.777	62.878	141.061	91.916	294.05	476.698	384.856	224.131	156.516	7.657	30.744	70.991	153.823	48.482	120.567	274.836	336.497	183.794	178.616	69.555	63.897	58.131	60.373	74.953
C1QA	chr1	22960998	22964999	849.947	422.066	464.032	578.712	676.342	525.527	329.364	296.582	339.789	108.166	472.23	82.766	60.026	112.919	152.814	57.909	78.51	207.486	353.74	108.369	419.324	85.005	27.892	39.387	63.058	60.742
C1QC	chr1	22968109	22972110	930.091	232.688	278.1	883.657	543.078	849.334	283.416	382.147	229.602	183.156	289.705	102.285	204.544	81.89	232.068	157.32	617.639	466.173	767.805	252.53	1647.6	310.643	323.778	166.55	122.344	69.126
C1QB	chr1	22977473	22981474	1037.68	343.842	524.184	590.503	355.087	250.779	244.093	312.872	166.394	310.743	219.132	38.418	79.61	87.318	28.551	28.697	529.936	429.457	513.335	242.005	1989.86	73.983	83.257	31.571	70.983	94.865
MIR4684	chr1	23044009	23048010	442.419	253.997	238.369	63.125	187.987	58.4	147.591	119.489	140.192	109.006	38.472	85.864	72.646	144.461	95.835	78.885	36.511	46.789	207.295	161.371	43.594	83.254	50.164	86.233	105.281	45.567
MIR4253	chr1	23187719	23191720	389.53	289.446	198.033	81.763	146.213	83.592	67.861	225.124	203.057	90.531	27.89	87.546	8.889	76.334	101.177	22.853	24.379	86.825	88.222	60.367	50.307	79.328	87.228	20.498	124.902	31.398
LACTBL1	chr1	23296809	23300810	967.669	568.823	766.208	59.269	118.814	77.163	330.799	212.36	205.844	68.552	385.236	75.685	116.393	141.855	167.004	59.07	75.448	195.448	134.112	125.789	183.261	120.998	34.442	125.621	68.079	87.319
C1orf234	chr1	23340343	23344344	387.339	465.495	350.799	89.48	125.824	140.539	226.534	189.436	40.817	88.02	342.847	115.696	24.242	68.042	103.113	106.453	53.611	35.351	125.916	121.213	105.524	244.551	167.486	112.377	114.94	132.341
KDM1A	chr1	23343940	23347941	150.912	164.115	83.108	8061.99	5831.05	8972.73	166.584	280.04	263.286	117.115	124.596	22201	21037.8	20309.9	30566.8	20091.5	252.981	193.127	438.217	128.476	132.848	12331.4	16107.4	29498.7	7667.23	17278.3
MIR3115	chr1	23368797	23372798	38.633	130.098	44.765	22.71	104.436	77.162	26.362	19.397	109.107	9.001	58.119	44.747	5.31	38.039	218.64	56.133	19.122	50.107	88.957	44.209	34.451	45.76	31.528	46.954	48.767	105.764
MIR4419A	chr1	23382427	23386428	16.558	79.19	64.171	31.797	82.118	12.86	57.523	4.282	77.085	0	7.367	63.336	38.786	77.787	157.176	50.033	6.355	43.749	58.725	42.472	63.431	51.229	37.908	65.911	38.588	35.925
HTR1D	chr1	23519222	23523223	538.404	508.461	441.21	68.134	114.88	96.451	160.548	151.818	233.513	229.626	111.676	103.745	62.527	131.938	69.352	32.99	1506.98	1845.21	325.982	923.866	665.924	87.637	192.254	77.368	127.198	38.105
LINC01355	chr1	23610011	23614012	70.049	62.607	58.932	45.173	65.809	25.719	43.228	26.535	86.862	63.005	40.929	106.224	75.957	268.28	154.673	152.964	0	53.347	31.895	19.368	134.294	85.967	13.777	49.477	19.315	67.449
HNRNPR	chr1	23668857	23672858	93.827	144.662	106.64	9618.11	5338.84	10183.1	78.298	161.642	233.417	149.093	255.966	22411.3	24790.7	23502.8	26375.3	23359.6	208.263	148.53	278.972	108.58	74.947	13411.4	16156.5	36564.8	7676.41	21186.9
ZNF436	chr1	23694357	23698358	188.865	73.532	44.191	12601.1	3833.65	9663.38	174.348	85.481	196.022	148.149	96.707	17834	18696.8	21204.5	20494.3	22962.8	64.414	140.336	201.071	133.372	146.383	13217.7	16767.8	34484.5	7803.47	19981.5
ZNF436-AS1	chr1	23693463	23697464	165.578	34.711	39.49	13523.1	4079	9824.89	199.325	97.825	242.365	159.61	119.977	21144.7	20244.6	25651.4	24553.6	26584.8	64.414	142.175	252.372	131.423	81.404	13861.8	18658.3	35822.1	8614.96	20687.1
ASAP3	chr1	23808750	23812751	387.263	309.903	299.1	8631.71	7275.29	8289.71	337.973	761.272	308.745	185.461	197.328	14618.3	10771.8	14651.2	16913.1	17078.5	1316.11	1647.28	1843.39	1077.97	713.855	6220.75	6552.41	17043.5	1703.27	11621.6
LOC101928163	chr1	23846421	23850422	327.38	305.371	187.146	58.77	139.7	51.442	119.499	76.077	71.563	30.142	87.061	106.49	81.302	163.568	165.264	29.244	50.491	75.702	49.098	43	63.736	74.943	62.842	149.939	104.849	57.514
ID3	chr1	23884285	23888286	182.141	39.594	63.124	10380.6	3591.43	8526.22	1155.19	2578.12	685.882	350.988	636.052	2575.61	2965.86	3157.88	3862.85	2962.14	198.498	1021.05	168.983	1027.08	534.72	7058.79	3156.15	41135.3	1447.23	12123.5
MDS2	chr1	23951823	23955824	435.727	710.66	832.717	223.769	465.822	192.334	344.102	257.116	667.6	390.865	728.081	849.845	1534.97	172.67	236.151	90.798	131.197	460.853	56.521	634.7	708.383	982.925	1093.65	713.803	312.33	650.515
RPL11	chr1	24016268	24020269	118.208	166.36	133.284	5483.08	2367.3	2507.84	202.493	186.161	134.77	135.276	98.46	16305.1	19158.6	15606	27630.3	16257.8	258.124	76.545	594.178	202.374	133.158	7210.73	8135.77	17134.3	5718.94	9009.97
ELOA	chr1	24067855	24071856	75.87	116.225	60.249	11197.9	6309.53	12314.1	125.385	159.711	210.828	198.807	81.21	22694	21750.3	23095	32118.1	20565.6	156.962	307.472	428.513	59.736	460.391	11547.8	15026.5	28324.6	6981.03	17514.1
ELOA-AS1	chr1	24102787	24106788	55.19	96.158	76.277	8285.67	4898.12	6433.62	107.526	104.459	134.28	167.354	16.372	17395.6	14445.4	14895.9	18896.3	21718.3	104.853	131.816	150.194	54.683	120.143	8307.48	10411.5	20388.1	6356.89	11988.3
PITHD1	chr1	24102875	24106876	55.19	96.158	74.046	8285.67	4898.12	6429.75	103.174	106.978	134.28	171.959	16.372	17399.5	14443.7	14902.7	18897	21720.4	104.853	131.816	150.697	54.683	118.077	8309.99	10407.8	20382.7	6356.89	11992.7
LYPLA2	chr1	24115645	24119646	145.162	96.158	64.172	7659.6	7895.48	5607.27	128.695	144.932	159.75	55.523	39.992	15346.7	11068	14397	17884.7	15957.6	98.556	141.698	137.514	47.211	128.358	6322	8192.62	13917	5888.01	11814.2
GALE	chr1	24125294	24129295	136.202	28.28	29.618	8712.98	4840.82	9980.81	144.228	66.168	199.051	190.275	86.59	16442	16533.7	19495.9	21504.4	21656.5	126.632	198.087	320.105	107.422	154.804	11611.2	15252.4	20307.4	6886.45	17021.3
HMGCL	chr1	24149949	24153950	140.891	234.282	113.401	5918.92	4844.54	4713.45	164.407	215.887	280.832	85.56	107.816	12123.3	12226.9	8807.73	14213.7	12051.8	157.425	189.566	394.645	139.003	190.288	7351.11	9237.33	14735.9	4421.2	9048.25
FUCA1	chr1	24192859	24196860	151.591	224.9	131.628	6329.12	3500.66	7543.74	168.81	290.956	298.773	321.944	262.807	8603.28	12400.7	10957.2	11088.9	11830	304.11	196.288	754.546	197.48	435.542	7618.67	8507.01	13975.6	3928.98	10717.8
CNR2	chr1	24237817	24241818	701.567	520.859	410.844	178.434	301.939	59.412	351.624	216.727	282.249	654.359	178.151	63.867	74.918	76.505	184.594	44.384	68.342	68.186	891.521	231.112	280.014	79.243	28.992	30.275	100.602	61.455
MIR378F	chr1	24253559	24257560	700.961	578.622	631.433	119.377	212.163	102.884	493.237	151.818	242.606	333.56	749.887	12.216	53.218	16.113	119.696	41.413	234.319	134.254	1693.77	413.117	513.647	74.443	43.443	43.975	62.406	92.811
PNRC2	chr1	24284300	24288301	62.034	124.44	88.079	7004.32	4891.11	7763.65	91.649	54.497	183.26	127.11	135.763	20465.2	20691.9	21893.1	23864.9	19411.7	112.825	109.3	215.8	44.999	157.126	12217.7	14934.4	30446.6	7987.22	17783.8
SRSF10	chr1	24304953	24308954	86.077	86.279	86.184	5254.95	4664.85	6964.08	164.309	79.184	183.798	136.895	101.674	17189.4	16934.1	17093.2	20496.4	15866.7	103.525	144.974	293.777	36.367	173.712	11358.6	13571	25013.4	6410.76	15882.4
MYOM3	chr1	24436665	24440666	956.101	608.029	625.043	659.792	281.983	225.061	424.726	545.973	849.741	280.704	470.01	226.213	24.858	194.638	109.102	229.364	210.976	270	796.3	217.902	481.104	393.07	690.667	136.171	503.444	1150.7
IL22RA1	chr1	24467775	24471776	545.17	242.26	373.414	2716.46	720.618	797.979	371.061	435.972	384.075	231.512	371.731	2042.58	2790.02	1375.53	1656.41	844.992	152.111	206.207	429.169	185.163	403.93	2686.32	1893.49	4468.57	1630.46	3342.65
LOC284632	chr1	24524729	24528730	163.461	192.318	189.649	156.747	208.875	57.869	347.619	197.749	208.531	86.554	161.663	74.091	122.435	182.971	81.848	79.34	77.816	184.126	224.344	115.158	179.907	144.13	90.99	140.129	231.648	138.923
GRHL3	chr1	24643811	24647812	407.487	202.86	369.899	1140.12	597.297	133.977	610.414	104.123	164.926	46.26	205.803	1151.26	772.509	8656.86	2123.6	1325.64	450.042	853.874	172.231	187.636	58.417	740.964	377.664	1273.6	660.649	1952.59
STPG1	chr1	24739587	24743588	282.885	166.982	146.302	11239.1	3723.27	5248.15	143.731	207.826	167.032	144.224	81.037	17597.6	16931.6	21319.3	15050.9	13635.8	211.788	140.134	240.931	97.265	130.99	9425.49	11177.2	19711	6923.3	15404.6
RCAN3AS	chr1	24826872	24830873	423.515	344.54	564.487	10857.7	5225.6	8591.8	155.355	145.52	191.96	100.265	192.358	22591.1	17196.1	18713.5	16752.4	15333.1	127.325	197.887	289.294	113.263	287.71	11193.3	13290.4	23931.4	6946.91	15329.4
RCAN3	chr1	24826840	24830841	423.137	347.756	556.71	10731.6	5197.63	8590.3	155.355	148.207	191.324	100.265	190.955	22409.3	17173.6	18580.7	16744.9	15317.1	127.325	199.166	292.077	114.947	287.71	11193.3	13289.5	23925.4	6930.32	15324
LOC100506985	chr1	24880515	24884516	1301.48	546.815	780.884	3312.63	1483.01	2746.07	250.224	239.231	243.341	523.316	448.557	3107.09	3263.76	5485.52	1862.42	2248.09	147.602	101.943	411.423	121.684	473.199	3181.48	2557.53	5004.08	2260.53	3988.51
SRRM1	chr1	24967593	24971594	105.508	57.454	80.571	11741.3	7209.91	10042.1	112.722	254.513	161.754	102.096	149.385	28522.9	26637.5	35579.7	32883.6	27603.7	182.441	211.285	175.168	58.054	225.36	15387.6	20951.6	36964.7	9368.63	21524.5
RUNX3	chr1	25289501	25293502	1315.62	282.824	243.918	572.551	479.127	985.078	182.86	383.575	913.288	324.298	627.345	141.189	32.746	89.498	155.199	13.331	1575.04	2044.46	1028.77	945.601	2143.07	122.5	35.203	31.361	210.779	80.193
MIR6731	chr1	25243907	25247908	792.899	177.518	186.334	70.344	164.954	128.605	319.817	156.772	679.087	176.669	702.002	61.079	45.137	27.696	102.024	60.875	1512.93	2183.6	118.648	950.97	2167.19	42.837	32.33	59.007	146.856	81.744
MIR4425	chr1	25347993	25351994	1150.34	298.824	246.488	195.046	240.207	219.071	545.516	286.506	2579.1	242.238	693.174	94.716	44.942	80.308	112.296	43.156	1163.24	2093.46	536.876	845.914	2070.8	127.512	45.812	138.797	100.732	76.63
SYF2	chr1	25557013	25561014	55.191	145.516	69.108	7588.88	3987.3	5027.49	117.073	66.252	226.769	218.955	54.726	13989.5	14506	13197.8	22204.1	16990	206.644	149.335	81.766	98.79	82.127	8583.98	11375.6	17101.3	5810.83	11892.9
RSRP1	chr1	25662745	25666746	66.232	52.378	34.554	8298.24	4992.69	8991.54	121.08	54.832	242.46	53.848	100.097	23975.6	29613.6	23552.9	32053.4	27048	181.342	259.881	454.493	98.158	255.527	16085.7	20264.9	36944.8	8870.94	22652.2
RHD	chr1	25596976	25600977	16.558	97.708	59.236	23.458	10.443	6.43	249.633	90.436	143.421	19.257	0	84.625	50.293	89.156	92.604	4.713	763.227	584.397	844.004	407.698	446.03	73.943	125.391	24.773	75.745	71.641
TMEM50A	chr1	25662788	25666789	66.232	54.044	34.554	8299.3	4999.7	8994.67	121.08	54.832	241.922	53.848	100.097	23977.5	29616.1	23551.1	32056.8	27048.1	181.342	259.881	452.831	98.685	257.748	16087.5	20260.3	36941.8	8876.53	22651
LDLRAP1	chr1	25868075	25872076	160.057	39.09	113.502	8789.52	4789.39	10292.5	247.652	152.49	193.672	186.508	51.512	14096.8	12450.5	15682.2	17202.4	17081.9	2817.95	780.768	898.051	804.913	950.48	1221.72	4796.65	13023.1	770.69	11011
SELENON	chr1	26124666	26128667	198.883	135.989	123.782	4914.14	6318.47	5062.15	160.795	69.107	99.866	71.118	94.485	6163.94	6190.3	6504.59	5318.17	10108.6	145.524	153.491	96.186	142.947	139.769	2876.51	4779.71	8101.55	2014.86	6675.45
MTFR1L	chr1	26144396	26148397	167.128	91.701	80.74	10604.3	6767.55	12304.3	144.476	143.169	205.746	111.463	36.66	22029.3	18726.5	20105.2	27149.2	21870.4	151.129	154.291	285.66	84.948	168.177	11821	15463.9	28156.5	7226.62	18093.7
LOC646471	chr1	26148097	26152098	126.943	101.815	44.426	139.48	272.54	67.385	25.868	1.427	52.937	61.959	9.355	251.353	178.88	204.728	250.907	190.049	25.303	33.034	110.336	75.893	67.406	90.936	123.066	248.584	199.427	124.209
AUNIP	chr1	26183949	26187950	220.508	261.087	234.955	2944.53	3245.36	2120.78	121.721	78.512	145.033	101.417	80.803	6397.33	2883.48	2810.57	5810.63	6789.73	213.695	107.862	366.773	27.21	367.153	3377.22	4962.2	10070.2	2643.15	5624.52
PAQR7	chr1	26195744	26199745	144.482	93.99	83.918	107.991	208.872	92.092	157.135	39.886	217.136	75.408	55.135	171.862	248.641	214.427	156.735	97.77	17.1	58.307	71.598	64.104	385.544	93.232	24.807	126.079	102.639	150.702
MIR3917	chr1	26230945	26234946	110.385	116.963	113.538	7051.05	5712.73	9529.8	408.458	636.073	765.811	315.452	163.356	20745.7	16634.1	11054.6	27602.4	21342.5	306.134	199.766	448.152	78.264	514.987	14817.4	24559.2	46788.7	9398.68	24029.3
PAFAH2	chr1	26322648	26326649	182.136	141.488	113.199	3356.59	3404.66	1871.23	140.17	131.833	256.78	71.483	67.007	5067.61	4260.97	6154.67	6188.91	6229.61	100.347	80.381	267.527	109.37	314.258	3637.68	4386.7	6743.78	2923.74	5564.16
EXTL1	chr1	26346270	26350271	810.402	230.52	246.892	668.783	438.637	520.858	142.25	257.872	311.675	52.644	132.72	122.202	81.613	53.04	105.746	69.073	1434.59	1064.09	1590.55	68.421	3230.53	78.994	224.543	40.752	384.438	77.971
SLC30A2	chr1	26370629	26374630	3540.87	863.963	1002.05	1306.55	814.398	2850.68	1118.79	5943.04	3004.04	928.682	2807.77	426.185	552.842	409.97	1024.56	511.857	2199.5	3786.49	9659.49	1195.24	4996.48	174.57	452.093	1467.42	131.999	1171.58
TRIM63	chr1	26392125	26396126	1405.67	958.765	845.63	88.423	188.561	64.301	421.611	210.093	1353.53	309.908	401.195	73.737	49.138	272.299	97.818	55.94	1319.57	1417.44	4366.24	809.176	3012.14	24.759	27.723	57.045	64.876	85.81
PDIK1L	chr1	26435655	26439656	108.873	112.509	37.395	12326	5774.54	15788.3	294.692	180.284	203.987	226.855	117.579	22014.1	21702.6	20151.3	24190.5	23857.3	285.213	212.205	463.577	87.261	176.03	15416.1	17293.6	35252.7	9054.22	21446.8
FAM110D	chr1	26483510	26487511	1633.51	977.635	1309.3	818.348	574.409	169.433	231.577	820.722	930.984	136.529	346.006	112.155	191.621	351.457	204.088	109.035	1796.13	2389.41	2161.37	121.633	3608.33	112.857	124.041	67.802	253.519	84.008
ZNF593	chr1	26494387	26498388	234.949	132.035	42.533	5037.91	2139.39	5750.11	157.827	175.077	271.836	73.053	126.522	11623.7	8898.75	8942.33	12323.8	11859.7	154.594	144.256	214.371	156.001	487.252	4673.26	6045.97	8973.4	3187.22	6395.34
CNKSR1	chr1	26501980	26505981	313.165	244.547	192.521	2358.78	2468.45	1086.73	91.996	62.306	246.565	103.299	91.443	5410.36	4876.07	6077.82	8218.94	6541.83	48.18	55.029	446.295	123.106	168.749	2890.87	3435.56	50.668	2365.9	4511.51
CATSPER4	chr1	26515118	26519119	318.875	184.687	158.473	111.756	77.255	201.76	33.336	201.36	225.791	27.421	137.692	24.387	101.468	117.108	57.182	63.558	306.593	228.64	2122.87	103.579	412.815	96.573	28.483	85.324	140.315	44.1
LOC101928303	chr1	26549810	26553811	1519.34	1112.58	1568.16	522.984	1134.44	1378.3	365.773	218.994	530.875	267.831	1178.15	334.43	145.908	45.689	145.01	30.374	1161.74	469.252	1283.19	359.427	2093.68	88.098	2396.97	104.594	1206.19	166.506
CEP85	chr1	26558643	26562644	215.555	241.289	130.375	5460.18	2341.05	4491.7	105.35	119.657	156.229	118.79	80.684	11038.1	9994.62	8814.66	11364	9853.08	98.093	179.849	320.145	108.951	560.186	6565.09	8730.71	18879.8	5069.77	11037.3
UBXN11	chr1	26642756	26646757	760.579	699.075	739.567	977.868	2269.66	555.87	175.535	407.506	173.727	121.615	203.989	30.716	50.447	110.226	124.952	53.842	513.764	75.064	274.177	112.002	95.764	86.429	0	57.746	77.476	59.191
CD52	chr1	26642410	26646411	664.33	719.957	726.143	935.802	2022.44	538.737	142.791	368.88	199.685	117.533	229.714	35.319	47.908	115.868	136.599	48.128	511.685	84.662	320.608	106.475	106.456	111.106	0	55.784	73.534	79.774
AIM1L	chr1	26678621	26682622	904.046	267.673	413.585	161.444	145.995	243.513	93.084	336.552	305.862	61.54	45.196	75.109	123.437	241.528	349.044	199.603	1000.67	203.97	1892.03	280.692	402.486	190.354	73.957	62.231	106.971	229.302
ZNF683	chr1	26697285	26701286	1203.23	833.241	899.797	113.685	250.648	79.011	385.555	916.952	448.504	576.958	840.391	42.357	44.79	159.548	134.738	38.573	932.789	937.947	3848.3	852.126	1140.98	65.632	79.157	23.967	23.561	69.629
DHDDS	chr1	26756772	26760773	226.292	248.883	211.895	4074.7	3540.43	2681.46	304.19	161.138	283.228	159.085	163.124	7069.21	5858.93	7235.38	9277.7	8804.93	232.008	81.186	460.526	28.894	302.278	4160.86	4895.59	9162.94	3857.43	6638.23
LOC101928324	chr1	26792028	26796029	132.122	45.251	59.946	111.665	187.987	115.742	173.21	22.504	105.587	47.306	8.01	205.543	137.902	194.641	380.342	73.883	62.796	45.069	93.635	8.789	62.445	123.417	210.173	843.006	152.139	238.944
HMGN2	chr1	26796901	26800902	105.886	100.342	41.485	10287.4	5811.31	11446	294.986	159.711	269.785	199.488	132.487	22328.2	20280.5	20958.3	29159	22941.6	171.288	193.606	277.853	111	125.362	17560.1	22101.6	53721.1	10802.6	26635.7
MIR1976	chr1	26879032	26883033	308.518	188.792	119.691	103.915	143.85	94.515	64.694	99.672	54.504	4.71	13.74	77.101	69.956	225.795	233.199	65.688	83.535	18.556	36.534	50.841	112.961	94.612	38.288	73.689	66.868	81.618
LOC101928728	chr1	27018622	27022623	126.943	41.065	34.554	8765.5	3755.1	7580.12	67.711	84.894	151.976	152.962	92.086	11865.6	13001.7	13246.6	16455	12058.2	112.42	87.223	168.094	25.841	183.06	7780.3	9659.42	20046	5658.39	13631
ARID1A	chr1	27020521	27024522	117.528	90.503	76.478	19219.4	14245.1	26056	159.114	155.261	269.051	225.441	281.808	48337.3	45525.2	50017	66659.4	41370.4	165.28	247.521	218.352	47.683	305.014	23185.6	34340.9	68444.6	17572.4	41208.4
PIGV	chr1	27112453	27116454	173.29	49.241	24.681	7929.6	3126.05	6295.32	136.264	123.856	129.734	164.266	77.587	11780.1	11640.6	12930	19508.5	15644	163.723	121.776	275.338	76.473	147.002	11392.6	13176.9	19283.2	6930.92	15441.9
ZDHHC18	chr1	27151200	27155201	137.981	133.583	102.242	7268.29	8076.67	7118.41	195.619	73.306	69.558	149.456	131.788	11466	9332.89	11538.6	13478.1	10650.2	106.47	30.794	199.37	108.473	80.162	5212.72	6828.98	11833.3	3291.02	11558.2
SFN	chr1	27187632	27191633	149.018	103.171	91.322	9641.53	3934.86	6945.32	190.224	267.36	309.821	117.43	101.208	15203.5	2655.24	19323.5	4954.21	4863.34	158.812	195.967	164.808	51.052	121.797	12448.8	12480.7	36964.4	7204.58	23337.8
GPN2	chr1	27214869	27218870	113.825	138.387	104.984	7436.86	4058.9	8520.85	89.473	150.474	243.339	107.852	106.061	15811.2	15316.6	15265.7	20231.8	16669.5	103.931	173.77	111.379	52.473	168.389	7347.44	9818.41	16653.9	5218.01	10001.4
GPATCH3	chr1	27224962	27228963	143.501	125.177	115.366	5656.7	2294.41	3228.04	152.885	211.94	136.041	136.846	56.54	11770.6	10610.3	12142.4	15314	12568	119.931	92.984	325.601	45.052	107.488	7006.39	8668.21	12335.7	3572.39	9236.09
NR0B2	chr1	27238567	27242568	492.926	257.329	179.471	76.94	116.598	125.477	145.71	123.1	154.223	122.4	135.178	69.4	119.24	103.303	188.961	23.242	54.766	87.983	165.542	44.158	100.41	10428.9	11404.9	9577	8270.71	16629.1
KDF1	chr1	27284901	27288902	1381.96	585.093	852.226	8396.09	4219.28	8520.23	154.711	92.199	248.179	144.068	171.019	20994.2	19734.7	22906	30524.3	19711.3	155.637	160.894	359.58	99.314	219.94	11455.8	15283.9	22735.2	7764.28	18111.8
TRNP1	chr1	27318194	27322195	1419.73	662.076	752.786	6210.83	4055.82	8160.97	1062.89	1587.7	2048.22	639.911	552.33	5149.54	6702.16	4703.69	5850.59	11097.9	1433.96	1126.64	4343.35	548.751	3480.13	4024.12	7925.13	19300.8	2139.28	5346.47
FAM46B	chr1	27337333	27341334	475.008	306.147	312.622	1567.19	1623.79	2456.05	113.214	740.531	122.987	81.373	88.873	138.49	2339.95	1639.5	318.271	1623.39	495.623	184.767	817.057	206.478	1376.57	1035.99	1685.93	4246.78	1709.59	1395.81
SLC9A1	chr1	27479621	27483622	126.677	141.409	91.761	4978.64	4338.24	4516.05	59.204	93.459	100.796	92.47	86.007	5586.17	5929.07	4710.92	4976.04	6329.77	39.053	70.266	174.357	128.635	63.171	4010	5081.01	10014.8	3126.63	4989.06
WDTC1	chr1	27559006	27563007	218.691	161.052	137.881	6931.42	7715.93	8304.86	492.543	240.406	202.669	276.258	448.611	14739.7	17007.1	19941.4	22007.6	13464.9	536.237	417.658	354.551	194.269	577.181	9798.39	14298.6	24225.5	7040.53	14936.7
ACTG1P20	chr1	27648364	27652365	125.088	124.441	27.149	5705.82	2709.3	4791.77	129.342	60.123	116.534	55.784	131.963	11688.2	10708.8	11755.5	16233.2	12224.8	93.704	95.304	142.387	57.896	109.865	6251.1	7211.05	13945.2	5086.48	10519.9
SYTL1	chr1	27666482	27670483	353.957	227.384	186.74	8802.06	3938.8	4317.72	151.596	64.657	107.833	52.749	376.583	13233.3	14558.7	24974.4	18085.8	99.803	161.527	68.227	166.47	66.105	416.639	3410.62	5867.23	16578.4	4044.26	12477.6
MAP3K6	chr1	27691357	27695358	137.978	119.789	122.836	7668.31	4852.63	8055.26	125.283	244.101	143.811	130.985	139.095	8140.89	6207.03	13295.5	10050.3	8140.67	726.077	255.641	556.833	71.105	220.712	5028.67	7857.43	13971.5	4553.77	11663
FCN3	chr1	27699343	27703344	320.274	341.516	198.404	150.151	196.784	97.51	125.925	213.872	163.415	132.761	221.592	70.373	46.945	148.137	98.912	94.673	1448.69	663.746	1055.94	87.158	1402.45	122.877	47.121	107.785	62.971	37.225
CD164L2	chr1	27707823	27711824	635.975	372.937	531.554	1894.26	908.61	1119.14	261.652	509.11	146.988	123.446	158.037	917.83	1336.28	1880.26	968.84	1289.29	880.561	124.896	1265.98	135.475	472.687	362.631	741.891	963.336	314.149	117.711
GPR3	chr1	27717147	27721148	341.217	188.133	230.392	2212.24	1650.4	2362.63	827.7	814.425	310.211	243.336	358.458	1759.58	1751.72	1854.06	2546.39	4318.66	445.884	137.097	529.336	259.584	904.771	3983.57	4870.7	11065.2	1414.88	4805.87
FGR	chr1	27959727	27963728	319.859	395.102	471.031	3085.56	2222.3	4675.62	452.627	281.048	315.444	106.282	1115.24	751.189	2608.41	97.746	88.481	442.623	1729.35	1368.04	2513.26	159.21	4304.47	239.037	551.96	2561.19	1573.82	445.148
IFI6	chr1	27996724	28000725	101.916	129.903	93.725	1885.61	914.902	141.906	183.847	42.237	184.141	64.787	220.247	1403.19	1670.41	1348.31	1509.1	1226.67	129.639	95.462	129.434	95.999	796.346	2155.71	4069.68	1686.36	1339.22	514.4
FAM76A	chr1	28050489	28054490	123.312	117.352	63.732	6491.35	3528.56	6949.11	277.58	133.008	105.537	92.153	170.61	12401.5	13641.9	14511.6	16655.4	14594.8	316.297	64.308	172.888	69.629	383.27	7750.86	10285.5	17880.5	5905.98	11551.7
STX12	chr1	28097693	28101694	88.382	141.915	34.554	5555.58	2393.7	6065.51	244.091	190.192	330.451	214.242	202.293	12161	12584.7	13312.6	14805.9	11699.3	138.302	129.698	730.535	22	431.875	6816.91	8368.98	14872.5	4624.18	8591.02
PPP1R8	chr1	28155251	28159252	91.333	69.58	54.299	7122.77	4751.12	6719.73	103.57	88.84	150.705	102.043	96.354	13642.3	13739.8	13117	19578.9	14567.8	215.427	99.662	194.693	65.316	164.41	8346.44	11877.7	18494.9	6090.73	12234.5
SCARNA1	chr1	28158911	28162912	24.799	68.225	42.095	34.567	59.156	55.404	13.107	22.336	42.331	14.548	11.636	211.741	141.557	195.109	124.872	248.372	7.279	29.073	73.415	26.895	15.288	93.985	136.171	215.398	28.628	146.259
THEMIS2	chr1	28197053	28201054	481.963	556.036	490.575	4215.86	2508.58	4683.59	419.583	388.781	398.204	103.457	398.975	2197.18	1730.44	1392.07	165.63	1818.58	105.142	161.056	662.529	234.637	942.683	4094.6	5427.44	765.176	2977.74	5267.4
RPA2	chr1	28239308	28243309	373.615	402.343	421.194	4381.6	4573.15	3712.61	578.559	2074.39	528.328	384.793	512.923	8652.05	7327.07	8506.97	10089.9	8508.79	491.987	527.763	1743.02	284.636	458.223	4832.76	6614.32	11250.4	3298.55	6306.47
SMPDL3B	chr1	28259465	28263466	984.452	950.98	1133.4	1269.87	1120.06	250.781	376.601	114.871	104.411	101.469	648.624	1880.1	1418.08	2229.71	2389.59	1214.57	394.233	283.636	1071.56	96.579	268.235	1447.48	2629.84	567.327	1611.02	3850.34
XKR8	chr1	28283972	28287973	162.591	124.288	81.855	8374.06	3658.03	8108.69	173.655	75.237	199.294	65.465	62.386	6726.45	11566.5	13161.4	10669.2	13222.9	138.532	109.739	267.643	58.948	83.157	6625.34	8091.48	4436.01	3654.11	9477.67
PTAFR	chr1	28518447	28522448	257.823	232.185	191.542	103.294	225.828	62.275	137.006	26.786	205.254	42.806	9.881	96.177	63.373	70.606	163.123	48.708	127.672	56.948	80.993	97.157	483.685	31.396	13.227	41.908	55.783	18.403
DNAJC8	chr1	28557542	28561543	116.167	221.879	144.915	5384.48	3541.86	4792.82	240.184	167.856	67.361	165.626	69.577	13382	12067.2	12048.6	17186.8	13194.5	68.805	71.147	176.058	61.895	113.738	7500.63	8828.64	15242.4	5263.39	9618.77
ATPIF1	chr1	28560601	28564602	119.571	192.319	88.856	7788.85	4992.11	4707.03	155.555	206.062	148.604	135.589	91.795	16461.6	13400.6	13533.4	19036.9	14039.3	62.854	64.265	158.235	69.579	145.505	7017.08	9995.28	16552.8	4650.6	10792.6
SESN2	chr1	28583962	28587963	266.817	210.992	258.321	9817.48	5583.98	12371.3	541.755	668.149	376.305	141.924	577.413	16857.5	19033.8	25430.7	26445.3	11529.8	926.086	371.384	2192.34	621.592	1685.21	7181.67	13864.6	22357	4212.51	12394.2
MED18	chr1	28653512	28657513	82.789	232.653	109.716	5710.02	6588.22	1359.01	129.687	472.163	98.644	84.514	103.2	9836.91	7174.47	9082.47	11311.3	11217.3	238.767	146.694	815.665	77.578	329.396	5666.63	7803.58	10462.7	5657.66	7880.23
SNORA73A	chr1	28831876	28835877	86.228	143.813	77.157	9921.37	10018.6	3844.34	100.949	190.612	150.704	106.598	164.003	29925.5	24059.5	29813.8	35231.6	26023.5	143.386	162.293	197.127	56.528	260.693	9854.88	13611.5	20556	8480.32	16729.9
SNORA73B	chr1	28833069	28837070	86.303	178.102	69.109	3977.25	4358.7	1680.83	41.893	108.321	81.045	99.533	119.276	19116.8	10653.8	18028.7	16559.1	14719	98.614	102.662	139.137	119.531	79.698	3016.64	4285.43	6095.88	3976.74	6827.96
TRNAU1AP	chr1	28877528	28881529	137.904	182.439	101.365	5974.74	4928.81	5339.01	133.246	117.978	74.741	129.102	11.869	9902.19	11326.1	10930	14017.9	11790.5	156.385	74.705	217.965	83.843	158.831	6792.94	9204.36	17401.4	6062.32	11631
SNHG12	chr1	28906366	28910367	256.384	179.032	100.994	8072.57	4559.41	6848.34	128.547	93.627	189.322	275.159	221.12	20432.4	15058.9	23070.8	30098.7	15577	170.71	168.492	549.06	83.948	223.244	11565.1	13663.9	29269.4	9941.06	18801.7
SNORD99	chr1	28903334	28907335	106.831	101.814	44.596	443.647	695.509	111.385	96.299	14.275	68.828	93.255	85.891	3629.59	682.201	3465.1	4741.92	1468.91	48.585	42.909	95.452	14.052	41.165	976.874	992.856	5041.05	1668.88	1984.57
SNORA61	chr1	28904405	28908406	118.626	124.44	44.427	5717.18	2924.61	4818.41	78.641	49.794	145.817	241.301	233.868	17798.5	12263.6	21627.5	27726.5	12435.1	83.882	92.142	265.869	66.159	198.452	8925.19	10604.7	25657	6980.03	15084.4
SNORA44	chr1	28905024	28909025	134.201	127.113	39.491	7728.61	3725.92	6610.68	94.815	49.794	174.853	261.71	268.538	19496.7	14092.8	23350.9	29891.3	15168.6	123.108	134.696	372.032	66.159	220.3	10995.2	13482	29681.7	8614.65	18614.3
SNORA16A	chr1	28905565	28909566	197.561	137.846	72.524	8007.64	4469.57	6761.13	108.317	49.794	184.727	271.967	246.904	20143	14615.2	23353.4	30313.9	15503.7	123.108	170.931	517.204	69.316	220.3	11469.8	13687.7	29782.3	9673.51	18849.6
RAB42	chr1	28916711	28920712	490.165	327.996	264.136	3437.15	2560.15	4707.02	155.307	494.919	269.735	45.422	202.47	3590.72	2408.79	160.403	105.865	3790.63	228.31	209.167	1665.35	188.371	586.428	4106.12	4379.39	3413.8	1702.74	5925.84
RNU11	chr1	28973111	28977112	137.415	170.855	103.157	1762.52	1335.66	169.608	29.082	27.122	55.528	73.524	20.231	1870.93	1997.85	1221.67	1283.38	3128.82	48.758	21.715	157.694	4.789	179.392	2508.91	2695.27	2177.02	1372.88	2969.4
GMEB1	chr1	28993239	28997240	150.304	216.534	118.71	5672.44	3039.14	5049.46	101.739	58.023	87.789	145.114	52.798	8798.33	7683.48	9299.64	9628.32	11274.1	88.619	83.022	124.099	78.683	112.243	7165.85	8881.59	16472	5701.53	12306.3
YTHDF2	chr1	29061132	29065133	130.952	165.355	74.047	8463.7	7728.09	9930.82	147.096	188.849	152.807	143.806	130.443	19704.6	17940.8	19363.7	25330	17855.3	126.344	75.504	336.692	70.684	192.82	12292.2	16235.9	25267.1	9368.15	19654.4
OPRD1	chr1	29136653	29140654	2874.84	740.528	1382.77	499.682	357.018	482.274	1142.68	4449.72	2216.72	1807.76	2262.81	1170.56	263.957	226.266	212.333	147.766	142.75	223.843	5482.5	402.065	2454.49	6574.57	6485.59	3030.3	797.974	2329.95
TMEM200B	chr1	29448421	29452422	2652.36	522.021	763.878	14567.3	7329.23	20933.9	1881.49	462.003	4087.45	1021.78	4634.19	5050.22	27784.1	2748.93	5034.19	3235.85	3990.95	4254.38	14471.7	1586.3	7481.8	3125.32	8428.19	2523.31	997.355	5957.7
MECR	chr1	29555470	29559471	133.257	94.065	63.395	4451.73	2214.5	4156.88	504.462	280.712	141.319	199.381	191.304	7802.52	7257.77	10259.1	12706.9	10269.5	293.887	199.243	583.701	42.369	356.874	4823.74	5660.19	12914.1	3507.77	6878.01
LINC01756	chr1	29674626	29678627	1420.6	816.115	996.771	117.513	155.867	32.149	756.522	769.501	2114.95	1052.08	1301.98	2603.05	56.103	168.481	101.052	171.327	146.853	355.585	444.398	196.528	412.457	108.928	0	52.316	54.138	65.06
LINC01648	chr1	30508459	30512460	1052.65	158.146	247.77	82.633	131.403	45.012	418.793	401.377	349.368	481.191	213.405	57.981	24.202	104.115	79.178	13.784	43.096	412.1	360.429	101.684	350.213	119.16	16.186	57.15	46.255	22.595
LAPTM5	chr1	31228683	31232684	465.329	113.128	107.586	1628.95	929.352	843.742	120.188	224.788	259.568	118.684	96.297	57.627	28.514	72.658	79.826	12.589	860.573	209.044	481.592	66.579	499.546	106.175	93.104	65.28	26.288	98.68
MIR4420	chr1	31210079	31214080	585.585	231.486	217.982	140.819	93.992	95.925	302.453	417.331	230.679	52.592	514.855	89.626	16.391	90.908	79.259	22.175	756.174	184.967	464.814	179.476	290.964	54.568	34.864	89.142	47.727	39.95
SDC3	chr1	31379480	31383481	426.276	175.35	380.855	5830.47	4498.75	7054.11	311.359	409.186	222.907	114.969	349.921	4879.46	4052.89	8528.12	4503.6	5433.14	1017.31	537.001	6904.37	100.527	4468.99	2204.27	4000.45	8159.58	1653.11	2167.39
SNORD103A	chr1	31406623	31410624	110.382	37.075	46.455	112.535	93.992	57.87	74.833	108.405	71.271	0	67.53	55.546	133.516	119.501	112.174	57.713	48.353	33.072	50.065	30.578	51.805	152.314	46.741	112.27	75.747	52.693
SNORD103B	chr1	31420052	31424053	49.672	101.816	49.364	65.274	135.766	32.149	45.404	1.679	12.807	43.12	0	119.723	112.662	107.748	196.119	53.097	25.65	23.794	62.784	0	30.06	69.557	16.312	123.064	6.15	78.432
SNORD103C	chr1	31439084	31443085	38.634	90.502	78.981	36.339	179.905	46.198	65.386	31.069	35.927	26.113	25.668	50.633	93.346	153.821	220.22	37.766	9.648	47.351	57.642	13.263	40.908	94.15	28.779	281.559	69.294	50.094
NKAIN1	chr1	31710734	31714735	1458.78	677.03	1223.55	3257.03	2154.06	2269.92	1135.65	4030.21	2451.02	1506.48	45.372	2054	897.253	457.583	907.419	7098.04	3204.56	3690.98	3642.05	619.173	1662.99	1098.92	2934.44	4933.22	316.662	4221.54
SNRNP40	chr1	31767644	31771645	95.189	126.922	108.536	8629.69	3666.83	7890.72	181.172	83.718	262.356	148.568	136.579	18314.9	16989.5	18624.4	23475.5	19934.3	114.965	355.625	222.991	47.631	208.058	16820.1	27330.6	28978.2	7046.68	16628.1
ZCCHC17	chr1	31767828	31771829	85.851	99.143	94.876	8605.08	3640.01	7880.1	179.59	83.718	274.725	148.568	136.579	18289.7	16944.2	18590.3	23430.8	19940.3	114.965	362.464	222.991	47.631	199.433	16832	27337.4	28992.2	7034.52	16625.6
FABP3	chr1	31844135	31848136	309.915	96.157	103.293	2238.34	1896.33	2398.52	94.37	85.23	225.547	42.544	171.661	1314.4	1189.64	110.398	179.417	2246.96	315.776	301.471	457.081	153.95	245.402	1955.12	2465.69	2545.32	712.705	2500.23
SERINC2	chr1	31880411	31884412	866.543	442.21	532.401	84.312	187.984	118.65	221.585	173.23	129.834	217.909	101.97	59.795	110.545	137.537	170.605	97.737	683.614	882.112	578.168	80.367	335.127	135.736	110.514	113.986	59.462	125.215
LINC01225	chr1	31969835	31973836	730.296	259.5	349.782	112.317	114.88	87.557	196.856	111.764	462.876	174.943	29.937	42.224	60.029	41.971	154.065	81.049	242.002	224	304.41	154.321	106.712	80.205	54.097	92.299	69.207	71.474
LINC01226	chr1	31982035	31986036	438.75	360.038	342.95	54.506	229.761	19.29	275.597	274.078	382.955	277.512	147.338	58.91	12.852	82.36	67.492	29.374	382.566	383.343	409.453	99.211	299.847	148.637	45.516	53.681	61.932	34.919
TINAGL1	chr1	32040085	32044086	1170.41	394.907	424.34	3998.65	3482.28	4881.31	305.275	280.04	334.263	134.174	155.172	85.555	95.465	226.438	112.986	41.444	2176.33	1253.54	321.767	145.478	105.935	266.761	1977.34	70.326	1383.18	14445.8
HCRTR1	chr1	32081300	32085301	1867.18	464.141	607.397	2747.82	1420.35	3307.1	1019.56	2758.24	2017.62	534.83	2084.02	1078.14	1376.49	635.9	544.794	980.912	2497.43	1731.31	1445.3	539.171	1632.31	1702.93	5458.25	8127.24	410.118	3842.88
PEF1	chr1	32108838	32112839	70.124	76.865	122.126	7305.47	2602.21	5787.32	198.685	97.909	165.564	91.055	143.072	14925.9	14979.7	16153	15996.7	17650.9	287.817	238.803	177.411	52.631	192.562	12638.6	19985.1	24377.5	5921.05	11209.4
COL16A1	chr1	32167768	32171769	518.821	124.442	197.727	3926.6	1463.35	2784.26	533.1	253.254	1152.67	535.249	415.404	442.159	350.606	279.182	384.989	602.877	1427.54	894.35	226.432	238.846	1438.82	1154.37	1455.47	5271.38	572.995	1393.76
ADGRB2	chr1	32227664	32231665	891.304	360.772	661.492	4863.67	4918.65	4532.97	849.365	4008.54	1547.11	959.609	155.409	3547.57	1937.52	3719.67	2461.23	19251.6	275.739	1306.21	529.574	295.849	2580.16	9038.72	9984.89	22739.6	2709.5	4577.57
MIR4254	chr1	32222336	32226337	505.853	218.663	160.874	1182.25	832.712	1193.05	192.995	429.842	229.553	128.052	55.776	686.525	775.241	601.921	191.832	1695.05	73.946	160.173	205.905	143.425	461.165	1505.89	1925.18	2119.34	457.887	838.147
SPOCD1	chr1	32279652	32283653	477.122	210.102	224.915	93.183	162.521	186.081	204.176	163.658	250.424	91.316	60.69	90.954	146.177	88.344	74.648	63.943	184.636	163.371	299.228	316.429	178.05	905.807	878.742	80.101	463.515	47.663
TMEM39B	chr1	32535631	32539632	203.797	279.49	337.17	6632.7	6645.16	7570.25	529.981	484.507	302.979	143.701	206.272	10758.9	10324.6	11725.7	14330	12646	246.856	307.352	293.624	524.431	334.456	11430.6	17781.4	23032.2	8791.74	10246.4
MIR5585	chr1	32550549	32554550	115.904	211.844	94.265	49.966	77.612	59.588	55.89	26.451	60.22	68.605	15.904	53.51	39.439	137.708	111.529	21.305	16.118	21.195	90.542	77.84	51.703	149.476	68.675	88.266	104.371	24.397
TXLNA	chr1	32643344	32647345	98.135	44.823	39.085	7622.42	3461.25	8038.09	133.146	57.184	164.392	153.382	119.272	14739.9	10794.6	12687	12398.7	15175.2	78.509	155.613	111.611	83.791	157.746	10004.5	19653.4	24134.7	12400.9	12018.2
CCDC28B	chr1	32663986	32667987	205.008	91.662	68.635	4441.34	2266.94	3620.91	152.884	248.635	279.121	100.317	275.496	2646.16	2607.37	1237.01	793.635	4540.82	116.984	177.69	81.031	97.527	263.124	7956.08	11895.8	17636.2	6215.15	7486.14
IQCC	chr1	32669235	32673236	178.316	62.219	74.044	6166.87	2412.51	5150.72	154.664	111.092	284.254	189.961	103.138	12646.4	8317.32	7843.58	9079	13794.3	124.09	149.291	125.568	79.054	155.836	10137.4	17742.4	16495.4	10742.8	9894.9
DCDC2B	chr1	32672694	32676695	198.43	106.426	105.354	146.324	198.429	38.272	421.563	44.924	105.485	61.54	35.959	253.123	1141.31	311.236	263.645	185.464	108.319	60.547	81.998	21.473	12.809	284.382	451.624	593.366	378.241	336.785
TMEM234	chr1	32685972	32689973	121.421	160.588	97.712	9256.13	6419.55	5535.57	99.269	142.329	140.242	81.009	111.499	21203.1	22335.5	21101.5	25574	24080.6	157.252	177.89	193.263	117.843	153.254	16366.9	26177.1	24636.3	15282.1	14302.9
EIF3I	chr1	32685184	32689185	105.62	198.634	112.15	9169.7	6361.18	5532.36	92.493	148.627	163.364	76.142	107.055	20898.2	22232	20478.9	25243.4	23682.6	155.808	171.651	185.995	141.789	177.22	16316.4	26084.5	24510.7	15126.4	14228.2
MTMR9LP	chr1	32705311	32709312	226.329	167.562	165.169	7061.44	3078.69	8092.35	417.85	247.46	705.29	183.314	185.107	2957.31	3166.95	1623.09	2077.5	5213.74	301.451	85.901	215.761	106.262	95.97	14501.3	25559.2	25516	13574.6	18732.4
FAM167B	chr1	32710817	32714818	229.429	223.933	248.482	397.068	417.178	523.897	296.37	294.063	141.073	121.406	46.016	193.283	158.564	348.465	162.801	239.499	201.39	207.327	875.008	95.21	386.524	495.075	706.348	786.831	460.787	312.094
LCK	chr1	32714839	32718840	546.533	402.037	329.902	827.309	1456.41	888.179	310.172	141.322	297.894	137.055	63.556	56.077	53.679	36.842	102.509	48.806	248.762	304.553	885.874	129.266	1267.48	138.032	58.066	73.234	227.366	224.23
MARCKSL1	chr1	32799840	32803841	220.015	90.501	59.235	10448.6	3653.88	10905.6	275.548	444.453	343.943	192.158	330.801	29813.4	24954.8	26319.7	30015.6	25941.4	259.799	483.01	1290.54	381.063	961.278	21088.9	38830.4	40459.6	16681.7	25064.9
FAM229A	chr1	32825844	32829845	315.246	151.525	87.097	3272.96	1504.33	3716.75	120.089	55.168	264.604	81.949	870.502	2748.98	2578.21	1258.64	1258.68	3890.11	255.811	469.731	1671.19	183.424	489.573	3409.04	4554.95	2438.12	2091.33	3962.48
TSSK3	chr1	32825861	32829862	315.246	150.867	86.522	3273.55	1504.05	3716.75	119.248	55.168	262.942	81.949	867.872	2748.98	2580.05	1257.91	1259.37	3890.66	256.793	469.051	1669.3	183.424	488.695	3410.46	4554.23	2437.52	2092.07	3962.48
BSDC1	chr1	32858062	32862063	71.749	108.286	106.303	6730.58	4177.5	4790.84	306.364	79.184	146.354	114.812	165.406	10762	14206.1	12513.7	12615.8	19797.2	169.732	228.805	283.109	143.687	211.777	11112	17623.6	19634.4	10310.1	9804.19
ZBTB8B	chr1	32928657	32932658	872.591	574.439	766.106	4180.6	1577.01	3324.5	1347.9	1617.34	933.185	1652.7	495.502	314.821	347.45	134.503	604.194	7663.8	341.487	170.211	1348.49	267.742	790.872	9930.21	20622.2	14128.7	7421.98	9155.18
ZBTB8OS	chr1	33114191	33118192	104.788	95.461	69.887	9660.64	5321.52	7775.23	65.238	143.085	209.365	137.214	155.639	21054.7	20602	10077.8	23828.4	31986	308.672	191.971	261.922	136.211	184.608	22318.3	37689.3	37378.5	18800.7	20658.5
RBBP4	chr1	33114748	33118749	66.228	70.782	69.887	9675.73	5361.65	7787.61	60.292	163.154	225.74	138.208	155.639	21227.2	20695.7	10119.6	23883.6	32408.6	285.853	191.971	275.414	126.738	223.244	22398	37936.6	37820.1	19021.7	20822.6
KIAA1522	chr1	33205511	33209512	388.737	110.106	236.747	10215.1	5009.5	8918.91	179.49	263.246	278.192	134.227	114.888	19050.9	17553.2	20173.5	24008.2	22652.9	182.671	131.019	645.788	135.896	181.403	13391.4	22821.8	18360.2	11104.5	15409.2
YARS	chr1	33281633	33285634	159.189	143.812	56.361	11360.1	5987.49	11319.1	234.546	159.459	197.633	314.985	209.78	25704.9	27590.2	26394.7	32021.7	33659.5	351.715	224.004	266.951	284.006	218.903	25218.1	44792.8	46912.4	21710	23442.4
FNDC5	chr1	33336093	33340094	893.233	422.647	609.254	3301.96	1414.91	2629.71	858.068	2384.23	1790.46	776.762	2263.28	1184.15	1555.59	702.874	355.756	2250.84	1190.16	1320.65	2249.02	951.335	2016.77	2041.47	3204.97	3409.42	652.678	3089.46
HPCA	chr1	33350097	33354098	2964.21	866.676	1771.77	1449.89	814.612	1163.89	1822.24	2643.71	1980.76	1100.75	3168.45	224.443	798.364	166.558	491.782	163.518	3268.28	3845.76	8268.59	1797.83	4280.45	677.749	2860.56	2691.86	120.397	1653.83
TMEM54	chr1	33365041	33369042	635.373	302.852	421.058	7513.43	3055.16	6944.79	212.681	286.338	338.908	133.599	176.394	9965.62	12208.3	13521.7	11636.3	16729.1	1698.44	3267.68	2960.92	2165.78	1328.23	7527.35	9543.1	5970.19	2075.22	6090.25
AK2	chr1	33500512	33504513	133.293	112.392	92.541	5017.68	4163.84	4974.33	238.205	103.619	236.15	169.711	79.575	11713	11647.9	11265.7	14200.3	17001.5	436.003	312.63	664.232	159.266	444.481	9004.11	16117.7	18339.6	8628.03	9143.28
TRIM62	chr1	33645671	33649672	198.694	118.786	202.396	7835.02	8484.33	10217.8	372.348	287.597	363.887	338.793	255.674	9515.8	8652.73	12773.8	9603.21	20217.1	181.572	212.004	574.652	199.056	319.841	10477.4	21802.8	22654	7619.55	8973.42
ZNF362	chr1	33720173	33724174	121.424	112.004	77.494	11448.7	6878.5	7655.04	221.338	44.588	174.949	159.977	103.665	14499.4	11185.8	11708.3	14608.4	19310	119.645	217.323	286.357	226.32	524.234	12879.2	25057.7	21342.3	10061.2	13807.4
A3GALT2	chr1	33784699	33788700	201.643	42.692	47.334	95.392	73.104	102.883	120.04	114.283	39.691	34.799	74.898	63.07	70.031	118.433	151.921	90.796	63.143	114.979	53.621	121.685	94.471	134.026	66.391	59.918	152.356	90.17
MIR3605	chr1	33796093	33800094	129.248	61.29	64.171	205.844	90.988	38.669	68.947	28.718	78.356	13.449	14.968	51.474	64.105	109.5	162.233	85.664	48.931	13.677	47.784	81.998	89.876	193.193	120.281	186.21	199.43	91.386
HMGB4	chr1	34324075	34328076	349.458	189.412	248.55	32.699	146.212	38.58	705.18	421.529	444.058	967.516	170.144	33.239	28.475	66.546	55.521	39.186	83.016	191.046	275.801	192.951	677.803	104.214	31.061	51.719	106.929	56.592
C1orf94	chr1	34630483	34634484	2800.67	1323.96	2060.45	2090.14	1462.27	1639.92	1163.3	7437.69	2716.85	2005.57	375.238	81.925	924.76	515.368	219.651	4154.37	265.976	1551.89	487.778	158.214	1664.65	11843.2	10962	13285.7	6004.37	110.962
MIR552	chr1	35133295	35137296	520.406	266.049	388.664	48.816	100.145	81.347	776.756	803.845	956.257	827.001	609.159	108.216	12.352	119.159	106.19	23.242	132.41	621.872	191.908	95.735	594.382	64.464	26.159	54.628	151.833	88.787
GJB5	chr1	35218647	35222648	829.306	192.318	277.019	431.544	240.207	212.201	447.085	688.47	628.493	469.363	439.022	6.949	57.909	59.58	174.61	50.127	387.762	321.23	224.421	172.526	1183.65	117.113	103.074	1805.82	115.547	87.78
GJB4	chr1	35223341	35227342	1182.78	303.048	413.687	219.752	181.119	150.363	363.788	722.646	1520.71	627.776	748.014	67.541	27.898	71.76	91.553	63.588	186.025	368.067	311.756	195.791	1035.45	207.679	197.958	89.882	300.94	42.339
GJB3	chr1	35244789	35248790	1914.2	390.258	664.942	2756.22	1191.23	5060.69	990.527	3001.41	2493.26	693.396	4021.29	206.871	1312.11	156.686	923.11	417.087	2501.99	1409.8	3776.59	977.651	3752.86	2295.67	6161.43	3929.2	1794.56	1192.96
GJA4	chr1	35256598	35260599	1978.96	478.203	703.251	1219.25	678.843	1279.99	314.724	1201.02	2203.57	173.477	2172.71	144.509	98.117	537.295	108.456	35.184	1424.14	760.17	506.915	1348.4	1453.18	749.354	2678.87	71.272	927.333	78.139
SMIM12	chr1	35323417	35327418	184.026	205.878	157.561	5415.81	2652.72	4658.4	341.73	612.561	636.07	201.475	247.549	9902.59	10213.3	11025.3	16185.8	13210.3	180.187	247.722	139.292	128.371	138.377	10187.6	17120.1	18897.9	9931.7	10118.1
LOC653160	chr1	35442307	35446308	130.269	101.814	104.713	60.729	155.941	223.342	115.192	80.611	97.913	153.589	117.169	68.913	99.08	142.196	99.759	49.195	149.798	111.379	162.488	93.263	153.047	151.558	63.308	92.751	147.333	41.543
TMEM35B	chr1	35448948	35452949	123.917	94.571	71.476	7020.78	3205.59	6025.25	191.662	253.421	243.877	147.363	212.468	8051.88	7881.26	6563.83	8845.77	7744.98	97.401	220.644	304.759	146.475	226.55	11236.9	15559.5	12970.8	10313.6	11684.8
ZMYM6	chr1	35495569	35499570	82.789	101.467	98.186	5769.08	4104.4	3285.92	174.447	250.399	442.884	237.53	351.852	9252.98	9730.32	11171.2	14860.6	15778.4	245.123	439.136	1351.2	182.794	384.045	9744.9	14706.8	12515.6	8130.09	8510.2
ZMYM1	chr1	35523386	35527387	730.067	474.133	738.212	84.378	219.318	57.87	1202.18	1630.53	1386.19	1003.52	1397.4	131.983	40.942	154.334	168.908	62.748	1350.25	1224.58	3410.54	606.698	1064.9	116.157	144.41	55.293	233.859	65.479
NCDN	chr1	36021392	36025393	107.586	90.891	121.349	13122.1	6179.34	13518.4	235.833	78.68	345.069	271.548	165.286	26565.2	26570.6	29384.3	29634.7	30698.3	116.754	278.956	187.773	110.158	224.381	18470	28900.5	39688.1	16256.6	17162.5
PSMB2	chr1	36105445	36109446	344.465	382.042	424.809	8222.07	7571.72	3896.93	274.61	296.498	264.508	152.284	352.434	17524.5	20738.3	15603.1	21542.9	25464.8	560.734	368.103	919.663	135.527	603.985	14221.8	25049	27364.3	14516.4	15263.4
C1orf216	chr1	36182790	36186791	176.617	178.835	130.513	6883.78	4248.61	6817.55	85.122	97.153	188.884	176.721	99.921	9065.84	11196.8	10813.5	12671.7	14344.7	159.564	229.725	171.882	102.42	142.302	9379.09	12930.8	13569.2	6558.01	8658.68
CLSPN	chr1	36233551	36237552	185.539	350.117	192.964	5882.64	3248.01	7174.39	158.72	74.481	175.538	128.576	142.837	10189.5	10996	11489.1	15876.6	15041.5	96.36	171.611	178.455	171.582	185.901	13490.4	22901.6	25096.3	11005.8	12468.6
AGO1	chr1	36333408	36337409	317.022	420.902	416.967	53.731	214.454	170.137	28.885	61.466	128.025	137	340.216	6917.84	48.828	83.3	159.403	80.469	154.073	220.764	163.454	87.106	353.104	1368.65	304.337	152.04	4108.61	75.624
TEKT2	chr1	36547675	36551676	1186.89	869.657	888.742	3863.22	1722.51	3069.88	159.855	73.81	1053.24	220.573	2135.65	5627.46	8862.54	85.565	130.168	2747.78	178.916	138.775	173.004	340.64	1030.34	7119.25	12923.3	10455.7	4282.19	6541.27
ADPRHL2	chr1	36552452	36556453	322.542	96.856	143.122	7203.01	4768.79	8005.8	119.447	70.283	147.186	46.312	75.073	12951.9	12575.3	13847.2	17802.4	20162.4	207.399	128.578	105.465	132.422	124.691	12576.6	20589.4	21645.6	11928.6	9816.09
TRAPPC3	chr1	36619654	36623655	179.526	107.935	93.689	15586.1	10785.3	16479.2	676.691	120.077	217.135	187.711	193.232	16481.2	39471.2	34407.4	30447.7	37485.7	227.155	198.171	362.362	183.53	241.324	23883.4	45161.7	50388.4	22306.7	22802.9
MAP7D1	chr1	36619565	36623566	177.938	111.383	100.62	15471.3	10721.9	16459	666.501	122.008	217.135	187.711	193.232	16468.8	39313	34365.1	30226.1	37446.1	227.155	206.209	370.055	182.898	244.681	23870.8	45133.5	50317.5	22240.3	22787.6
SH3D21	chr1	36769993	36773994	143.501	88.875	60.826	5154.02	3358.67	6533.25	150.557	117.39	213.619	149.193	40.402	8955.02	10600.5	5334.17	7860.19	19798.8	81.804	130.615	83.119	79.107	111.723	9309.95	14949.1	10422.1	5469.49	9424.14
EVA1B	chr1	36787755	36791756	209.241	184.648	137.914	7929.51	4283.44	10189.8	508.32	127.718	229.503	117.848	1557.01	3738.86	6440.55	5316.31	3308.12	9668.78	364.654	1544.14	714.141	308.062	2112.02	4205.28	7659.04	6022.96	4241.61	3607.17
LSM10	chr1	36861560	36865561	116.735	145.518	59.236	4919.09	1969.22	4682.93	117.966	64.153	162.291	136.006	91.909	7692.53	7255.92	7191.14	8577.32	12514.3	189.835	144.816	240.661	132.946	278.254	6853.36	11479.1	12515.5	6951.93	6906.43
OSCP1	chr1	36914086	36918087	78.93	209.287	133.352	5326.43	3661.54	4798.99	95.458	123.352	74.544	89.641	54.084	9490.57	7622.61	8770.25	6985.05	12317.7	152.686	79.905	307.618	102.791	210.383	5592.14	9976.73	11791.2	5529.51	4224.1
MRPS15	chr1	36928040	36932041	111.404	107.472	123.412	6461.1	6929.36	5117.55	206.799	86.657	156.765	108.324	203.701	11796.9	12574	13361.7	17544.6	16824.6	95.726	100.701	309.321	100.054	105.629	10633.8	18039.9	16361.8	10235.5	10842.2
CSF3R	chr1	36946915	36950916	605.846	590.402	629.237	505.936	605.737	428.805	137.995	213.452	525.395	96.34	172.361	81.394	52.484	37.355	180.024	43.156	121.493	120.418	1246.12	109.001	148.294	706.684	442.919	98.988	974.795	58.52
MIR4255	chr1	37625163	37629164	182.14	266.782	391.304	40.881	93.992	32.149	567.329	731.043	834.392	679.271	725.973	37.931	32.092	72.273	46.141	44.028	1025.63	1141.88	623.943	210.317	474.232	40.668	49.994	42.293	136.721	39.531
LINC01137	chr1	37938044	37942045	141.27	56.562	72.051	16143.2	5786.84	12200.2	513.86	237.299	251.257	176.512	151.314	11318.2	45152	15608.1	34839.5	25268.3	272.102	473.289	568.426	387.642	1102.39	11917.4	20259.1	20416.6	15531	9313.26
ZC3H12A	chr1	37938118	37942119	150.645	56.562	69.549	16547.9	5859.45	12332.6	510.2	240.91	249.546	180.385	159.967	11393.7	46077.9	15653.5	35503.1	25618.2	273.893	465.85	563.671	385.062	1071.92	11918.1	20282.2	20559.7	15611.9	9323.95
MIR6732	chr1	37943830	37947831	115.905	60.049	51.865	4691.83	1283.94	1188.52	149.123	67.596	59.438	31.241	61.859	1306.92	13419.1	1493.29	4554.7	2650.11	171.175	135.658	170.993	164.424	74.842	1721.22	1154.26	2050.9	3623.88	431.944
MEAF6	chr1	37978420	37982421	77.041	147.493	77.02	9333.39	6690.87	8376.08	266.251	185.91	445.864	78.076	236.326	12740.7	24922.1	12858.1	20140	20989.2	369.275	289.032	215.993	299.114	202.119	14463.3	24824.4	28767.4	18896.4	13745.6
MIR5581	chr1	37964595	37968596	61.391	109.137	71.07	79.585	150.433	51.44	132.111	106.138	437.896	81.375	130.502	158.141	760.117	342.908	361.014	443.971	22.357	122.297	85.941	93.79	81.249	133.399	200.579	258.923	423.496	116.328
DNALI1	chr1	38020519	38024520	314.943	147.065	153.368	2129.1	919.052	893.375	167.175	157.276	772.408	130.828	214.692	3891.74	3783.12	116.852	136.153	185.014	36.568	56.626	879.766	231.213	150.464	4209	7122.84	830.879	6457.84	5955.86
GNL2	chr1	38059586	38063587	88.308	113.129	101.366	4433.56	2874.68	1941.97	253.292	202.2	157.891	229.58	184.057	10400.3	7745.28	9361.4	12896.6	16722.9	625.668	1194.02	531.898	636.016	819.226	8551.66	11590.9	14096.8	11685.3	8486.06
RSPO1	chr1	38098595	38102596	3003.6	1039.39	1341.55	2256.51	1852.69	4607.22	2581.58	8608.82	3417.84	2961.62	3740.77	282.777	523.289	177.969	348.439	211.319	3982.29	8368.02	16015	4034.29	5034.96	401.251	738.849	1448.6	378.677	363.321
C1orf109	chr1	38154267	38158268	154.199	90.502	77.899	10851.1	6817.13	8823.07	300.726	217.062	209.462	216.653	133.541	16457.1	18322.3	20211.4	25337.4	30580	160.777	398.302	530.229	197.107	260.951	15101.3	26543.6	27517.9	19895.5	16960.2
CDCA8	chr1	38156072	38160073	217.748	110.881	82.125	9511.08	4969.87	9906.28	225.988	134.52	206.089	196.4	113.662	17854.5	17564.4	19863.6	24149.5	25224.4	175.74	401.899	455.925	152.264	261.157	16448	29229.1	34747.1	20573.8	17318.9
EPHA10	chr1	38228824	38232825	3786.44	1596.97	2733.91	355.439	396.862	212.202	1601.74	6921.03	3277.3	2222.85	2871.79	129.151	185.612	176.388	148.809	138.601	2612.39	5932.34	10564.3	3339.33	2581.56	1743.77	3035.49	4461.17	1473.78	695.62
MANEAL	chr1	38257773	38261774	585.283	167.678	371.49	5860.93	3506.17	6785.31	1147.87	642.958	2401.16	441.418	785.317	1629.89	3851.19	1120.75	3141.04	7867.37	400.01	194.647	671.615	340.48	496.133	18523.8	32153	33147.3	26585.6	21357.4
C1orf122	chr1	38271472	38275473	140.704	73.958	36.751	11606.3	5625.18	12674.2	174.942	77.924	197.046	116.226	131.667	26769.1	20767.6	27683.2	28197.7	32339.8	269.736	262.919	292.233	206.898	102.061	17748	30545.8	34922	22484.6	15596.6
MTF1	chr1	38323292	38327293	135.144	94.725	58.255	9019.11	4005.97	6642.56	125.434	50.466	176.857	98.8	159.794	17189.7	17406	19801.7	20485.5	25140.6	78.567	157.892	123.712	124.319	195.351	16465.9	23178.8	23681.3	17375.4	13069.1
SF3A3	chr1	38453782	38457783	100.329	203.631	138.222	6614	4086.66	2839.45	424.135	156.1	180.032	175.205	460.655	12553.8	12814.6	13231.3	15915.7	16675.6	406.135	380.385	789.104	241.268	392.461	12779.1	19027.3	18489.1	16050.9	10800.7
FHL3	chr1	38469187	38473188	201.265	254.54	266.943	6933.91	4491.81	6385.88	1261.43	489.377	351.323	312.629	1805.08	1702.44	4128.26	9379.53	7128.79	5761.52	567.317	783.926	891.481	804.335	1042.27	8498.84	14517.7	16515.3	6316.44	7142.86
UTP11	chr1	38476383	38480384	100.934	170.082	136.427	4191.9	1984.32	765.52	294.691	341.17	223.737	142.181	129.039	8723.89	8426.71	10759.4	12917.2	15494.1	324.906	351.345	464.892	385.219	355.171	8526.02	12294.2	14991.5	11179.6	7088.74
POU3F1	chr1	38510450	38514451	1879.58	363.096	509.913	9142.16	4471.65	7857.9	928.355	6269.77	2558.47	1013.46	2192.59	3642.82	2680.25	2394.57	2755.93	8244.44	2270.67	5693.69	3283.31	4110.61	1149.25	5501.25	6890.14	33358.3	2436.92	20712.3
MIR3659	chr1	38552902	38556903	776.948	871.71	1093.44	104.477	192.208	144.105	309.68	261.651	1695.72	479.779	1433.06	61.698	34.593	76.505	50.305	65.46	596.144	3315.36	88.995	2150.3	154.803	150.517	66.729	124.288	129.49	23.266
LINC01343	chr1	38678439	38682440	1009.82	417.146	465.688	122.645	250.653	147.897	461.329	312.116	2209.68	1122.41	1968.32	75.817	44.636	87.788	119.41	70.626	546.693	3320.44	218.622	2582.79	163.427	109.264	465.318	56.801	747.389	77.887
MYCBP	chr1	39337050	39341051	93.827	69.349	70.259	7193.65	3148.15	7067.14	149.272	236.963	129.733	248.417	161.141	14246.2	10501.1	15279.5	18042.8	17239.4	161.932	250.641	386.759	121.212	236.987	10497.8	16634.6	16780.5	14233.3	10296.3
GJA9-MYCBP	chr1	39345298	39349299	82.789	248.883	94.669	31.795	62.661	73.638	436.895	0	92.825	44.114	265.907	32.266	34.132	77.616	80.593	70.946	73.831	140.694	108.635	51.578	65.184	69.223	72.354	106.873	77.567	4.695
LOC105378663	chr1	39337072	39341073	93.222	67.645	69.041	7192.96	3150.01	7068.11	152.537	236.963	130.808	248.417	161.141	14245.3	10501.9	15278.6	18041	17240.8	161.932	249.761	388.46	122.37	236.47	10495.4	16633.2	16779	14234.3	10297.2
GJA9	chr1	39345298	39349299	82.789	248.883	94.669	31.795	62.661	73.638	436.895	0	92.825	44.114	265.907	32.266	34.132	77.616	80.593	70.946	73.831	140.694	108.635	51.578	65.184	69.223	72.354	106.873	77.567	4.695
RHBDL2	chr1	39405502	39409503	349.532	238.27	295.617	2734.94	1629.23	1305.36	218.666	29.138	206.044	89.17	53.381	2024.57	3020.43	1661.17	2075.88	1225.51	117.852	277.354	254.383	386.22	400.936	3814.55	4665.47	119.137	4173.27	3768.47
AKIRIN1	chr1	39454915	39458916	82.789	109.717	54.503	8680.97	5435.9	8944.64	250.523	190.108	290.563	122.559	88.288	26114.5	24874.7	26738.4	31299.3	30154.1	173.256	217.16	247.427	165.685	313.487	20474.5	34127.8	40078.9	25432.2	20189
NDUFS5	chr1	39489966	39493967	111.178	306.726	104.308	7118.69	4858.49	2087.44	141.259	157.276	112.184	35.846	92.031	11719.8	10707.6	10207.5	13719.5	17433.4	224.383	319.031	287.555	264.006	282.078	10417.1	17076.2	14824.6	13125.4	9811.86
KIAA0754	chr1	39873175	39877176	107.321	73.531	28.468	8731.46	5492.06	10079.2	288.11	31.069	224.08	123.396	115.182	15837.4	13871.5	13235.3	13538	19676.3	162.567	216.884	382.542	220.426	101.962	11081.6	25362.6	22819.1	17161.3	15439
OXCT2P1	chr1	39978537	39982538	254.457	123.086	177.715	1670.49	466.749	1646.17	314.576	119.741	1257.58	280.287	646.695	4760.97	2097.12	515.796	226.482	3014.59	22.184	38.59	99.704	1121.97	58.625	86.384	59.714	101.338	800.659	81.031
PPIEL	chr1	40023370	40027371	147.547	89.418	69.109	2530.21	1336.8	1652.21	39.914	75.489	112.379	124.964	20.406	5661.19	3313.28	3857.12	5477.73	111.616	55.228	198.085	48.054	62.368	73.344	4992.6	9395.98	150.36	5667.4	90.086
PABPC4	chr1	40040521	40044522	204.632	175.35	157.968	10411.1	6198.44	12277	291.028	150.222	470.746	356.063	237.904	26285.7	24013	26334.3	37683.5	31013.2	376.669	464.731	922.599	930.022	300.106	17993.9	34742.7	38228.7	22836.3	20650.2
LOC101929516	chr1	40028741	40032742	149.021	79.191	69.109	72.117	134.05	57.871	104.312	120.665	193.721	115.337	44.496	149.112	125.626	193.869	255.843	77.884	83.363	89.383	48.518	127.473	79.957	117.245	199.482	166.095	278.03	63.718
SNORA55	chr1	40031182	40035183	102.485	60.515	46.387	53.324	176.469	45.407	21.169	0	45.263	56.83	76.186	154.069	119.819	146.983	270.032	75.982	82.207	86.021	78.518	87.998	54.697	243.506	127.125	113.216	193.452	87.445
HEYL	chr1	40103348	40107349	1206.17	465.458	424.539	3531.83	1988.82	4945.7	199.03	254.093	632.648	154.322	238.779	76.171	95.657	196.606	165.107	1878.78	974.961	744.574	548.321	2007.25	366.534	37.575	63.646	111.57	2410.42	41.459
NT5C1A	chr1	40135710	40139711	1528	263.259	518.335	4374.51	2308.07	3491.69	459.648	1919.89	910.695	854.634	1766.85	2200.24	2144.91	1398.44	2258.94	2173.85	2639.43	2803.51	2279.02	2436.79	1696.83	1815.08	3700.09	5274.95	712.832	3769.57
HPCAL4	chr1	40155382	40159383	1613.13	637.513	1061.01	3019.29	1554.26	2775.23	1025.06	1833.73	696.244	407.193	1296.72	499.081	1516.19	714.286	640.667	1713.22	2200.77	2510.48	2510.72	2198.36	923.983	2756.64	5847.62	5712.14	2854.14	821.8
PPIE	chr1	40202516	40206517	233.511	218.546	223.596	4798.89	2743.49	2921.98	228.909	298.765	188.055	196.188	136.462	7958.31	6588.23	6837.89	10461.3	10340.3	503.655	286.154	368.202	281.901	280.842	5579.49	7716.69	10090.8	9644.92	5365.46
OXCT2	chr1	40235020	40239021	588.645	180.541	222.852	835.833	501.301	752.351	188.447	42.909	1394.06	521.748	346.416	488.813	92.232	118.69	824.442	709.848	46.563	130.375	25.864	93.685	117.924	42.21	58.533	39.14	158.07	40.872
LOC101929536	chr1	40252647	40256648	1119	364.379	500.92	6771.15	3624.41	7904.77	793.966	549.164	909.475	199.434	695.747	1106.96	6283.45	332.823	4295.64	13542.6	193.071	415.819	1237.64	482.221	307.234	11279.3	22052	21355.2	12083.2	13261.6
TRIT1	chr1	40347183	40351184	215.633	214.945	203.749	4887.82	2584.33	4631.18	285.345	150.726	152.364	151.76	129.624	11923.9	11012.6	12052.6	17018.7	17955.5	175.333	150.415	230.801	175.687	170.353	10583.5	18420.1	17631	21325.8	9306.56
MYCL	chr1	40365687	40369688	595.375	174.767	349.679	10532.6	4077.21	12621.4	1144.06	617.599	489.077	397.251	473.518	9325.57	18732.5	20360.6	20381	28856.6	177.297	319.911	497.68	220.373	305.737	25536.9	43056.7	41110.3	35098.9	27461.9
MFSD2A	chr1	40418783	40422784	344.238	304.906	189.952	2244.03	2593.27	3723.18	639.493	909.143	677.183	436.34	456.916	1282.32	1032.08	1838.42	2011.75	5078.44	229.815	205.161	338.199	519.855	523.048	8157	12393.6	15436.7	10968.5	7389.14
CAP1	chr1	40504254	40508255	94.053	68.108	36.481	10447.1	4498.26	9728.21	137.104	85.314	202.127	296.512	165.871	18165	18906.4	22182.3	25119	29204.3	181.113	276.196	445.602	102.529	223.092	20510.9	32518.8	34094	25805.1	18531
PPT1	chr1	40561142	40565143	112.275	148.305	174.939	3918.44	2053.49	3814.3	231.131	485.347	193.48	41.498	156.224	5224.25	4411.76	5192.87	9245.23	8803.39	491.057	592.075	1103.34	885.965	520.052	5909.72	9403.34	10213.5	7034.04	5118.97
TMCO2	chr1	40711572	40715573	213.174	380.183	261.062	56.749	187.2	57.869	327.878	59.451	78.699	139.564	263.976	107.64	52.871	70.649	220.415	36.217	698.692	917.19	167.011	779.177	880.496	107.971	92.467	76.668	163.658	57.472
ZMPSTE24	chr1	40721721	40725722	85.925	74.463	49.363	8358.5	4206.26	4436.95	53.912	231.421	198.365	173.634	85.947	16177	16640.8	15326.5	22871.5	24696.6	211.326	206.486	241.24	309.273	189.256	13793.2	22470.3	24478.6	19145.6	13980.2
COL9A2	chr1	40780939	40784940	1161.19	514.853	923.772	5548.89	2608.86	6338.53	1814.82	27.122	1651.63	615.79	132.487	1414.61	9698.88	534.773	1648.03	11405.1	3355.34	5726.69	1770.9	3202.12	4282.05	3822.74	7075.63	21994.3	2420.16	3440.07
SMAP2	chr1	40837377	40841378	104.865	73.533	77.357	6695.76	7148.03	8661.7	408.158	348.056	382.266	334.815	224.806	14663.8	16581	17335.1	23249	22752.3	526.59	761.529	1298.31	618.068	414.109	12179.9	19240	27030.5	16231	12118.2
ZFP69B	chr1	40914336	40918337	129.4	152.721	129.192	5018.4	2516.95	4578.42	74.635	135.444	231.115	182.633	167.389	8950.46	7059.38	7203.88	9288.74	15489.9	151.59	160.852	299.152	182.531	324.848	6259.91	15578.7	13908	14361.4	9036.42
ZFP69	chr1	40941301	40945302	147.736	96.43	60.081	6419.76	3433.78	7367.17	266.302	238.811	900.041	1125.71	257.725	8467.53	10103.5	207.803	140.355	13335.7	527.167	392.181	861.979	470.642	369.836	10515.7	17164.4	19521.9	13553.9	9527.22
EXO5	chr1	40972390	40976391	110.764	142.573	73.538	6497.79	3055.3	5945.71	140.418	168.444	2201.18	776.447	92.087	8834.54	8269.07	501.392	3048.24	13916.8	374.646	303.833	261.961	290.69	169.577	7434.66	11591.8	17417.6	14413.4	8810.1
ZNF684	chr1	40995232	40999233	154.542	271.042	170.851	3843.02	2370.73	816.653	263.58	918.128	809.61	250.775	117.285	4901.81	3788.89	6680.9	7391.1	8168.2	476.442	783.406	1523.23	481.694	319.736	5884.38	9137.8	12705.7	8493.74	6463.63
RIMS3	chr1	41129324	41133325	272.639	136.297	158.204	3920.22	3180.34	4552.43	310.965	296.834	225.739	228.948	211.943	3105.81	4886.46	5856.89	5495.64	8025.37	2046.23	1883.05	248.742	795.23	1320.33	3281.61	6212.15	16849.5	5178.68	4600.12
NFYC	chr1	41155241	41159242	62.375	51.021	44.426	6832.04	5151.99	7574.97	77.9	133.596	147.625	82.682	180.374	15844.7	12814.1	17434.1	16448.8	18996	299.139	127.536	196.2	273.691	139.31	13611.6	23337.1	22869.1	16695.9	12422.5
MIR30E	chr1	41218026	41222027	33.114	28.282	39.49	63.592	102.291	12.86	78.493	64.657	59.051	51.336	71.041	92.592	54.295	73.128	108.859	83.602	41.479	33.072	151.47	83.79	97.207	87.054	25.271	70.15	156.902	49.843
MIR30C1	chr1	41220955	41224956	67.439	41.762	37.631	62.285	136.697	78	38.925	0	167.376	121.249	16.839	52.138	48.251	50.903	108.616	72.11	16.176	53.748	83.892	88.21	122.829	77.744	56.039	129.756	154.608	32.153
CITED4	chr1	41326018	41330019	245.61	79.188	81.517	7427.71	3620.26	9978.38	261.401	295.658	359.196	195.613	66.421	6799.48	5228.02	5104.05	3431.81	13295.5	1989.96	2648.86	4992.2	1906.04	910.039	5065.25	9294.76	8786.83	4697.07	7517.08
CTPS1	chr1	41442970	41446971	218.429	141.41	85.136	7985.3	3676.2	10442.9	267.39	330.842	130.172	232.821	157.863	13428.8	6796.93	11764.3	17271.1	22318.4	348.883	241.639	108.944	236.267	303.773	17022.2	30839.8	10159.6	22465.5	15461.7
SLFNL1-AS1	chr1	41478261	41482262	140.551	124.439	49.363	85.031	139.63	119.531	25.719	14.527	96.443	0	0	36.337	79.725	85.181	128.713	44.513	21.606	74.583	53.853	125.79	46.642	107.175	91.031	20.884	272.531	50.262
SLFNL1	chr1	41485427	41489428	165.275	68.884	54.299	81.606	159.016	98.654	94.024	17.214	79.482	14.338	127.638	203.685	84.463	91.549	169.509	75.493	67.129	121.899	15.541	91.682	151.601	171.229	156.495	45.692	239.316	236.764
FOXO6	chr1	41825602	41829603	733.776	187.67	346.637	6372.37	3994.95	8305.43	522.168	1404.23	870.514	352.033	639.269	8649.66	5130.32	8401.74	7425.35	14165.3	177.471	361.661	298.191	232.688	386.21	20580.5	27142	37739.5	18062.2	26353.1
LOC101929901	chr1	41839341	41843342	398.753	133.429	267.824	111.88	177.542	107.199	53.268	152.154	237.177	74.518	75.89	36.913	71.916	78.257	49.942	40.477	27.73	56.427	51.804	97.104	148.808	196.657	137.482	239.932	314.971	119.095
EDN2	chr1	41948354	41952355	537.609	127.269	165.101	607.148	237.774	1029.43	113.611	191.955	240.21	157.304	157.392	380.548	309.319	485.704	449.649	1365.95	76.316	202.007	71.985	186.899	110.381	1848.19	2158.86	7379.65	4230.87	3811.99
GUCA2B	chr1	42617091	42621092	770.596	189.335	275.6	110.016	114.879	186.743	223.515	342.01	230.238	57.825	605.768	176.819	22.896	33.166	81.08	78.467	425.779	309.393	230.027	45.105	258.577	192.772	88.876	36.407	121.218	70.174
GUCA2A	chr1	42628395	42632396	890.814	280.112	457.64	99.935	208.874	117.504	296.573	193.383	117.608	120.254	79.048	213.909	154.295	221.44	170.64	359.89	139.862	221.404	150.89	99.631	164.305	157.199	113.98	72.533	212.461	155.439
ZMYND12	chr1	42919938	42923939	137.983	157.606	69.886	8815.38	4251.04	8237.3	199.081	99.924	195.824	226.647	196.743	13483.7	12852.1	15204.7	14535.1	24556.4	123.397	196.966	129.743	216.428	120.092	13946.6	23174.7	13460.9	13340	13132.5
PPCS	chr1	42920164	42924165	137.983	155.629	65.187	8807.19	4292.03	8237.3	199.081	96.314	182.919	226.647	190.604	13543.6	12869.5	15240.6	14524	24563.6	123.397	200.086	123.983	193.427	120.092	13976.6	23198.5	13468.3	13334.1	13139.9
CCDC30	chr1	42998559	43002560	53.414	87.519	113.709	48.691	73.106	66.678	68.156	16.626	89.941	87.705	129.857	21.333	26.204	55.477	148.282	56.358	150.087	174.965	61.817	106.528	84.245	151.601	34.357	28.978	26.376	34.626
PPIH	chr1	43122047	43126048	116.285	68.924	34.554	7137.73	2364.58	3195.89	109.062	103.031	200.468	199.696	205.393	12637.2	13008.7	11740.1	16289.1	17647.7	110.398	150.974	142.308	93.845	92.768	10113.9	15784.9	13568	10199.9	9516.61
YBX1	chr1	43145905	43149906	91.972	50.363	44.426	11418.7	7091.74	11401	210.356	155.345	183.161	173.11	164.467	27798.6	22912.8	22782.6	27142.3	31632.5	152.285	256.238	198.48	139.001	275.726	18044.2	34640.5	28483.3	18401.8	20761.2
CLDN19	chr1	43203925	43207926	643.464	182.092	275.972	114.463	148.073	299.582	122.514	149.215	107.49	33.334	248.018	64.443	106.586	106.337	93.336	57.422	251.073	92.342	27.449	114.161	136.465	200.246	79.956	85.359	220.868	232.656
P3H1	chr1	43230755	43234756	110.233	109.252	34.555	11704.5	6329.13	12892.9	226.433	188.513	431.886	116.384	147.749	21124.3	21381.4	24234.5	29000.4	28940.8	295.615	325.83	234.28	70.156	336.937	17735	30891.8	26029.2	16605.6	18367.6
C1orf50	chr1	43230915	43234916	111.404	133.311	37.767	11648.7	6285.85	12885.9	211.99	188.513	418.882	116.384	138.393	21105.4	21375.2	24221.5	28988.2	28918.7	279.035	318.07	225.89	89.683	333.734	17755.9	30906.4	25986.2	16603.6	18368.7
LOC105378683	chr1	43248566	43252567	574.016	383.632	349.51	1294.91	2067.86	1851.94	89.523	49.374	70.732	77.501	231.473	22.13	19.548	85.095	170.924	62.233	901.531	667.62	81.689	230.111	152.379	1758.05	2025.69	88.513	1325.06	39.195
SVBP	chr1	43281059	43285060	77.269	91.973	79.625	5060.43	2391.62	4642.72	98.625	25.107	159.75	62.535	126.936	7590.77	7532.11	6549.51	6536.86	11377.2	136.742	106.618	218.158	137.424	95.503	8374.12	15560.9	11182.7	8315.49	8359.33
ERMAP	chr1	43280775	43284776	77.269	68.417	64.037	5052.35	2361.79	4642.72	99.515	25.107	172.803	62.535	126.936	7570.59	7539.54	6541.39	6547.74	11395.7	120.335	107.138	187.501	150.74	98.705	8374.12	15623.9	11198.3	8309.68	8356.86
ZNF691	chr1	43310243	43314244	102.409	96.624	59.879	5219.43	6545.73	5362.92	171.728	59.115	146.695	184.78	144.884	8353.51	8492.28	9563.01	11151.8	12755.8	137.496	56.109	279.824	70.787	251.91	8729.7	14836.8	10312.1	9400.63	9056.75
LOC339539	chr1	43321292	43325293	403.669	276.16	338.76	72.679	191.419	45.011	430.962	344.025	1078.56	504.006	1453.58	66.434	35.632	139.332	178.001	66.785	1020.48	800.046	1634.43	457.958	639.425	205.805	65.758	38.194	133.563	95.829
SLC2A1	chr1	43422847	43426848	336.718	241.716	187.586	11746.6	5765.45	13731.9	602.646	494.919	324.978	165.364	293.85	25270.4	21608.7	22579.9	28002	34266.1	983.396	574.395	428.085	179.792	686.742	12927.8	26223.9	26833.5	15880.4	17298.4
SLC2A1-AS1	chr1	43422719	43426720	312.486	235.246	187.586	11804	5782.69	13727.2	584.394	486.69	318.086	151.967	286.367	25489.2	21679.9	22681.7	28215.2	34912.2	962.713	576.195	410.92	173.055	659.52	12981.9	26308.5	27120.4	16044.9	17429
FAM183A	chr1	43611593	43615594	472.472	342.176	657.842	954.811	1117.34	1241.06	415.631	61.214	387.253	87.496	121.79	907.826	2227.6	522.207	1568.3	1907.69	694.709	172.489	27.758	219.954	215.394	1643.93	2053.37	194.373	916.722	465.186
EBNA1BP2	chr1	43636241	43640242	95.34	116.692	80.672	5991.66	4144.38	5221.45	292.763	127.634	244.465	288.922	147.571	11582.5	12297.2	12719.6	18622.8	17810.8	502.615	820.24	234.745	296.746	524.442	8721.6	14467.4	10183.9	9523.97	8298.13
MIR6733	chr1	43635383	43639384	86.606	65.629	49.363	5999.04	4132.36	5244.18	144.327	122.26	175.539	169.502	88.931	11584.2	12327.1	12747.9	18651.3	17909.2	339.582	446.415	233.933	248.797	403.622	8803.85	14490.3	10225.9	9557.92	8312.26
TMEM125	chr1	43733664	43737665	481.624	294.06	485.941	1989.96	1605.27	885.625	325.061	1.595	113.212	107.12	130.731	4609.43	3426.17	7333.13	4197.7	8011.01	279.899	103.26	483.834	153.055	174.896	3707.83	6813.73	2219.95	4459.83	4933.47
C1orf210	chr1	43749288	43753289	295.927	291.308	340.449	3090.54	1691.89	1253.74	326.3	128.81	200.859	98.279	267.25	3437.32	6379.18	6659.7	5114.17	5666.24	272.102	281.915	286.741	189.055	206.558	4427.16	7158.17	4493.51	4473.91	6425.32
MPL	chr1	43801474	43805475	419.698	145.827	160.231	145.358	130.544	45.009	255.07	180.452	161.701	154.007	154.765	108.791	34.246	47.698	45.656	80.757	964.679	333.467	299.422	176.951	822.899	91.981	81.902	54.242	104.372	57.388
CDC20	chr1	43822625	43826626	105.091	88.797	57.917	4015.64	2618.24	3486.66	80.422	154.589	319.499	192.892	96.881	15450.4	8643.57	9659.18	13201.9	16580.5	180.187	197.927	190.324	170.635	233.266	13000.7	25644.1	23479.1	13657.3	14315.9
ELOVL1	chr1	43831745	43835746	131.93	127.734	85.643	9370.26	6980.36	10539.2	76.317	156.352	199.488	92.678	149.445	12684.6	13584.5	16301.8	15058.2	26036.8	239.462	237.003	225.466	87.421	247.16	12869.9	21110.4	18378.1	11584.2	13883.6
MIR6734	chr1	43828386	43832387	121.422	147.185	71.24	962.435	706.67	346.311	52.378	16.29	80.9	63.895	44.846	1171	1207.65	1529.53	1119.95	3521.92	83.247	93.821	38.041	115.947	143.747	431.814	519.838	637.374	528.646	421.841
MED8	chr1	43853483	43857484	88.309	84.768	54.301	7694.14	6746.66	6867.63	46.987	109.665	216.65	136.636	68.816	15775.1	17725.2	17770.3	20995.1	25157.1	168.17	114.257	136.432	87.475	192.048	14244.7	22567.6	17594.3	12166.9	12634.5
MIR6735	chr1	43912209	43916210	156.768	90.501	88.855	78.714	156.657	190.925	77.207	33.672	92.386	93.985	22.745	94.893	128.785	180.876	163.649	134.048	36.915	88.421	89.459	51.263	124.427	143.962	92.045	114.092	180.504	98.847
HYI	chr1	43917660	43921661	145.202	76.322	107.992	4520.43	3807.39	5716.59	192.555	87.161	183.799	220.209	190.662	4713.66	4007.17	1490.89	2290.6	14969.8	52.282	285.314	299.696	238.162	192.664	8642.43	16265.6	12521.8	7385.43	10404.8
KDM4A	chr1	44113796	44117797	68.234	189.142	101.771	7054.54	4985.18	4340.49	406.97	377.529	243.142	146.002	370.21	14355.5	13650.2	13828.1	16490.2	19221.9	309.651	252.321	630.557	110.317	183.06	12413.6	22502.9	16306	13901.4	14116.6
LOC101929592	chr1	44191014	44195015	137.11	206.886	128.754	81.421	94.349	62.406	171.381	19.565	127.044	37.311	31.632	60.371	43.905	56.032	138.297	47.741	59.388	31.272	19.639	88.788	37.809	126.218	99.992	59.498	41.445	56.802
MIR6079	chr1	44302293	44306294	95.527	155.281	78.981	277.094	208.876	81.788	38.628	70.955	207.995	139.672	29.177	53.997	48.177	97.746	72.061	125.525	36.626	63.867	65.026	104.262	13.377	157.699	119.856	98.92	160.714	92.811
ARTN	chr1	44396991	44400992	703.683	186.353	341.295	3579.24	1726.8	2803.64	374.871	494.247	174.95	119.679	469.251	1949.63	931.649	291.319	256.285	3175.61	289.779	210.724	239.77	210.951	407.137	3597.76	6970.61	6431.73	2658.14	4634.58
DPH2	chr1	44433652	44437653	124.332	135.754	69.109	3942.96	1749.18	2977.56	133.097	26.618	150.02	147.208	82.907	6656.56	7493.37	7148.61	14360.9	13616.5	243.908	143.412	159.242	125.107	197.882	6640.29	10415.3	5316.72	7635.31	7572.79
ATP6V0B	chr1	44438319	44442320	151.704	84.845	83.682	9838.39	5529.61	11189.6	117.916	150.474	151.93	184.887	196.039	23815.1	19565.3	22467.9	24204.7	28090.3	167.826	200.529	168.174	104.53	174.172	14311.2	26096	21853.3	15106.3	15387.6
B4GALT2	chr1	44442873	44446874	193.856	107.472	128.347	6173.34	5356.22	6743.95	86.011	151.902	102.846	100.055	128.863	10917.3	7774.9	10044.7	11862.6	18055.1	176.545	159.412	164.034	72.789	174.893	8115	14184.9	10008.4	7863.41	12322.9
CCDC24	chr1	44455279	44459280	136.582	142.534	114.384	5831.49	3271.11	6134.57	281.582	220.925	223.691	100.055	183.12	8148.94	7667.05	8905.87	8703.23	14787.1	104.853	348.268	630.52	176.53	471.443	10297.1	17178.5	10783	9942.31	8345.88
SLC6A9	chr1	44495164	44499165	210.754	153.383	114.383	10242.2	7215.7	12737.4	315.319	296.33	382.755	139.355	284.907	13220	11701.2	12504.4	19683.1	20728.9	326.581	361.706	610.839	246.796	260.747	16166.8	28904.6	19373.6	14038.5	19283
KLF17	chr1	44582521	44586522	529.897	529.691	590.388	77.22	119.601	158.995	345.439	249.979	432.42	281.124	1779.12	31.292	76.341	109.03	170.4	37.994	1328.29	2977.85	627.152	487.485	1251.31	119.244	33.683	8.129	377.161	26.452
DMAP1	chr1	44677124	44681125	121.424	93.523	123.409	4805.21	3885.08	4263.33	84.528	240.742	154.958	59.342	191.833	9468.26	10159.3	11441.6	14042.5	14953.7	283.714	475.528	177.797	148.318	222.783	8511.62	11673.1	11128.7	7345.68	8642.12
SNORA110	chr1	44716231	44720232	219.94	137.885	88.112	59.329	93.992	160.755	101.393	48.451	127.339	31.189	36.835	62.893	39.594	82.317	123.334	31.826	30.849	234.604	21.186	95.211	110.275	165.008	146.653	65.35	517.125	113.058
MIR5584	chr1	45009164	45013165	1510.38	652.584	952.207	138.825	130.259	63.905	423.194	808.967	225.593	321.261	2140.56	41.914	45.791	37.269	134.819	126.304	351.137	3143.86	549.79	178.055	196.538	387.934	470.938	71.097	408.643	29.302
TMEM53	chr1	45138280	45142281	178.581	141.294	93.79	5346.46	1969.44	3183.03	112.968	116.718	176.029	128.158	176.456	6293.1	7725.08	8352.63	5646.31	13553.2	122.241	94.94	216.149	82.787	102.583	8649.32	13127.6	10402.6	7136.11	7642.25
C1orf228	chr1	45138393	45142394	175.708	141.294	93.79	5329.6	1947.12	3183.03	114.451	116.718	169.528	128.158	169.849	6298.1	7728.12	8353.78	5645.58	13541.6	122.241	90.421	212.051	80.84	99.536	8656.25	13129.4	10401.4	7124.98	7642.8
RNU5F-1	chr1	45185573	45189574	267.877	317.031	404.32	114.027	278.691	120.28	102.878	190.528	145.278	159.241	37.421	259.496	111.237	83.343	147.313	214.321	167.995	97.179	132.024	81.842	84.194	672.612	481.422	236.076	307.998	318.047
RNU5D-1	chr1	45194840	45198841	106.15	172.637	114.451	411.103	482.99	147.455	169.853	152.07	69.753	139.826	232.755	668.86	1764.8	610.767	400.396	929.719	398.161	147.452	390.746	109.633	220.249	1206.44	3712.51	484.242	2579.1	1313.31
RPS8	chr1	45239245	45243246	163.197	204.097	161.109	9505.44	6226.34	8925.92	301.515	459.568	139.217	144.121	152.542	27013.7	30710	24468	35200.2	32707.9	237.555	198.884	242.863	147.161	275.158	15056.1	24831.9	23043.3	17083.9	17092.4
SNORD55	chr1	45239536	45243537	153.066	184.221	131.456	9517.83	6195.51	8931.77	316.353	480.728	143.616	156.209	150.145	27609.4	30911.7	24667	35428.5	33019.6	229.062	194.245	220.131	136.687	263.691	15040.4	24831.1	23079.4	17161.1	17101.8
SNORD46	chr1	45240163	45244164	149.02	177.015	126.451	9537.24	6213.18	8897.2	271.393	598.286	165.466	191.532	154.238	28100.9	31049.3	24866.8	35561.4	33093.8	220.801	186.206	209.77	157.055	221.643	15029.8	24681.9	23097.1	17077.5	17106.5
SNORD38A	chr1	45241513	45245514	154.538	195.92	117.863	5172.44	2321.02	3893.67	237.067	499.118	135.843	181.065	130.326	20503.4	21173.1	16492.3	23657.6	23651.1	141.481	114.259	171.65	142.001	187.138	8237.08	12837.8	12674.2	9903.03	9543.91
SNORD38B	chr1	45242061	45246062	130.382	199.601	110.627	1677.14	1029.71	322.045	195.816	290.452	123.622	133.286	87.88	10308.6	8355.1	6451.34	8439.19	10070.8	70.075	78.183	141.844	140.58	136.928	1675.46	2642.52	3448.18	3546.23	2047.58
BEST4	chr1	45251426	45255427	321.294	166.205	117.426	1048.68	907.463	2070.58	181.273	144.596	132.032	112.04	156.111	88.83	115.51	82.745	128.43	69.949	1113.5	208.961	386.794	493.909	830.699	378.621	1233.88	67.068	730.501	82.079
PLK3	chr1	45263896	45267897	278.346	170.778	110.192	6524.42	4161.55	8784.05	313.981	1063.06	169.72	113.033	386.055	4357.67	4560.75	5181.11	4860.4	9770.38	146.623	333.909	237.879	354.795	427.64	5955.99	13190.2	9638.43	5334.94	6139.8
TCTEX1D4	chr1	45270957	45274958	273.887	96.35	51.324	1140.62	650.876	590.578	104.905	70.199	268.609	133.494	72.91	273.128	645.996	256.614	165.383	268.38	69.382	108.659	32.242	134.949	98.4	245.675	569.243	290.637	364.123	276.84
BTBD19	chr1	45272153	45276154	216.424	114.986	34.554	1618.15	814.402	418.191	98.673	46.519	257.66	135.639	60.807	304.774	624.489	211.224	172.218	207.026	118.141	116.097	70.902	158.056	134.504	251.353	607.324	250.725	412.713	297.297
PTCH2	chr1	45306616	45310617	457.2	341.402	419.399	4309.82	3459.17	4582.65	233.556	280.628	1177.75	336.283	2659.85	3594.18	4054.85	218.743	1711.89	2662.37	1260.7	309.631	395.109	517.485	1107.87	2840.48	6746.1	3973.77	2491.88	2965.42
HECTD3	chr1	45475027	45479028	135.484	84.846	105.896	9868.88	5378.54	10250	121.426	174.154	257.713	132.292	169.847	13775	13042.9	19557.2	21722	24633.4	168.866	161.85	252.644	160.634	142.147	14096.6	22879.7	16688.4	11486.5	13728.8
UROD	chr1	45475804	45479805	124.709	82.406	107.553	9830.46	5333.26	10218.9	137.698	149.97	292.565	103.877	105.01	13716.6	12925.9	19598.3	21455.4	24324.2	202.546	141.735	248.894	142.266	214.616	14062.1	22749.4	16616.9	11368.4	13676
LINC01144	chr1	45767581	45771582	143.499	152.725	92.1	6350.53	4041.09	4575.47	408.106	259.299	169.72	197.709	242.872	6231.49	9314.73	10025.3	8938.45	12353.9	202.545	155.935	274.525	207.953	598.616	10112.5	17296.2	12469.3	9298.04	9466.94
HPDL	chr1	45790544	45794545	300.726	126.688	174.602	2696.02	1980.88	3702.17	244.483	44.84	128.026	88.753	157.16	88.166	71.068	97.02	187.384	94.67	271.411	236.601	144.124	129.476	283.056	2462.14	7189.2	81.012	140.449	105.932
MUTYH	chr1	45804142	45808143	96.321	107.471	59.237	8118.34	6820.77	6221.11	103.472	148.543	218.699	132.344	113.31	16010.2	12510.5	10665.7	19840.6	18692.1	123.34	193.048	202.114	169.53	72.52	15933	26321.2	18550.7	14130.4	14275
TOE1	chr1	45803341	45807342	95.603	108.594	70.394	8089.9	6786.29	6243.62	115.293	148.543	212.589	108.272	93.723	15918.4	12520.3	10690.2	19851.6	18392.4	172.618	192.329	186.496	115.211	84.864	15887.8	26357.4	18486.8	14015	14242.2
CCDC163	chr1	45963751	45967752	82.786	130.176	118.472	4887.82	3156.09	787.982	112.423	121.84	133.401	244.177	74.547	8537.59	5626.83	7086.34	15265.4	13664.4	195.323	170.849	161.715	129.789	111.518	6655.07	13809.9	7438.84	6578.45	7244.22
MMACHC	chr1	45963855	45967856	82.786	147.92	124.119	4887.82	3165.82	793.883	112.423	130.573	135.21	244.177	74.547	8534.54	5621.1	7092.84	15291	13667.7	195.323	172.329	165.736	135.263	111.518	6652.15	13803.1	7434.81	6577.84	7217.27
PRDX1	chr1	45986562	45990563	148.832	199.215	239.217	8135.92	4402.04	7145.37	238.255	151.314	134.332	198.387	102.436	17302.8	20794.9	21686.1	39269	22799.8	196.709	227.723	316.05	135.739	212.604	16866.7	23669.4	16201.2	13098	15791.9
AKR1A1	chr1	46014454	46018455	206.71	268.642	145.728	5762.51	2397.34	2895.03	158.817	250.483	117.416	129.623	74.548	11638.1	9470.87	13668.1	19823.8	17323.7	101.213	191.406	165.774	58.525	153.1	10870.9	18164.1	11921.9	11027.4	13267.8
NASP	chr1	46047659	46051660	149.021	94.492	98.727	10163.3	4756.13	8102.26	202.246	117.726	355.427	250.825	139.68	20399.2	21741.4	22853.9	39095.6	31784.1	148.123	179.849	193.688	178.843	256.614	24000.7	39950.1	28605.8	18697.4	21803.4
CCDC17	chr1	46087731	46091732	163.272	115.491	60.08	186.243	396.863	925.969	62.468	31.909	149.825	52.068	0	41.516	212.509	190.236	124.793	52.099	66.378	57.027	26.25	222.586	42.869	94.234	72.014	100.321	230.048	128.611
RPS15AP10	chr1	46110357	46114358	71.749	122.814	74.045	151.366	208.876	38.58	55.247	12.847	32.359	99.218	32.86	76.348	88.999	196.135	273.918	159.743	49.971	47.87	36.534	61.158	69.214	207.387	72.817	30.66	104.587	96.584
TMEM69	chr1	46151846	46155847	105.015	158.11	83.919	9470.75	4874.02	7080.4	148.134	163.154	229.651	175.778	312.096	19891.4	20326	21840.9	25779.5	33680.5	187.584	285.514	201.845	120.633	155.472	24429.8	38046.6	24063.6	19709.2	22712.4
IPP	chr1	46214485	46218486	135.109	80.468	107.384	4773.19	2289.11	2932.69	129.388	79.016	117.173	71.273	148.216	10686.9	7456.58	7100.23	9096.59	11552.7	100	177.369	225.621	151.686	112.704	8833.88	13241.3	8209.41	9705.81	6855.88
LOC101929626	chr1	46597042	46601043	110.461	132.654	182.648	7773.32	5204.14	5770.94	153.082	67.512	187.074	100.214	127.636	15916.8	17172	17144.6	20264	21427.5	164.242	176.689	149.808	50.157	236.521	17399.7	26684.7	26938.7	13849.9	16998.8
TSPAN1	chr1	46638748	46642749	287.912	190.032	185.692	98.751	195.14	87.687	56.236	55.42	103.63	68.186	87.47	20.404	106.737	188.783	204.694	117.585	61.641	93.579	176.754	150.422	65.185	457.161	219.217	233.62	386.167	241.669
LURAP1	chr1	46667005	46671006	196.881	188.986	209.293	7416.82	2913.38	5394.46	145.908	111.428	189.421	209.583	165.112	1288.73	2299.75	597.389	993.789	901.381	120.046	70.065	30.696	139.736	63.994	3083.4	3277.03	243.715	6099.13	12469.5
RAD54L	chr1	46711366	46715367	164.671	223.854	113.537	3784.28	3707.53	2154.17	178.508	124.108	77.085	168.926	103.315	8012	6206.46	6930.08	8896.8	11008.8	237.901	126.178	223.455	168.582	171.384	8973.75	16965	13923.1	8558.05	9177.99
LRRC41	chr1	46767038	46771039	118.36	150.167	52.507	17785.5	15475.2	18622.3	235.733	276.849	296.377	284.89	106.294	45012.8	44613.3	39055.9	50234.7	55852.9	150.03	365.385	281.407	160.109	174.175	30392.8	54622.4	36429.6	31911.2	31478.7
UQCRH	chr1	46767284	46771285	125.694	144.781	47.266	16938.7	14684.5	18261.3	235.733	276.849	270.176	272.016	112.55	44753.5	44848.2	38341.1	49088	54394.1	150.03	351.267	281.484	187.057	174.175	29847.5	53277.9	36289.9	32058.1	31221.3
NSUN4	chr1	46803848	46807849	105.127	201.034	115.701	6905.38	5890.06	3602.15	77.159	124.444	215.766	85.665	163.302	15280.4	10521.5	13079.3	12440.2	18899.7	173.772	148.655	102.41	39.104	192.247	11676.4	22028	11105.8	13569.9	12217.4
FAAH	chr1	46857938	46861939	599.456	243.226	368.311	6972.05	3345.79	4537.99	281.635	235.872	316.078	206.077	115.36	13105.3	14985.2	4108.87	19841.7	17174.1	426.704	471.769	692.762	287.538	521.033	5707.64	9239.06	5644.19	6071.97	7112.09
FAAHP1	chr1	46897498	46901499	634.388	320.093	450.879	83.693	96.711	38.579	310.174	341.254	536.149	281.126	784.559	35.851	31.515	118.304	102.956	45.835	1348.51	1709.79	684.255	797.073	1374.3	119.831	100.416	48.25	137.934	74.995
LINC01398	chr1	46913376	46917377	1791.19	585.443	1031.36	1883.46	918.835	1479.51	132.801	282.979	287.921	224.868	201.479	62.982	29.591	5.471	90.215	50.647	2034.67	4347.93	1517.17	1428.29	3845.99	319.665	1237.64	75.546	557.055	409.139
DMBX1	chr1	46970667	46974668	557.609	331.329	372.604	40.88	114.88	77.163	102.531	128.726	238.305	125.802	57.592	120.254	46.253	37.098	83.302	18.948	206.013	234.722	124.021	170.949	1358.91	45.467	80.001	31.536	120.136	95.158
MKNK1-AS1	chr1	47002367	47006368	634.313	251.054	460.923	44.583	66.595	51.441	310.519	266.857	335.826	208.96	257.719	72.808	44.172	69.153	42.26	46.9	535.138	1377.72	517.2	1045.03	2006.85	98.327	87.946	87.355	143.134	42.046
KNCN	chr1	47015329	47019330	1467.7	543.291	867.443	148.595	187.987	151.242	189.137	173.902	259.52	233.658	52.915	85.997	244.831	79.368	70.647	63.039	150.608	681.263	168.828	808.914	1884.33	1198.92	1000.59	75.864	510.937	245.735
MOB3C	chr1	47080563	47084564	144.937	135.751	108.601	5795.09	4533.52	6009.83	358.846	130.993	353.377	129.412	206.741	6325.85	9557.79	4526.92	6478.79	10268.3	415.668	387.261	215.298	276.955	745.418	7124.72	10073.4	10904.1	6719.46	6959.17
ATPAF1	chr1	47132099	47136100	77.268	83.837	61.839	7923.63	4866.79	8282.31	161.588	92.367	174.707	134.228	54.784	13037.6	15553.8	14151.6	20091.9	18423.6	181.576	117.496	165.233	131.054	164.462	12518.9	19724.6	17963.9	9955.39	12779.2
TEX38	chr1	47135504	47139505	110.421	87.557	105.557	71.09	101.145	38.931	151.448	92.367	74.935	60.441	29.761	47.358	60.602	154.42	118.565	84.632	67.129	37.791	72.681	64.158	79.337	209.391	54.685	52.63	183.84	145.504
EFCAB14-AS1	chr1	47137707	47141708	83.959	62.219	56.937	59.766	93.993	38.579	68.701	67.764	82.951	33.125	20.698	78.783	83.498	110.868	58.311	109.227	38.879	54.669	54.047	73.525	49.842	185.467	107.178	61.67	145.082	130.539
EFCAB14	chr1	47182736	47186737	93.825	113.129	83.916	7513.43	5075.66	8089.4	147.295	136.703	186.048	222.356	126.231	13872.4	15354	13685.6	18266.4	22688	137.496	147.174	218.7	193.951	161.468	12876.1	20497.3	14557.7	10324.8	10487.7
CYP4B1	chr1	47262669	47266670	465.705	245.861	318.64	1314.27	866.833	160.757	539.134	52.649	456.084	278.141	131.495	65.726	73.917	140.914	156.414	62.074	142.751	68.066	179.537	240.848	82.124	149.183	905.876	73.899	508.078	2620.46
CYP4A11	chr1	47405156	47409157	279.709	175.351	188.366	49.967	83.55	25.721	200.266	82.375	165.079	134.697	98.227	58.777	60.871	120.014	87.388	38.507	145.697	802.124	321.651	194.791	467.934	129.893	54.306	24.948	83.932	17.229
CYP4A22	chr1	47601096	47605097	436.031	94.259	210.749	59.052	96.637	51.441	104.807	161.306	264.555	390.551	335.479	154.954	17.47	73.085	68.419	43.704	724.347	869.996	184.37	146.475	1325.59	47.01	72.013	34.059	43.524	50.094
LINC00853	chr1	47642921	47646922	425.86	482.931	605.972	1399.61	1284.58	290.333	385.16	286.002	98.936	157.201	181.251	2807.76	1806.89	1401.01	1552.93	3649.93	569.686	1708.63	370.286	200.688	681.832	1582.35	1862.09	1690.25	1967	1524.08
PDZK1IP1	chr1	47653771	47657772	404.387	95.5	147.28	614.46	332.769	984.505	144.819	187.169	79.823	55.941	207.853	654.392	528.255	951.116	362.588	122.589	338.425	331.311	454.142	102.949	173.087	145.758	438.693	64.228	471.568	394.635
TAL1	chr1	47696007	47700008	3468.66	1461.14	2317.36	1004.03	1663.99	1768.48	383.92	266.521	1028.9	747.086	2184.41	240.199	238.215	503.146	247.266	87.503	1801.56	1707.99	1916.81	2875.06	1505.97	202.003	115.376	125.446	320.385	140.935
STIL	chr1	47777819	47781820	165.577	262.83	239.116	4358.39	3424.12	2918.72	85.171	78.68	200.907	67.872	41.572	13692.6	11657.5	10757.5	14969.3	14924.7	120.278	161.569	173.274	160.741	246.281	10543.2	18700.1	17505.7	10964.5	10603
LINC01389	chr1	47900989	47904990	1561.27	650.181	566.785	10196.4	4422.36	14322.6	549.572	2731.79	1060.62	777.547	2559.53	11640.1	6396.11	8106.74	6170.02	10116.5	289.784	1812.26	500.924	1026.23	460.44	17771.1	23208.6	26375.9	10360.4	18820.5
FOXE3	chr1	47879743	47883744	2284.38	1380.33	2084.63	1169.56	1002.6	1678.32	86.407	218.826	153.981	113.505	1591.68	147.298	481.701	528.491	151.796	648.259	179.321	112.5	225.968	986.442	80.111	115.282	192.464	103.37	679.096	96.29
FOXD2-AS1	chr1	47898313	47902314	1810.24	696.982	653.039	863.028	701.665	746.273	294.197	3182.87	887.577	615.317	3389.22	2130.3	482.813	615.982	322.116	1064.6	99.653	252.958	68.274	378.225	134.914	658.333	553.984	1271.11	653.459	620.961
FOXD2	chr1	47899688	47903689	1291.84	645.105	569.117	5885.51	2686.91	7846.63	319.621	2304.14	1007.73	728.617	2466.27	9341.63	4250.85	5655.07	5016.24	8119.88	182.614	510.165	179.266	320.063	242.821	13627.8	18239.6	18983.7	8490.28	14119.2
SLC5A9	chr1	48686356	48690357	700.357	270.775	362.598	111.726	91.416	43.644	214.014	225.292	304.003	239.411	138.043	39.082	20.932	136.683	103.603	64.297	114.789	871.036	232.037	292.953	138.165	87.553	49.487	57.36	206.66	67.701
BEND5	chr1	49240641	49244642	237.331	130.098	197.187	6239.61	5840.42	6680.97	213.819	154.505	1150.13	410.751	77.938	11349.4	9540.36	841.741	6584.69	19330.2	218.551	611.352	217.192	255.377	217.303	12409.7	15701.8	19314.9	11434.3	15539.8
LOC101929721	chr1	49721082	49725083	115.906	121.224	84.391	36.338	73.104	25.72	70.431	137.123	240.943	185.825	89.106	109.898	293.121	56.118	99.923	94.122	167.19	258.359	171.921	160.054	272.316	2661.1	63.985	27.086	2862.28	238.776
AGBL4-IT1	chr1	49935757	49939758	33.115	99.917	140.722	22.71	93.992	19.29	215.6	95.138	289.49	203.933	152.952	109.809	3.155	2.735	75.985	35.572	255.809	136.173	142.23	129.947	112.552	169.516	133.381	16.994	70.593	14.882
DMRTA2	chr1	50887119	50891120	5047.36	1433.17	2307.99	705.343	1347.75	1250.35	325.21	256.192	1509.28	461.146	701.069	87.192	94.425	300.681	228.669	2514.8	530.753	438.295	878.336	464.381	182.384	44.299	58.615	27.226	11866.5	30.895
CDKN2C	chr1	51432366	51436367	170.909	63.574	53.488	11771.9	7003.47	13853.6	124.59	99.085	181.502	191.372	213.931	30304.7	27571.1	29896	33530.6	35260	278.63	267.639	165.542	58.843	183.16	35405.2	40511.6	55558.2	21741.1	35163.9
MIR4421	chr1	51523508	51527509	942.49	397.382	392.012	97.537	149	103.983	294.246	292.887	270.08	375.531	325.075	217.759	39.479	122.963	77.038	60.845	96.418	66.469	331.819	102.738	175.93	1161.59	396.935	200.719	293.146	250.011
MIR6500	chr1	51523689	51527690	900.905	307.189	319.587	95.391	125.323	99.975	277.429	292.887	254.584	356.849	351.034	220.946	34.4	130.571	69.961	58.359	79.838	66.469	307.773	100.475	158.626	1206.69	411.22	224.863	285.306	268.875
C1orf185	chr1	51565905	51569906	215.254	356.356	340.62	49.966	156.657	38.579	168.066	64.909	105.684	290.02	148.274	84.669	30.706	65.349	99.193	41.188	90.641	66.385	33.982	66.473	121.537	139.371	27.85	28.488	69.813	81.241
RNF11	chr1	51699944	51703945	104.224	72.719	47.741	10043.5	6939.73	10350.9	234.99	138.467	258.396	139.773	107.989	22953.3	26278.1	27513.9	27512.1	29258.9	117.794	243.642	153.675	85.316	236.155	20438.1	36163.2	29805	8598.54	20244.4
TTC39A-AS1	chr1	51793325	51797326	471.149	266.706	391.538	6285.78	1898.4	3646.15	83.587	47.947	116.145	77.658	184.701	9921.18	8518.98	14578.7	9253.48	7809.53	169.208	79.985	72.217	170.74	95.297	6495.91	9805.43	7237.87	7324.02	7777.73
MIR761	chr1	52300074	52304075	46.155	140.79	74.993	43.868	146.212	32.149	20.872	15.367	145.523	64.889	55.72	93.3	111.278	193.999	146.384	77.595	32.12	76.345	35.219	66.052	87.911	65.133	116.009	60.444	105.844	59.443
TXNDC12	chr1	52519843	52523844	93.828	62.218	28.637	12864.6	5664.16	9526.89	210.504	202.2	299.507	213.561	231.999	28468.3	29401.9	29583.4	39216.6	42498.1	314.164	196.689	151.354	134.632	314.003	26948.1	46691.3	33001.4	22429.9	27922.1
KTI12	chr1	52497472	52501473	82.334	79.191	63.057	6903.98	2625.25	7221.83	96.645	50.634	147.819	165.158	56.655	13672.4	12234.5	7989.63	11603.6	18568.5	107.048	148.613	120.465	115.159	126.55	8842.48	17855.7	12050.1	10641.8	10773.2
TXNDC12-AS1	chr1	52514589	52518590	39.013	124.866	75.566	65.243	104.436	44.129	23.345	19.061	59.05	31.398	67.24	221.566	93.156	264.561	197.415	161.544	24.841	96.901	26.946	41.157	47.363	206.262	87.4	98.989	154.65	88.2
BTF3L4	chr1	52519856	52523857	93.828	62.218	29.077	12862.2	5659.66	9526.32	210.504	201.108	298.236	213.561	231.999	28461.1	29398.1	29582.2	39210.9	42479.4	313.413	196.689	150.851	134.632	314.674	26948.7	46680.3	32997.4	22426.6	27918.2
ORC1	chr1	52868143	52872144	81.918	147.062	83.918	6196.08	2301.49	2520.7	98.18	67.848	158.576	145.062	92.441	15574	13026.2	14109.3	20896.8	20384.7	110.977	213.284	193.764	33.841	267.617	14637.3	25236.5	19352.1	12931.3	16335.9
PRPF38A	chr1	52868218	52872219	78.667	146.946	82.565	6195.33	2301.49	2520.7	98.18	67.848	163.855	142.288	92.441	15572.2	13035.4	14105.8	20885.7	20391.8	110.977	212.044	193.764	37.789	267.617	14634.2	25236.4	19345.3	12934.5	16334.9
GPX7	chr1	53066042	53070043	262.318	206.612	234.145	4957.76	1912.85	5736.32	202.147	208.665	110.961	205.035	169.087	155.398	146.524	194.47	240.881	2889.8	592.275	188.606	444.208	203.532	1172.03	1888.36	3377.61	7989.98	6269.15	5180.21
FAM159A	chr1	53097015	53101016	1332.51	993.713	1203.09	2639.24	3206.23	3996.56	1450.97	2328.73	329.817	359.467	3207.62	1008.03	713.792	113.176	90.821	2213.07	2898.42	685.179	2774.96	1099.97	2476.59	2753.08	8774.8	2709.84	1773.85	4900.56
COA7	chr1	53162038	53166039	136.28	197.317	127.636	3979.3	4174.43	4537.99	143.636	89.008	85.641	73.681	87.409	6727.12	6761.6	6659.74	8746.78	10793.9	105.952	181.688	112.307	102.629	163.583	7864.89	11997	9186.38	6451.73	8344.07
ECHDC2	chr1	53385457	53389458	201.189	147.687	139.573	7091.34	2618.31	7749.82	227.521	64.573	122.447	217.069	48.588	11843.2	13363.9	12469.1	15738.7	14939.2	207.744	265.078	764.131	169.633	239.62	10679.1	18648.9	529.414	9406.26	11622
MIR1273F	chr1	53392345	53396346	171.059	235.323	173.994	8031.94	4683.16	6993.37	115.393	73.138	138.044	169.24	119.682	9640.44	12266.8	7408.65	5279.03	14038.9	223.46	140.255	304.257	180.846	295.871	10975.5	15706.5	11726.9	8104.71	8066.1
MIR5095	chr1	53398601	53402602	77.269	214.947	97.036	72.679	52.218	38.579	82.846	0	73.469	108.637	51.744	65.062	35.169	89.711	112.736	33.891	105.141	73.224	64.408	83.947	49.534	94.273	38.88	70.677	58.639	57.305
MIR1273G	chr1	53403985	53407986	60.71	231.913	128.347	118.105	114.881	65.71	25.076	78.176	91.797	66.354	32.919	95.336	93.887	114.159	142.459	117.588	107.452	95.983	71.482	154.684	100.616	64.672	94.58	66.681	207.225	73.192
PODN	chr1	53525723	53529724	1621.71	401.918	548.393	7499.77	4299.04	9871.18	1151.88	3021.06	1117.43	482.549	949.258	2170.71	2168.81	182.586	221.591	2955.61	2099.72	2441.81	1910.69	1208.82	4724.31	2097.38	7748.98	3437.07	1730.76	1424.53
SLC1A7	chr1	53606304	53610305	376.98	261.321	255.176	104.475	146.211	199.339	134.482	49.458	178.422	142.235	171.37	53.422	10.889	41.501	104.895	68.008	201.099	142.17	81.379	177.738	1080.6	49.433	60.688	40.611	71.07	40.369
CPT2	chr1	53660100	53664101	88.305	128.55	123.412	6298.07	5982.13	6603.98	252.002	155.428	165.808	197.916	112.609	11337.7	12265.4	12678.5	14984.9	18092	264.476	328.708	314	141.371	450.318	11615.1	19572.8	12673.1	9945.82	8892.72
C1orf123	chr1	53684311	53688312	88.305	93.329	98.423	4547.12	3049.58	5172.17	158.819	89.344	219.435	96.184	107.288	6094.15	5811.6	6810.66	6802.96	14090.4	113.519	217.045	204.821	205.582	194.267	8878.47	13422.6	9750.84	8518.25	7147.35
MAGOH	chr1	53702282	53706283	151.932	175.349	177.171	7327.18	4710.13	6166.72	122.612	261.231	922.723	184.885	243.226	17476.7	13929	13260	22981.4	25115.2	393.542	348.785	271.665	183.69	230.839	12751.7	24594.2	17002.2	13904.7	11659.1
LOC100507564	chr1	53702281	53706282	151.932	175.194	177.137	7327.18	4710.13	6166.72	122.563	261.231	922.478	184.832	243.285	17476.8	13929.1	13260.1	22981.4	25115.3	393.426	348.825	271.665	183.69	230.632	12751.9	24594.3	17002.3	13904.8	11659.1
LINC01771	chr1	53791904	53795905	218.919	135.133	123.816	9169.88	5204.64	12014.6	143.781	183.894	2005.15	410.804	110.272	12896.2	8763.77	3581.1	5806.15	20667.9	608.741	223.167	305.377	147.423	540.301	13341.1	23213.6	17610.3	11336.8	13752.7
SLC25A3P1	chr1	53903693	53907694	287.006	149.119	123.41	59.051	114.88	311.21	146.8	304.055	135.941	227.43	374.657	75.862	53.793	75.735	67.413	47.225	1146.89	1462.95	336.459	881.176	1123.01	148.847	71.677	24.493	129.228	48.753
DMRTB1	chr1	53923071	53927072	813.805	568.046	544.233	67.821	81.33	283.551	261.303	197.581	168.056	460.778	1600.22	77.057	38.672	67.529	86.74	29.18	1570.99	2230.4	773.911	1577.82	1313.25	134.652	48.938	12.965	218.311	41.878
YIPF1	chr1	54353504	54357505	60.711	62.219	74.046	4774.5	2475.17	4623.74	283.017	123.184	179.008	80.8	115.594	9306.8	12973.9	12210.6	14039.8	14015.3	115.021	212.646	54.201	215.53	138.066	8052.41	12300.5	9281.35	7374.39	8313.01
DIO1	chr1	54357859	54361860	355.431	255.509	214.771	196.852	140.991	82.712	173.559	72.214	91.313	174.835	144.941	68.559	9689.42	850.332	219.774	135.304	109.59	204.765	162.488	194.163	238.535	319.874	240.558	90.195	301.591	87.906
LRRC42	chr1	54409998	54413999	99.647	167.754	148.094	10356.9	15289.5	12250	91.85	116.466	205.648	129.731	202.062	24576.1	24008.4	25635.8	28174.8	30805.8	115.541	244.96	81.225	110	247.678	21828.4	36263.7	32908.9	16634	20450.3
LDLRAD1	chr1	54481859	54485860	515.193	177.169	228.667	173.022	162.878	53.466	113.857	61.214	154.121	81.635	194.64	417.065	757.387	447.498	292.921	143.149	96.593	148.455	169.524	156.898	513.336	720.045	545.494	126.393	297.216	134.521
TMEM59	chr1	54517246	54521247	110.384	84.845	83.919	9646.61	4456.34	5066.82	134.483	63.733	255.218	169.029	137.691	21020.1	21785.6	19057	26107.4	25341.7	256.853	234.521	191.368	167.952	163.948	18225	31237.4	23660.7	16408.3	18820.2
MIR4781	chr1	54517751	54521752	110.384	84.845	78.982	9477.38	4298.96	5042.68	133.691	63.733	270.225	152.074	137.691	20145.3	20998.8	18682.1	25462.5	24040.7	261.475	233.759	180.427	167.215	176.757	17583.3	30206.5	22848.9	15908.2	18386.5
CDCP2	chr1	54616679	54620680	234.722	135.752	127.467	250.618	143.922	90.023	80.026	47.359	155.447	76.088	222.645	177.66	54.485	135.443	123.254	13.784	655.305	262.758	90.387	207.795	1175.28	154.486	148.723	124.569	161.58	61.036
MRPL37	chr1	54663839	54667840	149.966	133.119	74.045	7310.51	2947.57	5189.3	157.68	123.352	322.63	156.834	90.918	15212.4	12797.5	14738.6	17508.7	19722.1	210.862	161.053	153.867	45	89.049	15818.6	19461.8	14500.6	11884	13401.3
SSBP3-AS1	chr1	54700115	54704116	149.02	189.801	46.421	83.691	119.171	67.426	68.502	103.619	114.137	56.622	48.763	63.646	82.959	83.129	128.955	64.588	293.073	13.797	75.232	101.103	29.234	101.246	29.371	55.924	149.282	47.495
FAM151A	chr1	55087200	55091201	580.441	848.582	667.444	61.134	186.627	107.377	295.776	211.856	965.839	383.016	1356.88	80.066	61.49	67.145	99.115	78.276	3313.46	4635.73	2445.26	1823.2	2181.13	144.798	94.243	71.447	126.415	53.741
MROH7	chr1	55105412	55109413	320.122	375.653	397.557	113.033	177.543	25.94	348.109	325.888	781.595	194.776	1490.94	73.472	28.628	86.89	71.98	29.73	1824.96	2189.24	1525.56	800.652	1411.08	159.289	81.692	14.226	75.705	27.919
TTC4	chr1	55179494	55183495	143.502	113.129	98.729	4274.97	1744.11	4269.76	340.842	169.787	211.32	96.81	243.34	8363.21	8228.59	8987.33	13206.7	11985.1	466.16	803.002	367.507	444.851	670.674	10014.7	11692.7	8605.28	6518.77	7473.77
PARS2	chr1	55228226	55232227	89.026	78.996	74.044	4233.68	2099.2	2492.42	118.803	251.49	142.344	142.602	159.205	9448.39	7893.91	9769.88	11153.5	14680.3	571.304	565.195	239.538	220.11	460.44	11253.3	13774.5	8609.49	7649.25	7629.8
TTC22	chr1	55264941	55268942	801.291	442.208	454.158	6694.02	2342.19	6578.26	86.902	100.764	206.874	70.279	1057.48	4544.41	3586.39	138.136	159.075	335.394	903.611	828.442	186.805	166.004	360.179	1276.96	2829.08	10481.2	3482.48	5603.52
LEXM	chr1	55269735	55273736	561.615	183.023	133.081	113.562	146.567	186.08	81.511	45.512	183.558	20.827	199.958	80.066	49.639	44.065	112.335	59.522	431.263	787.969	135.271	369.904	748.983	174.902	200.833	67.697	184.229	26.535
DHCR24	chr1	55350921	55354922	361.706	209.87	231	7481.73	5711.16	7767.88	232.17	178.268	179.348	227.12	229.543	13770.5	21895.4	33510.9	41036	15851.2	169.038	227.359	351.423	203.16	166.789	20765.5	27252.7	23255.1	14077.2	17064.1
TMEM61	chr1	55444336	55448337	1245.41	365.307	552.921	5288.87	2296.48	5806.62	707.753	636.996	745.129	678.902	1950.66	3158.87	7202.83	3845.54	7761.65	2815.11	185.158	172.05	119.227	100.001	221.021	15668.1	20648.4	11028	11596.2	9707.77
BSND	chr1	55462616	55466617	1661.33	327.456	626.803	191.158	193.351	364.062	606.75	1200.27	315.097	269.192	1524.32	167.259	246.72	151.086	112.74	105.163	242.692	303.192	278.547	186.321	107.851	527.514	1114.74	253.07	1089.69	2488.74
PCSK9	chr1	55503148	55507149	2982.73	844.633	1182.94	1371.86	1091.3	1311.79	2112.68	3029.63	2340.3	667.181	3331.69	532.586	614.29	168.994	104.692	557.849	4325.69	4374.25	210.349	1659.56	1449.56	862.718	2142.17	113.884	749.601	3908.99
LOC100507634	chr1	55679080	55683081	104.866	107.472	88.855	12356.4	12853	15272.1	206.399	134.772	258.398	278.612	76.476	23198.4	22500.9	22346.4	29918.7	31239.6	192.319	305.153	191.019	145.056	277.429	31242.2	38483.8	29796.6	19301.5	24961.2
MIR4422	chr1	55689313	55693314	231.811	486.451	285.504	31.797	146.212	23.077	593.497	228.314	266.068	302.421	125.881	37.887	34.594	67.743	104.815	38.768	191.627	271.638	322.542	161.11	281.409	146.802	89.257	41.277	198.262	50.094
LOC101929935	chr1	57108991	57112992	430.511	158.381	402.596	8280.91	7668.22	9568.38	1644.22	102.695	139.511	149.51	187.094	4119.64	18727.5	16092.5	25703.8	20703.5	307.112	574.637	723.265	177.58	256.612	17026.8	28368.5	18984.7	12627.4	17730.2
C8A	chr1	57318442	57322443	82.79	139.511	200.128	13.626	93.992	19.29	589.784	166.345	454.127	671.212	91.972	81.571	42.943	112.064	47.678	12.944	1325.98	1785.46	288.677	726.651	857.506	173.901	69.309	37.248	64.011	18.487
TACSTD2	chr1	59041166	59045167	638.999	311.103	354.786	6072.22	2706.08	10250.5	1710.65	67.26	230.14	284.16	222.875	4152.83	26472.3	22116.1	4281.44	34788.6	1127.42	6294.84	1266.95	1079.08	620.312	4720.4	6674.93	161.959	4685.89	12821.4
MYSM1	chr1	59163747	59167748	93.524	176.396	102.11	5460.18	3927.21	4801.36	197.594	83.634	127.041	132.343	35.665	11974.7	12751.9	12366.6	16966	14677.1	119.931	219.641	198.519	189.635	197.415	10182.3	15336.8	11281.9	8290.76	8694.1
JUN	chr1	59247785	59251786	148.414	90.154	48.01	21321.9	8396.21	23864.2	349.397	209.253	242.46	308.02	277.542	42622.4	43050.9	50379.5	66072.9	57369.1	281.115	255.801	339.514	125.214	322.989	37701.9	69351.4	54880.3	32704.1	34854.4
LINC01135	chr1	59248822	59252823	121.423	81.087	30.699	13397.1	4904.77	13933	250.521	154.001	191.62	221.778	270.411	25325.1	26414.5	28372.7	30118.3	36429.5	210.806	165.334	203.468	132.371	251.035	24169.5	43800.5	34103.2	19608.2	22350.9
HSD52	chr1	59610479	59614480	264.928	135.753	204.287	1290.09	1775.44	2437.11	496.155	148.879	189.419	67.192	95.127	1554.78	10.274	90.438	121.597	34.893	175.16	147.774	229.408	99.845	227.068	77.406	29.836	50.668	105.717	94.068
MIR4711	chr1	60196968	60200969	137.981	86.821	67.96	63.094	124.036	79.892	46.492	73.222	87.157	23.13	36.075	82.589	39.211	90.865	144.603	53.873	67.764	69.706	143.467	180.213	153.251	107.346	108.277	38.229	104.806	113.561
LOC101926944	chr1	60236466	60240467	22.077	33.936	64.172	18.17	62.661	19.29	97.981	3.275	106.951	57.354	104.015	26.335	16.739	46.501	93.289	68.912	76.835	13.758	114.008	112.684	170.194	126.094	67.912	85.184	105.887	61.203
CYP2J2	chr1	60390470	60394471	385.787	266.435	256.358	3552.3	1360.55	2231.34	634.551	607.187	264.799	286.985	187.623	3573.02	2867.06	3968.63	5996.72	6279.48	162.912	327.59	335.685	287.638	771.813	5961.58	12360.4	4779.74	4818.63	2241.33
C1orf87	chr1	60537442	60541443	1148.03	607.64	805.225	154.446	198.431	173.619	461.231	85.397	370.729	1272.3	180.431	70.196	21.241	74.667	147.032	22.788	220.624	595.714	224.885	264.272	136.157	47.01	13.312	58.552	98.179	25.194
NFIA-AS2	chr1	61434448	61438449	194.651	209.405	221.768	56.592	177.542	57.871	452.625	320.597	212.054	342.248	202.708	28.371	47.597	91.677	87.994	15.882	84.806	107.661	153.326	97.738	30.164	393.569	111.404	79.716	368.11	141.522
NFIA-AS1	chr1	61717190	61721191	11.038	47.886	48.316	240.755	355.444	57.869	26.016	58.275	126.654	26.322	25.61	253.169	306.436	174.938	114.478	118.04	114.039	103.342	70.323	71.789	88.686	200.668	195.762	448.713	307.176	64.012
MGC34796	chr1	62117913	62121914	302.204	217.812	157.863	49.965	138.27	160.758	115.588	128.894	202.278	108.009	52.915	20.448	48.676	80.565	39.145	34.538	93.704	135.654	167.437	120.002	89.771	124.173	77.254	10.722	61.194	39.028
TM2D1	chr1	62189095	62193096	203.194	233.849	173.251	5650.97	3209.24	3343.79	143.089	138.299	186.048	71.745	210.717	11142	11725	10878.7	15707.4	16830.3	144.773	184.569	303.755	145.37	225.726	10003.8	16853.2	11770.3	9427.7	10045
MIR3116-1	chr1	62542457	62546458	71.221	147.068	124.389	40.88	108.942	40.077	17.905	0	63.837	65.936	37.947	67.275	49.292	110.184	114.399	47.643	63.836	33.753	12.642	73.999	9.865	40.916	56.375	8.9	152.312	42.297
MIR3116-2	chr1	62542528	62546529	71.75	147.068	129.19	40.88	101.359	41.971	15.679	0	63.837	65.936	33.796	67.275	49.292	109.03	118.725	48.482	63.836	30.913	15.387	71.263	9.865	35.488	58.15	8.9	150.84	39.531
L1TD1	chr1	62658473	62662474	2147.23	2208.57	2690.54	410.386	464.39	411.541	193.392	285.834	250.525	218.164	1276.95	43.463	25.666	80.009	91.996	65.139	944.402	646.228	258.674	418.381	539.216	73.316	90.821	18.746	146.942	82.708
ANGPTL3	chr1	63061157	63065158	11.039	54.589	39.491	9.084	121.176	39.724	193.393	19.733	85.982	68.971	91.619	29.743	23.818	88.814	142.825	77.013	73.137	56.627	98.196	93.634	44.472	51.187	44.458	37.598	55.607	34.752
FOXD3-AS1	chr1	63788112	63792113	3783.95	906.038	1140.1	4996.78	2720.31	4684.04	1436.53	2197.16	2466.37	1175.17	5116.36	5098.68	9164.59	331.452	5075.88	8734.7	3011.66	843.039	1679.15	2225.31	1871.26	7010.44	44828.3	28906.2	5793.73	13739.1
FOXD3	chr1	63786729	63790730	5108.03	1282.77	1721.32	6505.26	3511.03	6067.05	1222.11	2250.98	2900.41	1431.02	5010.36	6668.52	11396.7	541.823	6676.28	10811.5	3073.88	704.699	1599.32	2461.05	1646.47	8662.89	50942.5	31281.3	7402.02	15645
MIR6068	chr1	63790655	63794656	2361.16	596.833	928.303	89.823	130.901	42.764	721.95	1556.55	2154.59	313.307	3781.17	1187.73	1497.58	283.711	168.382	438.001	3071.33	716.377	658.508	1789.04	2738.48	283.256	1035.07	242.139	305.444	321.61
ALG6	chr1	63831260	63835261	210.3	179.495	133.35	5404.05	2347.7	5119.36	244.979	194.894	362.275	183.106	133.188	9691.25	8379.92	8846.37	8662.44	10746.1	288.509	163.973	81.611	223.69	123.915	8786.32	12823.4	13131.7	6782.25	6886.14
EFCAB7	chr1	63986971	63990972	27.595	74.385	70.698	5355.7	2160.93	2347.08	170.788	105.298	121.961	130.616	206.388	12656.5	10797.5	9721.37	14970.4	15894.4	142.981	195.007	85.671	59.262	140.6	12921	21219.9	14958.6	10075.2	12564.4
DLEU2L	chr1	64012650	64016651	22.075	33.938	78.778	79.773	156.655	19.29	108.96	87.329	101.966	168.872	58.703	170.268	29.745	176.944	110.315	33.506	60.601	59.226	39.704	30.999	22.158	79.161	70.407	23.582	110.26	42.13
ROR1-AS1	chr1	64575888	64579889	114.014	141.409	170.173	22.711	104.436	25.719	399.256	265.429	87.789	172.482	177.332	91.087	25.589	97.575	176.347	39.992	215.08	195.527	159.666	159.107	381.46	77.991	60.897	76.422	258.068	39.321
UBE2U	chr1	64667300	64671301	218.581	134.629	217.206	35.375	100.858	79.276	531.273	494.667	119.568	291.485	298.298	105.295	66.953	88.002	63.57	94.382	252.111	555.039	291.845	485.171	320.097	42.628	88.032	46.428	146.51	572.794
MIR4794	chr1	65043529	65047530	131.368	60.746	83.919	35.778	62.663	41.75	427.595	89.764	360.662	1290.77	428.442	73.472	34.169	64.708	18.602	36.248	343.794	1744.95	782.801	101.315	77.63	72.9	65.593	51.369	116.152	34.416
LINC01359	chr1	65466159	65470160	187.657	180.54	167.737	4058.26	1943.4	4102.57	1211.53	148.711	178.472	76.82	4240.48	2717.29	3041.93	77.274	73.395	1950.43	87.522	166.37	131.483	314.904	467.261	112.98	49.868	81.853	386.126	3162.35
MIR3671	chr1	65521525	65525526	22.077	66.597	78.984	54.57	146.211	57.869	140.763	17.802	144.933	118.266	489.246	35.939	30.437	55.135	110.72	65.653	169.614	176.446	40.168	181.843	108.467	62.292	74.592	72.288	91.944	46.531
MIR101-1	chr1	65522191	65526192	22.077	58.423	78.984	54.384	151.862	49.369	140.763	17.802	138.139	115.702	518.711	60.592	30.937	73	123.133	84.309	104.334	136.333	24.24	154.106	84.088	52.607	64.196	78.806	93.243	68.707
LEPROT	chr1	65884130	65888131	68.612	56.562	29.618	7520.21	4818.29	6674.72	285.739	250.734	246.172	154.586	483.456	12158.5	14256.1	14545.2	17918.7	17095.2	323.115	261.596	233.043	116.209	291.74	13907	23143.2	15825.9	9488.98	11897.6
LOC101927139	chr1	66514401	66518402	0	101.815	174.4	18.853	104.436	25.72	1107.26	292.048	141.511	982.115	1099.28	43.95	10.697	76.547	82.13	62.749	160.083	67.266	134.498	52.264	755.438	122.292	87.104	71.378	34.82	44.309
MIR3117	chr1	67092122	67096123	77.269	141.875	215.615	22.712	91.203	25.719	677.186	68.436	141.664	254.328	344.893	26.999	16.469	85.565	83.467	39.608	145.177	101.18	106.315	104.421	187.653	124.129	108.613	28.978	39.454	63.718
INSL5	chr1	67264942	67268943	171.1	337.488	286.182	36.339	73.104	96.452	257.298	122.512	132.568	702.19	875.412	249.626	138.019	94.113	56.574	64.074	47.66	122.497	90.851	208.003	66.629	55.279	70.407	39.911	41.272	60.155
MIER1	chr1	67388577	67392578	110.385	45.249	54.3	9702.95	5681.4	6250.31	211.99	83.886	180.231	236.486	274.034	14461.6	18535.7	17030.6	19111.1	23531.5	115.829	277.759	157.114	93.319	128.77	18428.7	34348	25588.6	14010.5	25898.9
C1orf141	chr1	67598654	67602655	248.371	312.5	306.063	145.36	492.357	135.035	85.863	18.305	263.332	58.348	164.176	49.837	19.933	129.203	77.683	37.863	118.544	85.662	172.733	200.111	469.324	127.593	5.578	15.663	458.318	11.235
IL12RB2	chr1	67771046	67775047	1727.26	685.941	845.294	1712.55	1370.63	2037.1	877.013	254.261	144.69	230.048	2048.24	592.692	1014.07	45.86	114.197	2093.13	606.316	484.689	1148.92	1305.19	1376.83	691.274	1243.22	2022.91	160.801	2776.78
GADD45A	chr1	68148859	68152860	115.905	73.533	83.917	11622.9	6692.73	14347.2	475.576	273.238	231.56	326.652	429.024	19461.8	21367.3	22975.3	38002.9	21643.9	332.01	200.326	450.163	496.014	361.419	20370.8	33717.8	25010.5	7580.31	21871.7
DIRAS3	chr1	68515314	68519315	386.356	118.783	190.224	2393.94	888.722	1046.17	285.243	493.66	366.577	385.58	2253.75	3664.02	1587.76	1019.33	1371.09	160.354	1242.44	1589.57	347.905	1879.99	589.114	1408.77	1379.65	32.587	88.088	13.079
MIR1262	chr1	68647293	68651294	77.837	84.846	78.982	13.627	107.586	19.29	66.079	62.39	79.626	72.687	1184.29	90.954	12.352	125.656	62.882	107.259	125.13	64.224	67.423	553.649	207.851	67.806	65.927	69.346	36.857	23.224
RPE65	chr1	68913642	68917643	183.611	141.835	184.373	90.847	156.656	33.428	1315.05	426.316	969.213	887.921	1324.72	46.65	152.102	121.125	10.11	44.48	1036.37	1249.54	256.472	823.704	515.246	131.019	82.961	34.164	105.192	60.658
DEPDC1-AS1	chr1	68960358	68964359	137.983	94.569	102.718	4070.15	1284.58	3002.98	342.373	161.978	255.366	247.158	452.061	9926.09	9060.08	7030.73	11675.3	9747.34	683.498	281.598	218.584	225.372	279.292	10464.7	19558.4	15634.3	8092.72	10222.4
SRSF11	chr1	70669364	70673365	55.192	84.844	29.618	5932.21	2523.24	2462.87	125.285	96.314	153.638	271.601	126.935	16055.7	14129.9	13770.3	20058.8	22496.6	70.133	203.725	207.411	55.156	248.713	14116.4	24796.6	18520.9	11518.1	13407.2
HHLA3	chr1	70818492	70822493	82.486	152.412	74.349	9862.44	5443.77	9632.68	270.505	133.428	262.938	175.779	315.133	18210.5	21388.4	18221.6	22243.7	22337.7	347.783	408.819	194.345	221.48	262.349	13823.9	22392	20607	10982.7	14068.8
CTH	chr1	70874900	70878901	138.812	60.632	74.047	5401.13	2133.53	2385.66	172.421	88.588	213.277	128.158	160.785	7033.62	10242.9	9859.04	10401.5	12033	1675.56	2240.8	324.746	1001.44	574.183	4391.05	7921.45	9672.35	3205.53	5809.3
LINC01788	chr1	71170135	71174136	380.837	181.006	231.338	576.908	313.311	64.303	378.826	351.163	26.493	430.53	1465.57	78.075	26.896	11.54	92.727	47.935	330.626	395.94	202.965	786.068	328.206	105.842	63.985	43.275	160.887	31.943
ZRANB2-AS1	chr1	71510188	71514189	1780.76	496.492	596.612	4739.09	2475.17	5780.9	1619.64	1820.46	190.351	1571.48	4223.41	1782.19	3233.43	6171.38	1200.05	1825.35	2399.62	4184.47	846.982	2844.27	1870.7	1195.24	2285.95	6216.5	344.678	226.452
ZRANB2	chr1	71544972	71548973	82.788	83.141	60.826	5283.33	2934.69	861.668	101.643	499.789	101.675	208.33	257.37	13238.3	11926	7865.47	20539.2	19007.9	607.586	671.298	409.258	433.116	497.684	10831.7	17858.8	14230.7	8044.56	10674.9
MIR186	chr1	71531399	71535400	33.114	50.908	34.554	27.254	93.992	12.86	80.867	0	62.177	42.178	12.045	75.729	59.719	243.79	138.38	66.622	118.544	70.385	29.73	22.368	78.096	84.214	56.122	103.159	90.211	35.38
NEGR1-IT1	chr1	72300695	72304696	38.635	155.552	138.932	4.542	114.88	16.603	137.748	144.428	278.388	562.671	140.675	87.236	46.407	78.556	74.283	40.608	235.358	125.02	116.135	570.701	233.729	50.605	27.511	7.464	81.765	48.418
FPGT	chr1	74661895	74665896	44.155	46.721	87.739	3111.67	1392.6	1816.84	653.049	288.269	467.227	554.456	156.809	3703.01	5035.63	5213.6	7316.05	9054.67	437.217	272.077	141.341	347.272	551.041	5162.16	8121.06	5965.6	3932.14	3498.34
ERICH3-AS1	chr1	75041113	75045114	55.191	83.296	188.43	33.912	77.969	28.407	680.943	175.749	486.731	451.148	211.242	13.898	18.894	125.314	87.224	48.096	247.779	107.659	343.032	346.64	276.965	95.401	33.85	69.87	81.637	35.339
CRYZ	chr1	75197092	75201093	82.787	69.542	49.904	6526.63	3485.71	2162.14	109.703	1497.18	98.692	147.363	162.187	10443.4	3377.57	12910.3	15332	16912.5	1150.99	793.248	398.824	618.489	263.587	2476.3	3717.63	9021.13	365.688	8032.19
TYW3	chr1	75196835	75200836	82.787	62.219	41.586	6532.23	3487.29	2154.17	109.703	1519.6	101.283	158.352	169.554	10439.7	3378.65	12961.9	15339.3	16894.9	1123.55	807.886	392.407	601.646	273.453	2484.52	3700.72	9013.03	355.337	8040.49
LHX8	chr1	75592118	75596119	2171.65	367.089	761.949	104.445	86.623	60.205	997.797	5337.69	1970.25	2386.97	2550.99	263.128	47.367	183.226	114.884	40.348	816.955	308.391	1317.26	1607.08	1261.08	123.463	15.467	58.517	109.091	34.919
ACADM	chr1	76188031	76192032	76.398	83.141	34.554	6538.05	4985.03	7124.84	228.017	317.239	312.511	232.404	183.414	14353.7	14130.2	13525.1	17005.5	18154.2	401.223	544.639	362.168	225.427	227.842	13036.9	19079.1	16663.3	10799.6	12136.9
DLSTP1	chr1	76208698	76212699	126.939	62.219	69.109	63.592	107.155	25.719	121.821	143.253	110.033	44.585	63.496	64.575	167.685	94.669	87.591	122.623	110.283	15.556	27.41	73.471	79.44	46.76	42.852	140.373	128.103	73.318
RABGGTB	chr1	76249878	76253879	76.853	178.992	113.234	3939.91	2517.38	636.605	48.718	355.445	225.255	203.147	81.741	14721.3	10858.2	7804.86	21194.2	21089.7	121.721	402.739	254.81	175.737	222.984	10303	16849.4	14089.6	9842.01	11435.3
SNORD45C	chr1	76250756	76254757	44.796	105.225	72.998	4190.9	2671.74	675.187	36.106	190.192	171.434	215.445	126.469	17136.5	11394.5	8749.18	22563.1	22123.9	101.04	277.636	166.315	122.209	193.026	10456.3	17038.5	14935.5	9560.69	11940.1
SNORD45A	chr1	76251573	76255574	42.792	50.17	64.172	3541.35	2229.31	602.339	36.106	170.879	137.215	201.525	111.091	17013.6	10776.7	8449.69	21913	20297.6	64.125	178.09	131.985	117.42	159.606	9267.87	15491.1	14299.8	7504.78	11474.7
[truncated: 25,381 more rows]

## Sheet: Supplementary Figure 1
Source Data for Supplementary Fig. 1: Source data for boxplots in Supplementary Fig. 1f.
[truncated: 25,686 more rows]
